# Supplementary material for: Prioritizing natural-selection signals from the deep-sequencing genomic data suggests multi-variant adaptation in Tibetan highlanders
Source: Natl Sci Rev. 2019 Aug 7;6(6):1201–22. doi: 10.1093/nsr/nwz108 (PMC8291452; doi:10.1093/nsr/nwz108)
Supplement: Table_S3_nwz108 [file table_s3_nwz108.xlsx]

## Sheet: Sheet1
Chromosome	Start Position	End Position	Number of SNPs	Proportion of SNPs with significant CMS score	The most significant CMS score	Genes	Putative AGVs
2	46533097	47058097	728	0.637	29.1721	SOCS5;EPAS1;AC016912.3;PIGF;RHOQ;TMEM247;LINC01118;LINC01119;ATP6V1E2;RP11-417F21.2;RP11-333I13.1;RN7SL817P;CRIPT;	rs2044456:Conserved;rs149594770:Conserved;rs9679290:Conserved;rs4953348:Conserved;rs375418933:Conserved;rs1562453:Conserved;rs7599883:Conserved;rs141366568:Conserved;rs4953361:Conserved;rs369097672:Conserved;rs3088359:Conserved;rs1900592:eQTL;rs72618627:Conserved;rs1868079:Conserved;rs7595513:Conserved;rs57720200:Conserved;rs112416191:Conserved;rs116871724:Conserved;rs3814047:Conserved;rs19269006…
11	18344845	18479845	84	0.729	20.2027	MIR3159;GTF2H1;RP11-613F22.7;AC084117.3;LDHAL6A;LDHA;LDHC;	rs10741744:eQTL;rs7946331:Conserved;rs7112492:eQTL;rs2403279:eQTL;rs3781641:Conserved;rs3758683:eQTL;
2	213633097	213678097	35	0.338	18.5359	AC079610.1;AC093381.2;	rs12465612:Conserved;
1	35712133	36087133	144	0.399	17.2016	KIAA0319L;RPL5P4;ZMYM4;RN7SL136P;TFAP2E;RN7SL503P;RNY5P1;NCDN;PSMB2;RP4-728D4.3;RP4-728D4.2;	rs11264127:Conserved;rs61537364:Conserved;rs78301896:Conserved;rs12068951:Conserved;rs7522666:Conserved;rs75745472:Conserved;rs2074680:Conserved;rs59840055:Conserved;rs12070950:Conserved;rs12037648:Conserved;
17	57248011	57368011	57	0.533	16.4588	CTD-2510F5.2;CTD-2510F5.4;SMG8;PRR11;SNRPGP17;GDPD1;	rs9908895:eQTL;rs6503905:eQTL;rs3744383:Conserved;rs12450435:Conserved;rs56831956:eQTL;
16	69544086	69784086	152	0.494	16.1386	NFAT5;CTD-2033A16.3;CTD-2033A16.1;NQO1;NOB1;	rs2311380:eQTL;rs2311381:Conserved;rs7194753:Conserved;rs28637633:Conserved;rs12596823:Conserved;rs9934321:Conserved;rs13329844:Conserved;rs9924271:Conserved;rs9921045:eQTL;rs7359387:Conserved;rs12232410:Conserved;rs689452:Conserved;
2	71388097	71703097	287	0.71	15.9796	AC007881.4;ZNF638;PAIP2B;DYSF;	rs357776:Conserved;rs57519029:Conserved;rs72907633:Conserved;rs58034786:Conserved;rs34256458:eQTL;rs58951059:Conserved;rs4852777:eQTL;rs2287326:Conserved;rs77540668:Conserved;rs2542510:Conserved;rs3732233:Conserved;rs6714975:Conserved;rs7593986:Conserved;rs1804020:missense_variant;rs80052824:Conserved;rs4643565:Conserved;rs13385615:Conserved;rs11126331:eQTL;rs77627687:Conserved;rs6741336:eQTL;rs6…
2	204018097	204168097	64	0.675	15.7334	NBEAL1;CYP20A1;	rs2043448:Conserved;rs2117266:eQTL;rs11896061:Conserved;rs3769814:Conserved;rs10211196:eQTL;rs1048013:missense_variant;rs13028366:eQTL;rs4675330:eQTL;
1	231312133	231387133	74	0.472	15.4627	RP5-1097F14.3;C1orf131;GNPAT;TRIM67;	rs80273715:eQTL;rs2572259:eQTL;rs2117587:Conserved;
4	109403902	109643902	212	0.735	15.2587	RPL34-AS1;RPL34;OSTC;	rs7655031:eQTL;rs7672020:Conserved;rs17039112:Conserved;rs61327329:Conserved;rs62317080:Conserved;rs11721463:Conserved;rs11731416:Conserved;rs893035:eQTL;rs7666063:Conserved;rs7672648:Conserved;rs11943346:Conserved;rs11734567:Conserved;rs11734670:Conserved;rs957623:Conserved;rs72664349:Conserved;rs11097995:Conserved;rs3796938:Conserved;rs1865845:Conserved;rs62317122:Conserved;rs7677415:Conserved;…
9	123632554	123692554	59	0.504	15.075	TRAF1;PHF19;	rs1953126:Conserved;rs10818483:eQTL;rs10760123:eQTL;rs881375:Conserved;rs10818484:eQTL;rs7019401:eQTL;rs10435844:Conserved;rs7848332:eQTL;rs1008383:Conserved;rs7028641:eQTL;
5	53257708	53407708	186	0.551	14.9625	RN7SL801P;ARL15;	rs1664783:Conserved;rs1694063:Conserved;rs1694064:Conserved;rs1664788:Conserved;rs67656636:Conserved;rs7736354:Conserved;rs3776712:Conserved;rs1541682:Conserved;rs1542167:Conserved;rs60652351:Conserved;rs255752:Conserved;rs381024:Conserved;rs16882051:Conserved;rs11742692:Conserved;rs156835:Conserved;rs156828:Conserved;rs39883:Conserved;rs156382:Conserved;rs156441:Conserved;rs156439:Conserved;rs15…
2	46038097	46083097	79	0.438	14.8525	PRKCE;	rs754747:Conserved;rs2345182:Conserved;rs935662:Conserved;rs2345624:Conserved;rs10169469:Conserved;
4	31028902	31133902	109	0.468	14.8289	PCDH7;	rs6448736:Conserved;rs6448737:Conserved;rs4577529:Conserved;rs9990809:Conserved;rs6852025:Conserved;rs28532843:Conserved;rs73218811:Conserved;rs10005651:Conserved;rs28452425:Conserved;rs13131390:Conserved;rs34969511:Conserved;rs1499476:Conserved;rs6834969:Conserved;
9	13217554	13382554	62	0.418	14.4492	RP11-272P10.2;RP11-272P10.3;MPDZ;	rs10116420:Conserved;rs10809936:Conserved;rs1147779:Conserved;rs1184560:Conserved;rs7034240:Conserved;
20	52962142	53037142	48	0.529	14.2178	-	rs6097951:Conserved;rs6023185:Conserved;rs6014005:Conserved;
3	5496456	5571456	118	0.357	14.2135	-	rs4685937:Conserved;rs6442951:Conserved;rs1568994:Conserved;rs6782587:Conserved;rs1367141:Conserved;
2	52908097	53313097	448	0.47	14.0669	AC010967.1;AC010967.3;MIR4431;AC010967.2;	rs1454383:Conserved;rs12616538:Conserved;rs55649967:Conserved;rs11678431:Conserved;rs1377951:Conserved;rs11125442:Conserved;rs2626394:Conserved;rs1319797:Conserved;rs350727:Conserved;rs350729:Conserved;rs1377948:Conserved;rs1377960:Conserved;rs785306:Conserved;rs12713230:Conserved;rs10164801:Conserved;rs10179810:Conserved;rs6545310:Conserved;rs12713232:Conserved;rs12990843:Conserved;rs12713233:Co…
11	14249845	14399845	64	0.405	13.9932	SPON1;RRAS2;RP11-21L19.1;	rs1864658:Conserved;rs17557844:eQTL;rs2303973:Conserved;rs2303974:Conserved;rs7946902:Conserved;rs3763950:eQTL;rs4756786:eQTL;rs11238:eQTL;rs11605531:Conserved;rs1431374:eQTL;rs12291662:Conserved;rs10832246:Conserved;rs4517475:Conserved;
6	32908174	32938174	24	0.657	13.7486	HLA-DMA;BRD2;XXbac-BPG181M17.5;	rs1063478:missense_variant;rs150359:Conserved;rs209474:eQTL;
2	40503097	40563097	61	0.526	13.7316	SLC8A1;	rs34409901:Conserved;rs34609846:eQTL;rs994420:Conserved;rs1002671:Conserved;rs17025772:Conserved;rs17025783:Conserved;rs2110743:Conserved;rs2287053:Conserved;
20	54972142	55032142	37	0.466	13.7082	CSTF1;CASS4;	rs911163:eQTL;rs6014724:eQTL;rs6127750:Conserved;rs2064862:eQTL;
5	106942708	106972708	17	0.342	13.606	EFNA5;	rs26727:Conserved;rs352614:Conserved;
9	119312554	119387554	69	0.457	13.4191	ASTN2;RP11-67K19.3;RP11-264C15.2;	rs1895062:Conserved;rs4836757:Conserved;rs10983238:Conserved;rs10759850:Conserved;rs10817903:Conserved;rs72762011:Conserved;rs7031478:Conserved;
4	169673902	169703902	25	0.333	13.3307	PALLD;RPL9P16;	rs74662269:eQTL;rs79454881:Conserved;rs924511:Conserved;rs7688994:Conserved;
22	50519107	50549107	72	0.486	13.3041	MLC1;MOV10L1;	rs4838883:eQTL;rs137932:eQTL;rs4838817:eQTL;rs12628964:missense_variant;rs9617066:missense_variant;rs138209:eQTL;rs138218:eQTL;
1	231522133	231567133	41	0.339	13.234	EGLN1;	rs2808608:Conserved;rs479200:Conserved;rs186996510:missense_variant;
15	56345022	56555022	249	0.673	13.2299	RFX7;RP11-5N19.3;CD24P2;TEX9;	rs4774231:eQTL;rs8029097:Conserved;rs57310185:eQTL;rs16976734:Conserved;rs3803459:Conserved;rs34224072:eQTL;rs748970:Conserved;rs1442640:eQTL;rs8029114:eQTL;rs8033653:Conserved;rs12911094:eQTL;rs8028353:eQTL;rs4774847:Conserved;rs35749329:Conserved;rs12437864:Conserved;rs59432349:eQTL;rs4774848:eQTL;rs12442539:Conserved;rs2682045:eQTL;rs79679041:eQTL;rs12595557:Conserved;rs72740508:Conserved;
7	150801648	150861648	35	0.387	13.0223	GBX1;AGAP3;	rs6951528:eQTL;rs57988951:Conserved;rs79530397:Conserved;rs7776766:Conserved;rs4725395:Conserved;
10	6842100	6902100	84	0.441	13.0002	LINC00707;	rs1031082:Conserved;rs4748437:Conserved;rs10905039:Conserved;
14	44300547	44390547	74	0.422	12.9951	-	rs12886501:Conserved;rs2224623:Conserved;
17	57128011	57188011	27	0.511	12.9777	AC099850.1;SKA2;TRIM37;	rs7503316:eQTL;rs2877926:eQTL;rs35180305:eQTL;rs7214335:Conserved;rs7503179:Conserved;rs12103622:eQTL;
5	104122708	104227708	76	0.377	12.959	RP11-6N13.1;	rs7701167:Conserved;rs925586:Conserved;
17	548011	638011	52	0.389	12.8912	VPS53;FAM57A;	rs2279888:Conserved;rs385894:Conserved;rs410157:eQTL;rs2740358:eQTL;rs2474694:eQTL;rs2456274:Conserved;rs502018:Conserved;rs12943242:eQTL;
11	118889845	118934845	21	0.333	12.8344	RP11-110I1.6;TRAPPC4;SLC37A4;HYOU1;	rs3759012:eQTL;rs10892322:eQTL;rs11217129:eQTL;rs11217131:eQTL;rs34150933:eQTL;rs666741:eQTL;rs10892325:eQTL;rs657685:eQTL;rs1003081:eQTL;rs7114961:eQTL;rs1043314:eQTL;rs2276060:eQTL;rs538478:eQTL;rs17552226:eQTL;
17	13898011	13943011	36	0.324	12.807	COX10-AS1;	rs9897978:eQTL;rs11870492:Conserved;rs56215046:eQTL;rs72814686:Conserved;rs36050831:Conserved;rs11869542:eQTL;rs11869525:eQTL;rs10852819:Conserved;rs8076269:eQTL;rs60147691:eQTL;rs9914753:eQTL;rs12051708:eQTL;rs55637791:eQTL;
17	56408011	56888011	220	0.426	12.7538	C17orf47;PPM1E;HSF5;CTD-2200P10.1;MIR142;BZRAP1-AS1;RNU1-60P;RNF43;U3;SUPT4H1;RNU1-108P;RNU1-85P;TEX14;SEPT4;MTMR4;RAD51C;RP11-112H10.4;	rs2526374:missense_variant;rs2257205:missense_variant;rs12601867:eQTL;rs7211294:Conserved;rs9889419:Conserved;rs58647683:eQTL;rs2526370:eQTL;rs3744093:missense_variant;rs11656888:Conserved;rs2531734:eQTL;rs4793591:eQTL;rs2302190:missense_variant;rs3744108:missense_variant;rs8066773:Conserved;rs9901693:Conserved;rs9903173:Conserved;rs11869828:eQTL;rs2009948:Conserved;rs12942018:Conserved;rs8073754…
11	63254845	63344845	32	0.482	12.6973	LGALS12;PLA2G16;RARRES3;HRASLS5;HRASLS2;	rs10897430:eQTL;rs7106153:Conserved;rs6591809:eQTL;rs60912926:Conserved;rs4638306:eQTL;
9	118412554	118487554	79	0.32	12.6065	-	rs79678337:Conserved;rs10982861:Conserved;rs10817815:Conserved;rs10817818:Conserved;rs10817821:Conserved;
1	198432133	198552133	99	0.426	12.5721	ATP6V1G3;	rs12025404:Conserved;rs16843284:Conserved;rs12028665:Conserved;
7	134871648	134901648	41	0.577	12.572	WDR91;AC009542.2;	rs292576:Conserved;rs292578:eQTL;rs292592:missense_variant;rs292593:Conserved;rs292594:eQTL;
5	129172708	129427708	220	0.792	12.5425	CTC-575N7.1;CHSY3;	rs10041623:Conserved;rs33910:Conserved;rs171520:Conserved;rs33923:eQTL;rs32232:Conserved;rs244745:Conserved;rs10463861:Conserved;rs12514412:Conserved;rs6862574:Conserved;rs10040853:Conserved;rs10036249:Conserved;rs4262138:Conserved;rs12652706:Conserved;rs13359961:Conserved;rs10039009:Conserved;rs4544856:Conserved;rs1000140:Conserved;rs2024086:Conserved;rs13169438:Conserved;
5	116032708	116122708	75	0.476	12.5347	RPS17P2;RP11-249M12.2;	rs2909821:Conserved;rs2909820:Conserved;rs2933597:Conserved;rs2909815:Conserved;rs28035:Conserved;rs26671:Conserved;rs26670:Conserved;rs2937052:eQTL;rs2937054:Conserved;rs2937057:Conserved;rs2242410:Conserved;rs2913608:Conserved;
5	21607708	21712708	93	0.534	12.4624	RP11-804N13.1;	rs59157847:eQTL;rs11741635:Conserved;rs73743916:Conserved;rs2453829:eQTL;rs1390663:Conserved;
22	43679107	43709107	41	0.37	12.4318	Z99756.1;SCUBE1;	rs5751471:eQTL;rs5751472:Conserved;rs2269666:Conserved;rs2007836:eQTL;rs2269668:Conserved;rs2269669:Conserved;
12	54566020	54626020	28	0.412	12.3902	SMUG1;CBX5;	rs12827628:eQTL;rs7300912:eQTL;rs2233921:eQTL;rs3136384:eQTL;rs3087404:eQTL;rs6580978:eQTL;rs2046516:Conserved;
2	103383097	103428097	33	0.368	12.2721	TMEM182;	rs887990:Conserved;rs2732811:Conserved;
7	52476648	52521648	75	0.386	12.2198	-	-
1	178707133	178872133	90	0.362	12.1816	RALGPS2;PTPN2P1;ANGPTL1;	rs7530293:Conserved;rs72705196:Conserved;rs79016050:Conserved;rs3766642:Conserved;rs80350662:Conserved;rs77307991:Conserved;rs41310854:Conserved;rs2275100:Conserved;
16	82324086	82414086	126	0.548	12.1611	AC024590.1;	rs11643285:Conserved;rs902544:Conserved;rs12596735:Conserved;rs3859078:Conserved;rs1873434:Conserved;rs13330295:Conserved;rs4467066:Conserved;rs1844716:Conserved;rs11639698:Conserved;rs9938090:Conserved;rs62038355:Conserved;
16	56074086	56149086	66	0.417	12.1134	RP11-461O7.1;RP11-355E10.1;	rs1581054:Conserved;rs1376203:Conserved;rs1510191:Conserved;rs17343266:Conserved;
2	31278097	31353097	101	0.519	12.0159	GALNT14;	rs6713789:Conserved;rs4630806:Conserved;rs4337517:Conserved;rs880618:Conserved;rs2365192:Conserved;rs1991103:Conserved;rs749711:Conserved;rs3919588:Conserved;rs2365195:Conserved;rs2365200:Conserved;rs2194469:Conserved;rs10865087:Conserved;rs10188244:Conserved;
2	35073097	35133097	50	0.396	11.9716	AC012593.1;	rs280696:Conserved;rs280746:Conserved;rs280740:Conserved;
5	144247708	144337708	105	0.351	11.9609	-	rs13167122:Conserved;rs13186540:Conserved;rs7733196:Conserved;rs7712842:Conserved;rs10067970:Conserved;
4	146768902	146828902	31	0.382	11.9198	ZNF827;	rs7669911:Conserved;rs7658706:Conserved;rs10003835:Conserved;rs10006310:Conserved;rs35749556:Conserved;rs7678352:Conserved;
2	181668097	181713097	32	0.373	11.8709	-	rs4666608:Conserved;rs7593857:Conserved;rs6714338:Conserved;rs35436959:Conserved;rs13387820:Conserved;rs9288060:Conserved;
17	20993011	21053011	21	0.381	11.8505	DHRS7B;AC087393.1;	rs1478791:eQTL;rs9899650:eQTL;
2	28173097	28248097	32	0.564	11.8395	BRE;	rs2337374:Conserved;rs10204832:Conserved;rs7602328:Conserved;rs11127132:Conserved;
12	54746020	54776020	15	0.359	11.8259	RP11-753H16.3;ZNF385A;RP11-753H16.5;	rs12827788:Conserved;rs11170882:eQTL;rs10876557:eQTL;rs2124530:Conserved;rs7961432:Conserved;rs2700152:Conserved;rs7294656:Conserved;
13	72489431	72519431	34	0.458	11.8012	RPS10P21;	rs2810134:Conserved;rs1460454:Conserved;rs9542782:Conserved;rs7332267:Conserved;rs2706425:Conserved;
14	73490547	73520547	9	0.321	11.7885	ZFYVE1;RN7SL586P;	-
3	141621456	141651456	31	0.301	11.7005	ATP1B3;	-
12	53891020	53996020	64	0.479	11.6452	ATF7;RP11-793H13.11;	rs58397383:Conserved;rs17100298:Conserved;rs11829068:Conserved;rs4759018:Conserved;rs12578112:Conserved;rs76915457:Conserved;rs7135292:Conserved;rs7298027:eQTL;rs7967921:Conserved;rs11170599:Conserved;rs1485395:Conserved;rs7302357:Conserved;
13	77934431	77964431	10	0.556	11.6039	-	rs9574041:eQTL;rs9565341:Conserved;
4	11573902	11663902	84	0.541	11.5807	RP11-281P23.2;	rs6448794:Conserved;rs6448796:Conserved;rs11730600:Conserved;rs1860291:Conserved;
8	86979677	87039677	48	0.587	11.5678	ATP6V0D2;	rs12545756:Conserved;rs7004457:Conserved;rs4961023:Conserved;
2	204873097	204978097	130	0.558	11.5315	AC009965.1;AC009965.2;	rs4675398:eQTL;rs1427370:Conserved;rs201135601:Conserved;rs2353320:Conserved;rs16824662:Conserved;rs4675403:Conserved;rs16840573:Conserved;rs16840579:Conserved;rs73993515:Conserved;rs10804134:Conserved;rs1559932:Conserved;.:Conserved;rs1365831:Conserved;rs10203479:Conserved;rs73993733:Conserved;rs4675414:Conserved;rs4675415:Conserved;rs4675416:Conserved;rs7603162:Conserved;rs4675417:Conserved;rs1…
8	82524677	82584677	53	0.483	11.4595	SLC10A5P1;IMPA1;	rs2975935:eQTL;rs2957011:eQTL;rs2955016:Conserved;rs2142316:eQTL;rs1058401:eQTL;
7	9231648	9261648	29	0.349	11.4449	-	rs17160469:Conserved;
22	37259107	37334107	90	0.494	11.4021	CSF2RB;CTA-833B7.2;NCF4;	rs3788524:Conserved;rs2075939:missense_variant;rs6000476:Conserved;rs2413433:eQTL;rs41280005:Conserved;rs5750339:Conserved;
11	44324845	44369845	34	0.372	11.3733	ALX4;	rs10838258:Conserved;rs66716358:eQTL;rs3824915:missense_variant;rs1349831:Conserved;rs10769039:Conserved;rs57388178:Conserved;rs753688:Conserved;
8	82644677	82674677	13	0.385	11.298	CHMP4C;	rs72603870:eQTL;rs61623744:eQTL;rs16909559:Conserved;
11	12644845	12794845	104	0.56	11.2888	TEAD1;	rs12795762:Conserved;rs4415740:Conserved;
1	37992133	38082133	30	0.412	11.2754	GNL2;RSPO1;SNIP1;FTH1P1;DNALI1;	rs7534923:eQTL;rs11264069:eQTL;rs4653298:eQTL;rs2273013:Conserved;rs4653300:eQTL;rs3856138:eQTL;rs10752599:eQTL;rs10908359:eQTL;rs10908362:eQTL;rs4411102:Conserved;rs4415526:eQTL;
3	13851456	13896456	57	0.268	11.2551	WNT7A;	rs62234561:eQTL;
12	120971020	121016020	35	0.608	11.2172	COQ5;RNF10;	rs1167723:Conserved;
8	20334677	20379677	42	0.506	11.156	-	rs7812583:Conserved;rs4406408:Conserved;rs17092624:Conserved;rs1480350:Conserved;rs11774241:Conserved;rs1904783:Conserved;rs1564426:Conserved;
12	43226020	43256020	39	0.443	11.1419	-	rs10785387:Conserved;rs11181719:Conserved;rs11181720:Conserved;rs11181721:Conserved;rs7961159:Conserved;rs7308945:Conserved;
5	20167708	20272708	112	0.427	11.0803	CDH18;	rs10065623:Conserved;rs1508581:Conserved;rs2063227:Conserved;rs10055314:Conserved;rs9292904:Conserved;rs2136110:Conserved;
9	130817554	130877554	81	0.783	11.0683	RP11-395P17.3;NAIF1;SLC25A25;RP11-395P17.11;RP11-379C10.4;RP11-379C10.1;	rs7036499:Conserved;rs12339693:eQTL;rs7044673:Conserved;rs16936857:eQTL;rs10819353:Conserved;rs10117089:Conserved;
22	41594107	41789107	100	0.347	11.0677	TEF;ZC3H7B;RANGAP1;RP1-85F18.5;CHADL;RP4-756G23.5;L3MBTL2;AL035681.1;	rs8138990:Conserved;rs136402:eQTL;rs2235850:Conserved;rs139520:Conserved;rs139524:eQTL;rs5758302:eQTL;rs1883828:Conserved;rs3817998:eQTL;rs2281330:Conserved;rs3817999:eQTL;rs9611560:eQTL;rs1109151:eQTL;rs5758310:eQTL;rs5751084:Conserved;rs4820437:eQTL;rs5751086:eQTL;
1	2922133	2982133	58	0.383	11.0398	LINC00982;ACTRT2;	rs7514166:Conserved;
14	55310547	55370547	51	0.368	11.0218	MIR4308;FDPSP3;GCH1;	rs150194521:eQTL;rs17128050:Conserved;rs28477407:Conserved;rs8004445:eQTL;rs10498471:eQTL;
8	87804677	87939677	193	0.896	11.0076	CNBD1;RP11-386D6.2;	rs10955059:Conserved;rs4467951:Conserved;rs34802737:Conserved;rs7822042:Conserved;rs7831906:Conserved;rs67958512:Conserved;rs10096320:Conserved;rs4269562:Conserved;
7	31536648	31596648	93	0.432	10.9757	CCDC129;	rs2391983:Conserved;rs4723086:Conserved;rs217167:Conserved;rs56041962:Conserved;rs12672295:Conserved;rs2191341:Conserved;rs12701111:Conserved;
12	54416020	54446020	13	0.406	10.9347	RP11-834C11.14;HOXC5;HOXC4;HOXC6;	rs736825:Conserved;rs10876529:eQTL;rs7297416:Conserved;
2	73938097	74103097	87	0.505	10.875	RP11-51I5.1;TPRKB;STAMBP;RP11-434P11.2;C2orf78;DUSP11;	rs6750877:eQTL;rs13003035:Conserved;rs891696:eQTL;rs12624267:eQTL;rs2272051:missense_variant;rs112703677:eQTL;rs11885317:eQTL;
9	105527554	105617554	124	0.42	10.8738	-	rs4144996:Conserved;
9	8657554	8702554	36	0.358	10.7927	PTPRD;	rs57325817:Conserved;rs10125358:Conserved;rs4442186:Conserved;
1	158427133	158562133	280	0.771	10.7825	OR10R1P;OR6P1;OR6Y1;EI24P2;RP11-144L1.8;OR10K1;OR10X1;OR10R3P;RP11-144L1.4;OR10R2;	rs10908650:Conserved;rs7514555:Conserved;rs6679056:missense_variant;rs1418843:missense_variant;rs1342946:Conserved;rs12075903:Conserved;rs10908655:Conserved;rs10908656:Conserved;rs1873509:Conserved;rs1418847:Conserved;rs10399681:Conserved;rs863360:Conserved;rs863362:stop_gained;rs863363:missense_variant;
15	39965022	40025022	65	0.404	10.7575	FSIP1;	rs1906152:Conserved;rs2631698:Conserved;rs2664133:Conserved;rs1105159:eQTL;rs2664135:Conserved;rs7171939:Conserved;
2	52788097	52833097	24	0.344	10.7251	AC139712.2;	rs1021176:Conserved;
14	74690547	74735547	61	0.473	10.7025	VSX2;	rs12435198:eQTL;rs28396718:Conserved;rs2024241:eQTL;rs34197876:Conserved;rs12588074:Conserved;
7	98871648	98976648	32	0.821	10.6861	ARPC1B;ARPC1A;MYH16;	rs58421977:Conserved;rs10267346:eQTL;rs10274407:eQTL;rs2301889:eQTL;rs10272998:Conserved;rs73395557:Conserved;rs6948775:Conserved;
20	18867142	18912142	51	0.464	10.6708	-	rs742731:Conserved;rs2038205:Conserved;rs6132129:Conserved;rs6136562:Conserved;
2	85158097	85263097	59	0.425	10.5905	KCMF1;	rs112886312:eQTL;
19	31710788	31770788	49	0.667	10.5782	TSHZ3;	rs4805660:Conserved;rs10410018:Conserved;
3	150096456	150216456	94	0.491	10.5698	TSC22D2;	rs12638326:Conserved;rs7626725:Conserved;rs6762432:Conserved;rs6778948:eQTL;rs2167177:Conserved;rs10513374:Conserved;rs28514580:Conserved;rs4681205:Conserved;rs4681619:Conserved;rs2903834:Conserved;rs1450343:Conserved;rs16862676:Conserved;
1	24462133	24507133	42	0.439	10.5681	IL22RA1;IFNLR1;	rs4649192:eQTL;rs11249002:Conserved;rs10794645:eQTL;
1	213717133	213777133	36	0.507	10.4811	RP11-554K11.2;	rs1371291:Conserved;rs12089111:Conserved;rs12565778:Conserved;rs12063736:Conserved;rs12089672:Conserved;rs12029131:Conserved;rs10494961:Conserved;rs12044414:Conserved;rs11120162:Conserved;
3	39786456	39831456	58	0.303	10.4792	-	-
20	42507142	42567142	75	0.425	10.4758	RP5-1030M6.3;TOX2;	rs4810401:eQTL;rs765357:eQTL;rs4812753:eQTL;rs11697707:Conserved;rs6073238:eQTL;rs11697832:Conserved;rs4812757:Conserved;rs35817732:Conserved;rs35288878:Conserved;rs6065673:Conserved;rs2867776:Conserved;rs13043229:Conserved;rs4994685:Conserved;rs2206731:Conserved;rs6017217:Conserved;
11	69539845	69584845	58	0.395	10.4381	AP001888.1;FGF4;RP11-300I6.5;	rs58374461:eQTL;rs78695432:eQTL;
13	100359431	100404431	30	0.324	10.4246	CLYBL;CLYBL-AS1;	rs1125435:Conserved;rs6491527:Conserved;rs9517863:Conserved;
10	107702100	107747100	38	0.41	10.4224	-	rs17119884:Conserved;rs1962423:Conserved;rs503515:Conserved;rs481179:Conserved;rs12571440:Conserved;rs12572674:Conserved;
1	79032133	79077133	13	0.259	10.4104	-	rs2225663:eQTL;
9	72662554	72752554	42	0.361	10.3829	MAMDC2-AS1;MAMDC2;	rs10868475:eQTL;rs2975910:Conserved;rs2975908:Conserved;rs2975907:Conserved;rs10868485:Conserved;rs2975862:Conserved;rs4744974:Conserved;rs10868524:eQTL;rs3015224:eQTL;rs4744977:eQTL;rs943537:Conserved;rs2209779:eQTL;rs1927115:Conserved;
4	140318902	140363902	27	0.576	10.3823	NAA15;RP11-83A24.2;RP11-83A24.1;ACA64;	rs7663086:eQTL;
21	35108134	35153134	10	0.333	10.3802	ITSN1;	rs2834256:Conserved;
5	101452708	101557708	98	0.619	10.3653	RNA5SP188;CTD-2333K2.1;	rs1345828:Conserved;rs12659731:Conserved;rs411894:Conserved;rs7736423:Conserved;rs17147130:Conserved;
20	23157142	23217142	73	0.648	10.3523	RP4-737E23.2;	rs6083042:Conserved;
11	26324845	26369845	10	0.357	10.3492	ANO3;	rs3824857:eQTL;rs1531394:Conserved;
7	12651648	12681648	16	0.32	10.335	SCIN;	rs17527572:eQTL;rs740415:Conserved;
5	20992708	21157708	100	0.577	10.3212	-	rs1499708:Conserved;rs1011885:Conserved;rs1011884:Conserved;rs248194:Conserved;
2	51123097	51168097	56	0.495	10.3094	NRXN1;	rs62140659:Conserved;rs62142973:Conserved;rs62142976:Conserved;rs7423296:Conserved;rs4327263:Conserved;rs62142983:Conserved;
4	83093902	83153902	69	0.562	10.2642	RNU6-499P;	rs10019349:Conserved;rs12509968:Conserved;rs12510027:Conserved;rs10011546:Conserved;rs2201225:Conserved;rs9683887:Conserved;rs11099528:Conserved;rs4693024:Conserved;
1	198177133	198297133	89	0.366	10.2593	NEK7;	rs114527523:Conserved;rs56317050:Conserved;rs10494765:Conserved;rs12024826:Conserved;rs16842663:Conserved;rs16829976:Conserved;rs7546420:Conserved;rs61436594:Conserved;rs6682269:Conserved;rs59817299:Conserved;rs58869885:Conserved;rs16842730:Conserved;rs12407433:Conserved;rs6662033:Conserved;
4	156683902	156728902	38	0.342	10.2535	GUCY1B3;	rs3796564:Conserved;rs1459853:splice_donor_variant;
2	204318097	204348097	3	0.429	10.2113	RAPH1;	rs2469953:Conserved;
5	161242708	161272708	41	0.403	10.191	GABRA1;	rs4311461:Conserved;rs7707859:Conserved;rs4478357:Conserved;
1	197337133	197412133	42	0.493	10.1838	CRB1;	rs10922212:Conserved;rs10922213:Conserved;rs2759655:Conserved;
11	14774845	14819845	11	0.4	10.1782	PDE3B;	rs10832300:Conserved;
11	66104845	66194845	60	0.52	10.162	NPAS4;B3GNT1;RNU1-84P;RP11-867G23.9;RP11-867G23.8;RP11-867G23.12;RP11-867G23.10;BRMS1;SLC29A2;	rs947978:Conserved;rs73489638:eQTL;rs11227474:eQTL;rs2282530:eQTL;rs4466842:eQTL;
9	120797554	120827554	17	0.517	10.1525	-	-
2	214848097	214893097	38	0.383	10.1462	SPAG16;	rs13416220:Conserved;rs1510548:Conserved;rs16851301:Conserved;rs55973567:Conserved;
12	386020	461020	59	0.444	10.1387	RP11-283I3.6;KDM5A;	rs11062385:missense_variant;rs1541584:Conserved;
2	222918097	222993097	91	0.577	10.1355	-	rs348967:Conserved;rs348968:Conserved;rs348988:Conserved;rs238856:Conserved;rs348991:Conserved;rs348994:Conserved;rs349006:Conserved;rs349010:Conserved;rs717760:Conserved;rs349021:Conserved;rs7602526:Conserved;rs7580020:Conserved;rs4505517:Conserved;
9	119162554	119207554	26	0.303	10.1253	PAPPA-AS1;ASTN2;PAPPA;	rs1054402:Conserved;rs7868322:Conserved;rs12379198:Conserved;rs1040850:Conserved;rs34430369:Conserved;
3	52671456	52821456	133	0.61	10.0639	GNL3;NEK4;SPCS1;RP5-966M1.4;GLT8D1;PBRM1;ITIH1;	rs2336149:Conserved;rs2590846:Conserved;rs3733039:eQTL;rs11177:missense_variant;rs2289247:missense_variant;rs6617:missense_variant;rs12486554:eQTL;rs13079063:Conserved;rs11235:Conserved;rs34918356:eQTL;rs144941596:eQTL;rs7653028:eQTL;rs2268026:Conserved;rs1029871:missense_variant;rs998909:eQTL;
3	74871456	74961456	64	0.663	10.0454	-	rs9872407:Conserved;rs9880401:Conserved;
5	100537708	100597708	125	0.489	10.0317	-	rs10045378:Conserved;
14	73295547	73340547	43	0.474	10.0142	DPF3;	rs8010316:Conserved;rs12888977:eQTL;rs12891060:Conserved;rs61392826:eQTL;rs4903072:Conserved;rs4899446:eQTL;rs6574100:Conserved;rs61986336:Conserved;
1	11922133	11967133	33	0.333	9.99282	RNU5E-1;RP5-934G17.6;NPPB;	rs198383:eQTL;
2	32733097	32778097	10	0.286	9.94941	BIRC6;	-
7	85986648	86136648	223	0.438	9.94179	-	rs10235241:Conserved;rs41347647:Conserved;rs1406688:Conserved;rs80045750:Conserved;rs11762479:Conserved;rs79375055:Conserved;rs12668059:Conserved;rs1507591:Conserved;
12	79601020	79721020	145	0.529	9.9214	SYT1;	rs10861711:Conserved;rs8181778:Conserved;rs2177963:Conserved;rs1245833:Conserved;rs10778564:Conserved;rs1921026:Conserved;rs2400393:Conserved;rs2272500:Conserved;rs10861799:Conserved;rs1526952:Conserved;rs10746103:Conserved;
12	120401020	120551020	104	0.734	9.91859	CCDC64;RPL35AP30;RAB35;	rs10437835:eQTL;rs76250741:Conserved;rs6490278:Conserved;rs7312811:Conserved;rs10849731:Conserved;rs12318774:Conserved;rs4767871:eQTL;rs4767872:eQTL;rs10400498:Conserved;rs7958497:eQTL;rs11065018:Conserved;rs7971249:Conserved;rs16949946:Conserved;
8	120174677	120219677	68	0.325	9.88592	MAL2;	rs1549415:eQTL;rs2468174:Conserved;rs2468177:Conserved;rs2468181:Conserved;rs1425055:Conserved;rs2432961:eQTL;rs10113336:Conserved;rs2326220:Conserved;
9	71222554	71267554	37	0.371	9.87554	RP11-274B18.3;RP11-274B18.4;	rs7022610:Conserved;
21	46178134	46253134	61	0.423	9.86857	SUMO3;UBE2G2;	rs658657:eQTL;rs183518:eQTL;rs7364120:eQTL;rs235269:eQTL;rs4818977:Conserved;rs2838697:missense_variant;
13	108639431	108684431	74	0.35	9.86363	-	-
11	42689845	42719845	69	0.6	9.85334	-	rs4558158:Conserved;rs7945410:Conserved;
9	131837554	131942554	95	0.424	9.85011	CRAT;RP11-247A12.7;PPP2R4;DOLPP1;FAM73B;RP11-247A12.1;IER5L;RP11-247A12.2;RP11-247A12.8;	rs10819461:eQTL;rs10988200:eQTL;rs7866897:eQTL;rs10819463:Conserved;rs10819468:eQTL;rs2541161:eQTL;rs10988218:eQTL;rs7039031:Conserved;rs713219:Conserved;rs10988223:eQTL;rs7855278:eQTL;rs7034195:eQTL;
2	20583097	20628097	44	0.347	9.8385	SLC7A15P;RNA5SP86;	rs343141:eQTL;
2	109023097	109293097	236	0.412	9.83675	AC012487.2;RP11-465O11.1;LIMS1;GCC2;	rs7596199:eQTL;rs2139809:eQTL;rs147362369:eQTL;rs10182304:eQTL;rs2683806:eQTL;rs13410844:Conserved;rs13411256:Conserved;rs3856401:Conserved;rs7581929:Conserved;rs10187016:Conserved;rs13413437:Conserved;
22	31694107	31784107	52	0.473	9.83481	PATZ1;RNU6-338P;RP3-400N23.6;AC005003.1;	rs4820964:Conserved;rs5753561:Conserved;rs5749255:Conserved;rs5753566:Conserved;rs131220:eQTL;
2	43173097	43203097	31	0.333	9.83183	-	rs6746422:eQTL;rs6544619:Conserved;rs7586471:Conserved;rs72803864:Conserved;rs7602275:Conserved;
7	70761648	70806648	42	0.343	9.82925	WBSCR17;	rs4719111:Conserved;rs4719113:Conserved;
6	13948174	13993174	35	0.283	9.8224	MRPL35P1;RNF182;	rs9396367:Conserved;
10	99647100	99782100	118	0.423	9.82225	CRTAC1;	rs11189425:Conserved;rs12218193:eQTL;rs7068503:Conserved;rs111897630:Conserved;rs7914222:Conserved;rs11189433:Conserved;rs61013517:Conserved;rs80122778:Conserved;rs511346:Conserved;rs533358:Conserved;rs7069882:eQTL;rs1925556:Conserved;
9	101237554	101282554	24	0.324	9.81388	GABBR2;	rs872091:eQTL;
13	80454431	80574431	97	0.492	9.80577	LINC00382;	rs3898551:Conserved;rs7995887:Conserved;rs11840740:Conserved;rs9593421:Conserved;rs34622893:Conserved;rs2329147:Conserved;
7	136716648	136806648	47	0.27	9.78917	hsa-mir-490;	rs324669:Conserved;rs324671:Conserved;rs10236411:Conserved;
2	27798097	28008097	83	0.482	9.77399	MRPL33;SUPT7L;AC074091.13;AC110084.1;RP11-158I13.2;C2orf16;GPN1;ZNF512;SLC4A1AP;	rs6734059:eQTL;rs1919129:eQTL;rs12467476:Conserved;rs12464616:eQTL;rs1881397:eQTL;rs7571558:Conserved;rs1881396:Conserved;rs3749147:missense_variant;rs4666010:Conserved;rs12998770:Conserved;rs4665385:missense_variant;rs13023194:eQTL;rs57238885:eQTL;rs13013484:Conserved;
12	56906020	56951020	60	0.446	9.77365	RP11-153M3.1;RBMS2;	rs3782235:Conserved;rs12814413:eQTL;rs7299660:eQTL;rs10876903:eQTL;rs7132965:eQTL;
9	20327554	20372554	21	0.268	9.77354	RP11-15P13.1;MLLT3;	rs10964535:Conserved;rs7862166:Conserved;rs2301549:Conserved;
11	16214845	16259845	37	0.407	9.76748	SOX6;	rs1561258:Conserved;rs1519123:Conserved;rs1519124:Conserved;rs10832559:Conserved;rs11023875:Conserved;rs10766303:Conserved;rs10766304:Conserved;rs10766306:Conserved;rs2351958:Conserved;rs10832570:eQTL;
8	91179677	91209677	34	0.308	9.76634	-	rs76051629:Conserved;rs28373165:Conserved;rs78448888:Conserved;
1	204402133	204582133	203	0.452	9.75821	PIK3C2B;MDM4;RP11-430C7.4;RNA5SP74;	rs3014632:Conserved;rs2271426:Conserved;rs2271427:eQTL;rs17847754:Conserved;rs5013458:Conserved;rs5013457:Conserved;rs2271414:eQTL;rs16853773:missense_variant;rs2942150:Conserved;rs4951382:eQTL;rs11240753:eQTL;rs4252685:Conserved;rs4252686:Conserved;rs4252694:eQTL;rs4245738:Conserved;rs2290854:Conserved;rs10900597:eQTL;rs11801289:eQTL;rs6679336:eQTL;rs12039454:Conserved;rs12130686:eQTL;rs12566957…
7	1176648	1221648	115	0.411	9.74449	ZFAND2A;C7orf50;AC091729.9;	rs6946684:eQTL;rs6969322:eQTL;rs2960830:eQTL;rs2949204:eQTL;rs2960831:eQTL;rs6463499:eQTL;rs2949196:eQTL;rs2949193:eQTL;rs2960837:eQTL;rs12702447:eQTL;rs7795377:eQTL;rs6962809:eQTL;rs2949182:eQTL;rs7805591:eQTL;rs1543985:eQTL;rs2949174:eQTL;rs2140578:eQTL;rs2949172:eQTL;
4	165548902	165608902	80	0.429	9.73437	-	rs17678266:Conserved;rs1528690:Conserved;
1	163527133	163572133	12	0.286	9.69755	-	rs1934533:Conserved;rs1934528:Conserved;
9	31112554	31172554	175	0.583	9.68699	RP11-572H4.1;	rs6476275:Conserved;rs10758020:Conserved;rs7848981:Conserved;
5	167137708	167197708	45	0.452	9.67038	TENM2;	rs4628015:Conserved;rs58347375:Conserved;rs11134468:Conserved;rs1364370:Conserved;
1	111297133	111342133	71	0.464	9.60584	Y_RNA;	rs417743:Conserved;rs11102158:Conserved;
4	78968902	79013902	31	0.316	9.60115	FRAS1;	rs10518184:Conserved;rs4859905:missense_variant;rs4859516:Conserved;rs4859907:Conserved;rs1502882:Conserved;rs1502881:Conserved;rs4859908:Conserved;rs10008489:stop_lost;rs10016432:Conserved;rs10213379:Conserved;rs1964670:Conserved;rs1964669:Conserved;
7	39321648	39351648	35	0.333	9.56456	POU6F2;	rs12701716:Conserved;rs4530944:Conserved;rs3935112:Conserved;rs4130697:Conserved;
4	92078902	92108902	34	0.388	9.55579	CCSER1;	rs2214383:Conserved;
3	69381456	69411456	32	0.383	9.53698	FRMD4B;	rs6762186:Conserved;rs17005647:Conserved;
1	231732133	231807133	35	0.394	9.53497	TSNAX-DISC1;LINC00582;	rs1025526:Conserved;rs823165:Conserved;
9	8027554	8057554	44	0.377	9.53204	-	-
16	69844086	69889086	55	0.381	9.51912	WWP2;	rs2937127:Conserved;rs75491847:Conserved;rs3790084:eQTL;rs12019048:eQTL;
2	183828097	183873097	20	0.394	9.51573	NCKAP1;	-
2	212088097	212163097	56	0.333	9.50734	AC013404.1;	-
9	81722554	81752554	29	0.365	9.48285	RP11-165H23.1;	rs13284688:Conserved;rs7341873:Conserved;rs55818482:Conserved;
5	128587708	128617708	25	0.533	9.45786	-	-
8	80079677	80109677	29	0.326	9.4533	-	-
4	115853902	115943902	70	0.427	9.45031	NDST4;	rs1441639:Conserved;rs279535:Conserved;rs279519:Conserved;rs279518:Conserved;rs279512:Conserved;rs2620411:Conserved;
17	14663011	14693011	36	0.348	9.43318	AC005863.1;	rs736985:Conserved;rs736986:Conserved;
9	71972554	72002554	45	0.478	9.4149	FAM189A2;	rs6559495:Conserved;rs7867609:Conserved;rs3892193:eQTL;rs13297121:Conserved;
2	170268097	170313097	36	0.264	9.41419	-	rs61066353:Conserved;rs11683577:Conserved;rs12987226:Conserved;rs76063050:eQTL;
15	51845022	51905022	53	0.362	9.40759	DMXL2;	rs4143724:Conserved;
18	10333298	10378298	54	0.269	9.39524	RP11-243E13.2;RP11-138E9.2;	rs9959798:Conserved;rs8086034:eQTL;rs100879:Conserved;rs206435:Conserved;
11	30734845	30794845	34	0.44	9.37997	-	rs683877:Conserved;rs609142:Conserved;rs613950:Conserved;rs599448:Conserved;rs628568:Conserved;rs663082:Conserved;
16	50644086	50704086	27	0.426	9.36546	NKD1;RP11-401P9.5;RP11-401P9.4;RP11-401P9.6;SNX20;	rs12913:Conserved;rs6500326:eQTL;
17	37748011	37853011	75	0.805	9.3601	NEUROD2;TCAP;PGAP3;PPP1R1B;AC087491.2;PNMT;STARD3;	rs11078918:Conserved;rs4795389:eQTL;rs1874228:eQTL;rs879606:eQTL;rs10852934:Conserved;rs1495099:Conserved;rs3817160:Conserved;rs9972882:eQTL;rs1877031:missense_variant;rs2271308:eQTL;rs1053651:Conserved;rs3764351:eQTL;rs407307:eQTL;rs14050:Conserved;rs903504:eQTL;rs903503:eQTL;rs2934956:eQTL;rs2941504:Conserved;rs1565922:eQTL;rs10558975:Conserved;rs2952152:eQTL;rs907088:eQTL;rs12150603:Conserved;…
1	12072133	12117133	28	0.404	9.34309	MFN2;RN7SL649P;MIIP;	rs41278638:Conserved;rs2295283:missense_variant;rs2180179:eQTL;
18	39358298	39403298	14	0.302	9.33326	AC011225.1;RP11-188I24.1;	rs77007665:Conserved;rs11877772:Conserved;rs1432148:Conserved;rs12966200:Conserved;
7	131481648	131526648	50	0.462	9.31751	-	-
1	103107133	103197133	80	0.678	9.30962	-	rs10874638:Conserved;rs11164566:Conserved;rs7520975:Conserved;rs11164568:Conserved;rs1451030:Conserved;rs11164580:Conserved;rs11164585:Conserved;rs6699996:Conserved;
5	16057708	16087708	8	0.571	9.30001	MARCH11;	rs1992719:Conserved;
11	34214845	34244845	34	0.419	9.28969	ABTB2;	rs12272398:eQTL;rs11032559:Conserved;rs12420504:Conserved;
5	142912708	142957708	32	0.324	9.28362	RNU7-156P;CTD-2050E21.2;CTD-2050E21.1;	rs13155464:Conserved;rs2166368:Conserved;
4	171008902	171068902	32	0.562	9.27646	RP11-654F3.1;AADAT;APOBEC3AP1;	-
6	68413174	68458174	23	0.469	9.25112	-	rs4262175:Conserved;rs4541727:Conserved;
12	52346020	52406020	26	0.321	9.23824	GRASP;ACVR1B;	rs7962469:eQTL;rs772222:eQTL;rs771997:eQTL;rs2242106:Conserved;
2	40773097	40803097	43	0.316	9.22318	SLC8A1;	rs9309056:Conserved;rs2075308:Conserved;rs2075307:Conserved;rs4952419:Conserved;rs10169639:Conserved;rs10172665:Conserved;
16	53599086	53674086	46	0.478	9.19676	RPGRIP1L;	rs2160483:eQTL;rs2111121:Conserved;rs16952347:Conserved;rs7202801:Conserved;rs1946155:Conserved;rs8047089:Conserved;rs2241179:Conserved;rs6499635:Conserved;rs7203525:Conserved;
6	99988174	100063174	44	0.396	9.17553	RP1-199J3.7;PRDM13;RP1-199J3.5;CCNC;	rs330856:Conserved;rs7450748:eQTL;rs1908139:Conserved;rs330824:Conserved;rs34921554:Conserved;rs12661004:Conserved;
7	98661648	98691648	13	0.318	9.16874	SMURF1;	rs6956450:eQTL;rs7799478:Conserved;
11	14504845	14549845	22	0.429	9.1563	COPB1;PSMA1;	-
20	38862142	38892142	31	0.34	9.14069	-	rs6129534:Conserved;
4	4298902	4328902	42	0.366	9.13949	ZBTB49;RP11-265O12.1;	rs4689254:missense_variant;rs75060923:missense_variant;
22	41849107	41939107	38	0.375	9.13761	PHF5A;ACO2;POLR3H;	rs8136635:eQTL;rs5751117:eQTL;rs2076199:eQTL;rs137831:eQTL;rs1799932:Conserved;rs203316:eQTL;rs2076198:eQTL;
14	25850547	25910547	54	0.525	9.13601	RP11-388G3.1;	rs1241301:Conserved;rs7147448:Conserved;rs745066:Conserved;rs4983089:Conserved;rs2754079:Conserved;rs1955870:Conserved;rs11852043:Conserved;rs8023188:Conserved;rs1955865:Conserved;
6	89773174	89803174	28	0.417	9.13263	RP1-72A23.1;RP11-63L7.5;PNRC1;RN7SL336P;RNU2-61P;	rs9351203:Conserved;
4	123818902	123953902	106	0.582	9.11928	SPATA5;NUDT6;	rs12648093:missense_variant;rs1542436:Conserved;rs906832:Conserved;rs1458756:Conserved;rs7662778:Conserved;rs4833260:Conserved;
11	100739845	100859845	187	0.687	9.10217	ARHGAP42;	rs79873051:Conserved;rs11224508:eQTL;rs12421655:Conserved;rs623072:Conserved;rs76989003:Conserved;rs3843607:Conserved;rs75746929:Conserved;rs77315014:Conserved;rs2186784:Conserved;rs1944434:Conserved;rs12422140:Conserved;rs12418330:Conserved;rs76201822:Conserved;rs12418561:Conserved;rs77969560:Conserved;rs552490:eQTL;rs12420466:Conserved;rs7950572:Conserved;rs6590832:Conserved;rs2277274:Conserved…
3	67761456	67791456	5	0.357	9.07009	RP11-81N13.1;	-
16	29629086	29674086	17	0.423	9.05995	CA5AP1;QPRT;	-
6	116908174	117058174	137	0.391	9.01794	ZUFSP;KPNA5;RSPH4A;RWDD1;	rs2145334:eQTL;rs7761672:eQTL;rs9488986:Conserved;rs7751795:eQTL;rs6925315:eQTL;rs4946188:missense_variant;rs6910565:Conserved;rs1165373:eQTL;rs1165374:eQTL;rs6568961:eQTL;rs1177449:Conserved;rs7357061:Conserved;rs9481662:Conserved;rs1165368:eQTL;rs3822952:Conserved;rs9398443:Conserved;
1	196437133	196587133	38	0.604	9.00713	KCNT2;	rs10801538:Conserved;rs72732257:Conserved;rs4658039:eQTL;rs10922083:Conserved;rs10922088:eQTL;rs16840224:eQTL;rs10754198:Conserved;
9	102197554	102242554	33	0.571	8.97234	-	rs6478980:Conserved;rs1360260:Conserved;rs617164:Conserved;rs638261:eQTL;
12	64766020	64811020	24	0.368	8.95858	C12orf56;XPOT;RPS11P6;	rs12316481:eQTL;
17	2483011	2573011	97	0.551	8.9494	SAMD11P1;EIF4A1P9;PAFAH1B1;snoU13;	-
9	128912554	128957554	65	0.374	8.94641	RP11-343J18.2;	rs7853633:Conserved;rs77144427:Conserved;rs4838353:Conserved;rs10987177:eQTL;rs7022775:Conserved;rs2183363:Conserved;rs61164065:Conserved;
1	226542133	226572133	22	0.306	8.94238	PARP1;	rs1136410:missense_variant;rs2027440:eQTL;
2	224493097	224523097	28	0.306	8.91219	-	rs13401996:Conserved;rs13405154:Conserved;rs13386298:Conserved;rs13390843:Conserved;rs28499028:Conserved;
14	86435547	86480547	46	0.319	8.90362	CTD-2341M24.1;	rs2373094:Conserved;
1	103257133	103347133	77	0.433	8.89794	RP5-936J12.1;COL11A1;	rs1241171:eQTL;rs899020:Conserved;
7	13296648	13341648	49	0.291	8.88559	AC011288.2;	rs17654246:Conserved;rs4721209:Conserved;rs4721210:Conserved;
5	180202708	180262708	95	0.427	8.88076	MGAT1;LINC00847;CTC-205M6.5;	rs61343324:eQTL;rs7726005:missense_variant;rs117657946:eQTL;rs2129059:eQTL;rs62405457:Conserved;rs62407765:Conserved;rs6893442:Conserved;rs62407768:eQTL;rs3806862:eQTL;rs58072284:eQTL;rs59085476:eQTL;rs57876091:Conserved;rs2626813:eQTL;
22	40799107	40919107	107	0.686	8.84619	RP4-591N18.2;SGSM3;MKL1;	rs12158872:Conserved;rs73167044:Conserved;rs17001920:Conserved;rs59098711:eQTL;rs3827381:Conserved;rs3827382:Conserved;rs10483205:Conserved;rs73167093:Conserved;rs73167097:Conserved;rs73169003:Conserved;rs10483206:Conserved;rs9611367:Conserved;
9	32597554	32657554	19	0.472	8.84302	RP11-555J4.3;TAF1L;RP11-555J4.4;	rs10813842:Conserved;rs7861789:Conserved;
5	108952708	108997708	20	0.4	8.84257	-	rs77013:Conserved;rs385728:Conserved;rs10447233:eQTL;
6	128833174	128878174	4	0.5	8.83867	PTPRK;	rs9385463:Conserved;
14	74000547	74030547	4	0.375	8.83721	HEATR4;ACOT2;	rs7151745:eQTL;rs4417498:eQTL;
12	93326020	93371020	19	0.333	8.82666	EEA1;RNU6-1329P;	rs4418851:Conserved;
19	11745788	11805788	26	0.407	8.82167	ZNF833P;CTD-2006C1.6;	rs4804631:Conserved;
12	64856020	64901020	23	0.344	8.82151	TBK1;	rs7486100:Conserved;rs7487627:Conserved;rs6581568:eQTL;
13	63939431	63969431	27	0.315	8.81693	-	rs60636880:Conserved;rs75441950:Conserved;rs57650915:Conserved;
15	85265022	85355022	57	0.391	8.81443	ZNF592;	rs8028490:eQTL;rs11073686:eQTL;rs12899981:Conserved;rs11633788:eQTL;rs11073702:Conserved;rs17534709:eQTL;rs55953445:eQTL;rs55646601:Conserved;rs56385235:eQTL;rs12595786:Conserved;rs8182086:missense_variant;rs8023889:eQTL;rs11073730:eQTL;
13	40599431	40689431	49	0.336	8.80268	-	rs1923673:Conserved;rs426539:Conserved;rs61956104:Conserved;rs9315755:Conserved;rs7991928:Conserved;rs1889935:Conserved;rs6563786:Conserved;rs7321651:Conserved;
12	54941020	54971020	21	0.528	8.79112	PPP1R1A;PDE1B;	rs3782404:eQTL;rs10876566:eQTL;rs4759092:eQTL;rs1874308:eQTL;rs7954532:eQTL;rs10747699:eQTL;rs9668037:eQTL;rs2669406:Conserved;rs1795814:eQTL;rs7953703:eQTL;rs2280426:Conserved;rs3782410:Conserved;rs3782411:Conserved;rs1249950:Conserved;
2	7173097	7218097	64	0.24	8.78385	AC019048.1;RNF144A;	rs309272:Conserved;
3	25326456	25431456	177	0.357	8.76632	RNA5SP126;RARB;	rs9833984:Conserved;rs6810082:Conserved;rs9844329:Conserved;rs322669:eQTL;rs2164478:Conserved;rs322667:Conserved;rs4681048:Conserved;rs11129194:Conserved;rs11129195:Conserved;rs11717848:Conserved;rs6775569:Conserved;rs7648812:Conserved;rs9853460:Conserved;rs922942:Conserved;rs922943:Conserved;rs752152:Conserved;rs1072823:Conserved;rs9823425:Conserved;rs1384901:Conserved;
8	25194677	25254677	65	0.425	8.75242	DOCK5;	rs2271111:missense_variant;rs2271110:eQTL;rs10103130:Conserved;rs4434630:eQTL;rs2271108:Conserved;rs2709623:eQTL;
7	92451648	92496648	34	0.312	8.74089	AC002454.1;CDK6;	-
22	42389107	42419107	43	0.319	8.73592	WBP2NL;SEPT3;SLC25A5P1;	rs133303:eQTL;
8	145989677	146034677	35	0.421	8.73399	RN7SL395P;ZNF34;ZNF517;RPL8;	rs2294120:eQTL;rs6599540:eQTL;rs35298220:eQTL;rs6993407:eQTL;rs2979090:eQTL;rs2955233:eQTL;rs2954658:eQTL;rs2958514:eQTL;rs2958516:eQTL;rs3808374:eQTL;rs7006570:eQTL;rs2958519:eQTL;rs2958521:eQTL;
19	41205788	41250788	21	0.333	8.70249	ADCK4;ITPKC;C19orf54;	rs3865452:missense_variant;rs4802085:eQTL;rs7257602:eQTL;rs4802086:eQTL;rs3745210:eQTL;
15	25355022	25385022	7	0.318	8.69405	SNHG14;	-
4	26228902	26273902	22	0.386	8.693	RBPJ;	-
2	112938097	112968097	7	0.375	8.68958	ZC3H8;FBLN7;	-
16	58924086	58954086	14	0.304	8.6891	RP11-410D17.2;	-
2	73548097	73848097	158	0.523	8.68474	ALMS1-IT1;ALMS1;AC074008.1;	rs10196402:eQTL;rs11899517:eQTL;rs6546822:Conserved;rs6710659:eQTL;rs10165862:eQTL;rs7576824:eQTL;rs35885918:eQTL;rs11126399:eQTL;rs6706235:eQTL;rs1852646:eQTL;rs12995433:Conserved;rs1881246:Conserved;rs1881247:Conserved;rs2037814:missense_variant;rs3820700:missense_variant;rs2017116:missense_variant;rs2948441:Conserved;rs6732440:Conserved;rs1320374:Conserved;rs1052161:missense_variant;
17	413011	458011	37	0.39	8.68074	VPS53;	rs16953087:Conserved;rs7219151:eQTL;rs9894837:Conserved;rs12600554:Conserved;rs60797161:Conserved;
2	40878097	40968097	102	0.418	8.67628	-	rs6717047:Conserved;rs12469563:Conserved;rs7608684:Conserved;rs7584855:Conserved;rs4260289:eQTL;rs4952644:Conserved;rs4952645:eQTL;rs28418485:Conserved;rs13422403:Conserved;rs57569001:Conserved;
12	48446020	48491020	57	0.375	8.66713	RP1-228P16.1;SENP1;	rs11613485:Conserved;rs72644843:Conserved;rs886588:Conserved;rs3782911:Conserved;rs11168403:eQTL;rs61918809:eQTL;
1	106047133	106077133	35	0.315	8.65373	-	rs11586079:Conserved;
1	24942133	24972133	9	0.31	8.65305	Y_RNA;SRRM1;	-
3	52521456	52626456	92	0.532	8.64994	NT5DC2;NISCH;PBRM1;STAB1;SMIM4;	rs11130306:eQTL;rs2015971:eQTL;rs740903:Conserved;rs4434138:missense_variant;rs4234633:eQTL;rs13303:missense_variant;rs13621:eQTL;rs11709284:Conserved;rs4687624:eQTL;rs4282054:eQTL;rs7636227:eQTL;rs7614981:eQTL;rs13076398:eQTL;rs2251219:Conserved;rs17052259:Conserved;
7	91056648	91086648	8	0.438	8.6376	RP11-142A5.1;	-
2	211998097	212028097	40	0.333	8.63545	-	-
6	85888174	85978174	265	0.536	8.62568	RP1-161C16.1;	rs9344470:Conserved;rs1407154:Conserved;rs1570108:Conserved;rs559487:Conserved;
17	56948011	57008011	28	0.405	8.6238	PPM1E;RP11-579O24.1;	rs4408596:eQTL;rs9892062:Conserved;rs9901655:eQTL;
5	145177708	145207708	26	0.342	8.61578	PRELID2;	rs2087562:Conserved;
6	13183174	13228174	43	0.364	8.60811	PHACTR1;	rs4711939:eQTL;
22	40994107	41024107	25	0.342	8.5903	MKL1;	-
9	29372554	29432554	106	0.35	8.58871	-	rs4142464:Conserved;rs944596:Conserved;rs4879343:Conserved;rs12002280:Conserved;
8	136359677	136389677	9	0.381	8.58483	-	-
13	48864431	48909431	29	0.295	8.58384	LINC00441;PPP1R26P1;RB1;	-
6	52738174	52783174	40	0.308	8.57765	GSTA3;RP11-392A23.5;	-
9	78557554	78587554	42	0.435	8.5257	PCSK5;	rs4347052:Conserved;rs872189:Conserved;rs914256:Conserved;
6	122368174	122413174	25	0.35	8.52422	-	rs868155:Conserved;rs1357050:Conserved;rs2176990:Conserved;rs6938223:Conserved;
5	84697708	84727708	26	0.472	8.52228	CTD-2331D11.2;CTD-2331D11.3;	rs187442:Conserved;rs248305:Conserved;
17	69698011	69728011	3	0.429	8.51994	-	-
6	143128174	143158174	16	0.379	8.51317	HIVEP2;	rs2142939:Conserved;rs926372:Conserved;
10	24917100	24977100	44	0.425	8.51	ARHGAP21;RNA5SP305;	rs144747795:Conserved;
9	138272554	138302554	28	0.541	8.50695	-	rs7855390:eQTL;
22	18599107	18629107	1	0.5	8.50142	TUBA8;	-
18	40648298	40768298	174	0.399	8.4942	RIT2;	rs8091433:Conserved;rs78392201:Conserved;rs12456492:Conserved;rs8085083:Conserved;rs77636456:Conserved;rs79428053:Conserved;rs4561553:Conserved;rs12955331:Conserved;rs4476257:Conserved;rs1401007:Conserved;rs1356506:Conserved;rs7245079:Conserved;rs1356500:Conserved;rs4890436:Conserved;rs918816:Conserved;rs1518146:Conserved;rs1158805:Conserved;rs16977370:Conserved;
12	32846020	32876020	1	0.5	8.48552	DNM1L;	-
10	95807100	95852100	12	0.306	8.47751	PLCE1;RP11-429H9.4;	rs10882391:Conserved;rs2209442:Conserved;
10	64562100	64592100	21	0.321	8.46683	EGR2;ADO;RP11-436D10.3;	rs648748:Conserved;rs224278:Conserved;rs224297:Conserved;
12	120596020	120641020	28	0.28	8.45572	RPLP0;GCN1L1;	rs9630281:Conserved;rs7135914:Conserved;
13	80289431	80319431	17	0.302	8.43671	-	rs2039552:Conserved;
16	17344086	17374086	26	0.305	8.43614	XYLT1;	-
2	225258097	225303097	91	0.421	8.43022	FAM124B;	rs4674892:eQTL;rs2075341:eQTL;rs6436479:eQTL;rs6436481:Conserved;rs1916763:eQTL;
9	94802554	94832554	24	0.354	8.42037	SPTLC1;	rs28391324:Conserved;
6	1063174	1093174	21	0.536	8.40795	AL033381.1;	rs7750356:Conserved;rs9405439:Conserved;
22	18404107	18449107	53	0.394	8.40568	MICAL3;	rs9605439:Conserved;rs1109052:Conserved;
18	60838298	60883298	20	0.311	8.37308	BCL2;	rs1481031:Conserved;rs12457700:eQTL;
7	99276648	99306648	21	0.357	8.35965	CYP3A7;CYP3A5;	-
2	222108097	222153097	51	0.319	8.35492	-	rs28645699:Conserved;rs7594260:Conserved;rs13407134:Conserved;
19	1155788	1200788	43	0.415	8.34367	SBNO2;STK11;	rs4807630:eQTL;rs59320291:eQTL;rs62128776:eQTL;
17	77513011	77558011	16	0.481	8.33076	RBFOX3;	-
12	66311020	66341020	16	0.321	8.32836	HMGA2;	rs10878346:Conserved;rs11175967:Conserved;rs7966340:Conserved;
1	232092133	232137133	39	0.324	8.3273	DISC1;	rs10158776:Conserved;rs115490808:Conserved;rs72762349:Conserved;rs16855938:Conserved;
5	151132708	151237708	121	0.382	8.31908	CTB-113P19.3;ATOX1;GLRA1;G3BP1;RP11-54C4.2;RP11-54C4.1;	rs1972779:eQTL;rs2964581:eQTL;rs2964580:eQTL;rs2915881:eQTL;rs2915879:eQTL;rs2964577:eQTL;rs6890099:splice_donor_variant;rs12654877:eQTL;rs2964569:eQTL;rs1433041:Conserved;rs2915893:Conserved;rs2915892:eQTL;rs2915888:eQTL;rs2915886:eQTL;rs2915885:eQTL;rs12654573:eQTL;rs7706957:eQTL;rs116485523:eQTL;
5	42757708	42802708	22	0.38	8.31649	CCDC152;SEPP1;	rs230812:Conserved;rs230814:Conserved;
7	122436648	122481648	52	0.357	8.28564	CADPS2;	rs34959847:eQTL;rs17144945:Conserved;
22	42254107	42344107	102	0.545	8.26343	CENPM;SREBF2;SHISA8;TNFRSF13C;CTA-250D10.23;	rs2267442:eQTL;rs73165107:Conserved;rs12157312:Conserved;rs2228313:missense_variant;rs17848337:Conserved;rs73165119:Conserved;rs73165124:Conserved;rs763263:eQTL;rs73165141:Conserved;rs5758511:stop_gained;
14	73055547	73085547	34	0.323	8.25022	DPF3;RP3-514A23.2;	rs714149:Conserved;rs7492545:Conserved;rs2332889:Conserved;
2	227898097	227958097	92	0.54	8.24525	COL4A4;	rs10174591:Conserved;rs10190621:Conserved;rs1800517:missense_variant;rs3769641:Conserved;rs2177598:Conserved;rs6721237:Conserved;rs3820926:Conserved;rs4592846:Conserved;
4	153518902	153548902	9	0.308	8.22925	TMEM154;RP11-555K12.2;	rs10517566:Conserved;
22	31559107	31634107	55	0.412	8.22402	RNF185;LIMK2;RNF185-AS1;	rs8135417:eQTL;rs5749230:Conserved;rs5753512:Conserved;rs5749236:Conserved;
4	84968902	85043902	132	0.485	8.21956	RP11-8L2.1;	rs13141302:Conserved;rs10003808:Conserved;rs11940077:Conserved;rs4693669:Conserved;rs2222864:Conserved;rs1921861:Conserved;rs2868870:Conserved;rs17008116:Conserved;rs7658000:Conserved;rs1882387:Conserved;rs13143306:Conserved;rs7661961:Conserved;rs7684962:Conserved;
11	101669845	101744845	57	0.445	8.19988	TRPC6;	rs1939035:Conserved;rs4754808:Conserved;rs11225022:Conserved;
6	26413174	26443174	5	0.333	8.19401	BTN3A3;BTN2A3P;BTN3A1;	rs3208733:eQTL;rs4320356:eQTL;
1	38922133	38967133	36	0.276	8.19036	RP11-329N22.1;	rs2244181:Conserved;rs2494444:Conserved;rs2265999:Conserved;
5	175657708	175702708	3	0.75	8.18652	SIMC1;	-
12	24686020	24731020	46	0.298	8.16981	RP11-444D3.1;LINC00477;	rs3112135:Conserved;rs7295669:eQTL;rs7132960:Conserved;rs4963575:Conserved;rs2291437:Conserved;
3	185301456	185346456	51	0.405	8.16643	SENP2;	rs35497918:Conserved;rs6762208:missense_variant;
18	77773298	77833298	51	0.434	8.15978	TXNL4A;RBFA;RP11-795F19.5;RBFADN;	rs11662325:eQTL;
1	12447133	12537133	45	0.412	8.10482	VPS13D;	rs79075849:Conserved;rs75257462:Conserved;rs78330016:Conserved;rs72869507:Conserved;
12	112871020	112946020	15	0.296	8.09332	PTPN11;	rs2301756:eQTL;
12	49481020	49541020	35	0.455	8.04982	TUBA1B;LMBR1L;RP11-386G11.10;DHH;	rs11168854:eQTL;rs10747561:missense_variant;rs1865157:eQTL;rs731350:Conserved;rs1476138:eQTL;rs12306494:eQTL;rs35884657:eQTL;rs10783308:Conserved;
6	44773174	44818174	25	0.5	8.04501	SUPT3H;	rs67597621:Conserved;rs2139863:Conserved;rs3799965:eQTL;rs3799966:Conserved;
2	225378097	225423097	37	0.562	8.02787	CUL3;	rs6720502:eQTL;rs12993790:Conserved;rs34086851:eQTL;rs13013735:eQTL;
11	78074845	78149845	47	0.426	8.00043	NARS2;RP11-452H21.4;GAB2;RP11-452H21.1;	rs12363196:Conserved;rs10431155:eQTL;rs869202:Conserved;rs881361:Conserved;rs11237490:Conserved;
1	185892133	185922133	3	0.333	7.99683	HMCN1;	-
13	105594431	105639431	19	0.361	7.99509	-	rs9514342:Conserved;
1	75117133	75162133	21	0.328	7.97785	RP11-17E13.2;C1orf173;	rs67990917:Conserved;rs12029361:Conserved;rs10890139:Conserved;rs1424663:Conserved;rs12750509:Conserved;rs17095755:Conserved;
5	164692708	164722708	33	0.365	7.94646	-	rs17074579:Conserved;rs17074593:Conserved;rs34796134:Conserved;rs1368421:Conserved;
18	11578298	11623298	22	0.364	7.93866	RP11-677O4.3;	rs7244559:Conserved;
2	203643097	203748097	31	0.581	7.93015	WDR12;ICA1L;	rs62194667:Conserved;rs1866423:eQTL;
12	9461020	9491020	18	0.326	7.88515	-	-
2	209613097	209643097	9	0.4	7.88094	PTH2R;	-
8	81909677	81954677	34	0.406	7.87162	PAG1;	rs7830443:Conserved;rs2400340:eQTL;rs12676654:Conserved;rs10957994:Conserved;rs1021076:Conserved;rs7007923:Conserved;
5	128017708	128062708	23	0.368	7.86634	CTC-573M9.1;	-
11	48434845	48464845	2	0.5	7.84275	OR4C2P;	-
20	38022142	38052142	34	0.333	7.80747	-	rs4810265:Conserved;rs6129293:Conserved;
4	89168902	89213902	14	0.545	7.78123	PPM1K;RP11-10L7.1;	rs4693209:eQTL;rs7656367:eQTL;rs7661312:eQTL;rs4693944:Conserved;rs958325:eQTL;
3	40461456	40491456	28	0.333	7.74225	ENTPD3-AS1;ENTPD3;	rs55782111:Conserved;
13	50994431	51024431	25	0.342	7.74166	DLEU1;	rs9562970:Conserved;rs9634834:Conserved;
7	99111648	99156648	7	0.375	7.73925	FAM200A;ZKSCAN5;	rs10253937:eQTL;
13	85779431	85809431	32	0.368	7.72551	-	rs9575841:Conserved;
5	88477708	88507708	6	0.308	7.71026	MEF2C-AS1;	-
20	3927142	3957142	12	0.308	7.7012	RNF24;	rs241640:eQTL;
13	91254431	91299431	14	0.28	7.69956	-	-
7	19881648	19941648	119	0.332	7.69522	-	rs10224406:Conserved;rs12333603:Conserved;rs4721840:Conserved;
15	86330022	86360022	55	0.301	7.68477	KLHL25;	-
11	121394845	121424845	15	0.344	7.64513	SORL1;	rs617847:Conserved;rs682021:Conserved;
2	109458097	109518097	85	0.37	7.6363	CCDC138;EDAR;	rs1478515:Conserved;rs10865025:Conserved;rs3827760:missense_variant;rs12623957:Conserved;
6	88873174	88903174	41	0.329	7.60585	CNR1;	rs9351138:Conserved;rs1535260:Conserved;rs1535257:eQTL;rs7758960:Conserved;rs7769275:Conserved;rs9450914:Conserved;
3	61176456	61206456	17	0.327	7.60334	FHIT;	rs11130821:Conserved;
6	132718174	132763174	60	0.417	7.60205	MOXD1;STX7;	rs6900501:eQTL;rs1338938:Conserved;rs2185185:Conserved;rs7770281:Conserved;rs7750935:Conserved;
4	13988902	14033902	52	0.475	7.57584	-	rs515401:Conserved;rs480510:Conserved;
5	75967708	75997708	27	0.524	7.57469	CTD-2384B11.2;IQGAP2;	rs10036196:eQTL;
6	68308174	68368174	24	0.481	7.56796	Y_RNA;	-
6	137218174	137248174	23	0.483	7.56043	SLC35D3;PEX7;	rs7757102:Conserved;rs6570111:Conserved;
18	55573298	55603298	7	0.385	7.5564	-	rs58403675:Conserved;
3	39666456	39741456	70	0.56	7.55469	NFU1P1;	rs1527558:Conserved;
6	116818174	116848174	36	0.333	7.54053	TRAPPC3L;FAM26E;	rs2640884:eQTL;rs2279524:Conserved;rs13217264:Conserved;
11	111149845	111179845	26	0.362	7.53187	C11orf53;COLCA1;COLCA2;	rs7130173:eQTL;rs3087967:eQTL;rs6589218:eQTL;rs7105857:splice_donor_variant;rs4608113:Conserved;
6	12448174	12478174	27	0.326	7.49889	-	rs9296385:Conserved;
2	127083097	127128097	52	0.316	7.49251	AC023347.1;	-
20	50382142	50412142	35	0.34	7.4805	SALL4;ATP9A;	rs6126344:missense_variant;
19	5760788	5790788	31	0.302	7.47618	CATSPERD;DUS3L;CTB-54O9.9;PRR22;	rs2436494:eQTL;rs2436493:eQTL;rs2446206:eQTL;rs2305925:missense_variant;rs8106226:eQTL;rs3745640:missense_variant;rs10811:Conserved;
4	100568902	100598902	9	0.333	7.46193	RP11-766F14.2;	rs4699385:Conserved;rs17029277:missense_variant;rs871321:Conserved;rs17029292:Conserved;
10	9887100	9917100	17	0.447	7.45979	-	rs78040178:Conserved;
16	68404086	68434086	22	0.308	7.45067	SMPD3;	rs11075673:eQTL;rs11645944:eQTL;rs1122720:eQTL;rs12598731:eQTL;rs11646700:eQTL;rs12927428:Conserved;rs9940621:eQTL;
14	40490547	40535547	93	0.374	7.42167	-	rs7159118:Conserved;rs7141777:Conserved;rs10144310:Conserved;
12	110231020	110261020	8	0.35	7.42159	TRPV4;	-
22	30059107	30089107	16	0.333	7.41395	NF2;	rs2857648:Conserved;rs7291645:Conserved;rs5752953:Conserved;rs2283863:Conserved;
6	5743174	5773174	18	0.306	7.40099	FARS2;	rs17141229:Conserved;
9	38207554	38252554	32	0.281	7.38632	-	rs2585653:Conserved;rs4358884:Conserved;rs2810722:Conserved;
21	16763134	16808134	57	0.382	7.37588	AJ006998.2;	rs2823261:Conserved;rs2823267:Conserved;rs2823268:Conserved;
20	54372142	54417142	74	0.448	7.37414	-	rs2144619:Conserved;rs6024437:Conserved;rs11907351:Conserved;rs7347000:Conserved;rs6014519:Conserved;rs6014522:Conserved;rs6024458:Conserved;rs6024462:Conserved;
5	84832708	84862708	40	0.316	7.373	CTC-534B23.1;	-
5	145252708	145282708	13	0.316	7.30038	GRXCR2;	-
12	86996020	87026020	6	0.333	7.25891	MGAT4C;	-
7	78471648	78501648	33	0.341	7.22469	MAGI2;	rs527231:Conserved;
16	68329086	68359086	27	0.424	7.13236	SLC7A6;SLC7A6OS;PRMT7;RP11-96D1.3;	rs4783616:eQTL;rs3803650:missense_variant;rs3743742:Conserved;rs13336173:Conserved;rs7195944:eQTL;rs4783618:eQTL;
6	127783174	127813174	13	0.353	7.10574	SOGA3;	-
6	44908174	44938174	11	0.31	7.04462	SUPT3H;	rs9369523:eQTL;
2	203808097	203898097	22	0.548	7.01341	WDR12;CARF;NBEAL1;	rs3731695:Conserved;rs62183745:eQTL;rs55685371:eQTL;
2	61098097	61128097	1	0.333	6.95771	AC010733.4;REL;	-
10	68432100	68462100	74	0.325	6.90053	CTNNA3;	rs2394284:Conserved;rs7909253:Conserved;rs10822871:Conserved;rs12243484:Conserved;rs2394290:Conserved;rs4746625:Conserved;rs713297:Conserved;rs4459178:Conserved;rs4462226:Conserved;
13	49014431	49044431	14	0.333	6.8909	RB1;	-
2	200328097	200358097	2	0.4	6.83509	SATB2-AS1;	-
14	68660547	68690547	3	0.333	6.83179	RAD51B;	rs12588124:eQTL;rs1536456:Conserved;
15	45350022	45395022	22	0.348	6.82041	SORD;DUOX2;	-
