# Supplementary material for: Prioritizing natural-selection signals from the deep-sequencing genomic data suggests multi-variant adaptation in Tibetan highlanders
Source: Natl Sci Rev. 2019 Aug 7;6(6):1201–22. doi: 10.1093/nsr/nwz108 (PMC8291452; doi:10.1093/nsr/nwz108)
Supplement: Table_S4_nwz108 [file table_s4_nwz108.xlsx]

## Sheet: 工作表1
Chromosome	Position	SNP ID	Allele information			Sequencing depth	Conservation		Reference allele frequency		Statistics of natural selection								CMS	Gene	Variant type	Biological effect	Annotation of eQTLs		Selection coefficient	Altitudinal correlation
			Reference	Alternative	Ancestral		CADD_phred	GERP	TIB	HAN	FST	FST_pvalue	DiffereceAF	DiffereceAF_pvalue	ihs	ihs_pvalue	XPEHH	XPEHH_pvalue					Genes	Tissue-specific expression
1	2949607	rs7514166	G	C	G	29.931	4.74	2.17	0.776316	0.564103	0.0849	0.0183307	-0.212213	0.00706114	-2.02235	0.0215702	2.13191	0.0165072	7.33642	-	intergenic_variant	UCE	-	-	[0.0007,0.0012]	0.33
1	11933640	rs198383	G	A	G	23.595	1.245	-1.09	0.25	0.576923	0.1877	0.000953888	0.326923	0.00011975	0.42607	0.335028	1.77288	0.0381244	8.83594	RP5-934G17.6	eQTL	RGE	RP5-934G17.6	Muscle_Skeletal	[0.001,0.0017]	-0.44
1	12072722	rs41278638	A	G	A	33.649	6.652	2.24	0.710526	0.987179	0.2521	0.000197039	0.276653	0.000960561	0.0373718	0.485094	-0.505848	0.693518	7.19604	MFN2	3_prime_UTR_variant	UCE	-	-	[0.0025,0.0041]	0.61
1	12082926	rs2295283	A	G	G	26.873	9.25	1.47	0.223684	0.538462	0.1791	0.00126194	0.314777	0.000147509	0.538135	0.295242	1.2492	0.105796	8.2355	MIIP	missense_variant	CPS	-	-	[0.001,0.0017]	0.43
1	12095030	rs2180179	C	T	C	33.008	4.32	0.51	0.236842	0.551282	0.1766	0.00131043	0.31444	0.000206614	-0.836968	0.201305	1.41931	0.0779042	8.37201	MIIP	eQTL	RGE	MIIP	Muscle_Skeletal	[0.001,0.0017]	0.43
1	12458264	rs79075849	A	G	G	30.224	4.478	2.17	0.855263	0.987179	0.1025	0.0111209	0.131916	0.0615964	-3.62051	0.00014713	-1.40462	0.919933	7.03285	VPS13D	intron_variant	UCE	-	-	[0.0018,0.0031]	0.24
1	12462126	rs75257462	C	A	A	35.108	18.13	2.98	0.855263	0.987179	0.1025	0.0111207	0.131916	0.0615964	-3.63804	0.000137481	-1.42884	0.923475	7.06064	VPS13D	intron_variant	UCE	-	-	[0.0018,0.0031]	0.24
1	12465408	rs78330016	A	G	A	35.444	17.31	2.92	0.855263	0.987179	0.1025	0.0111205	0.131916	0.0725415	3.64413	0.00013427	-1.53881	0.938075	6.99307	VPS13D	intron_variant	UCE	-	-	[0.0018,0.0031]	0.24
1	12521262	rs72869507	T	C	C	36.027	13.74	3.52	0.855263	0.987179	0.1025	0.0111183	0.131916	0.0615964	-4.13007	1.82e-05	-1.17328	0.879658	7.96002	VPS13D	intron_variant	UCE	-	-	[0.0018,0.0031]	0.24
1	24479644	rs4649192	C	T	C	32.124	4.426	-0.662	0.907895	0.576923	0.2395	0.000255213	-0.330972	7.13e-05	-0.644206	0.259721	1.81759	0.0345635	9.78688	IFNLR1	eQTL	RGE	IFNLR1	Esophagus_Muscularis	[0.0014,0.0024]	-0.09
1	24482059	rs11249002	C	T	C	34.981	8.091	3.25	0.907895	0.576923	0.2395	0.00025462	-0.330972	7.13e-05	-0.782936	0.216832	0.954054	0.170028	9.17437	IFNLR1	3_prime_UTR_variant	UCE	-	-	[0.0014,0.0024]	-0.09
1	24488622	rs10794645	C	T	C	37.324	5.872	-2.66	0.881579	0.538462	0.2393	0.000256793	-0.343117	4.05e-05	-1.4223	0.0774695	1.83054	0.0335847	10.5677	IFNLR1	eQTL	RGE	IL22RA1	Heart_Atrial_Appendage	[0.0013,0.0022]	-0.11
1	35739334	rs11264127	C	T	T	31.425	4.311	2.21	0.105263	0.333333	0.1292	0.00500421	0.22807	0.00421469	-0.685416	0.246541	3.23657	0.000604885	8.50234	ZMYM4	intron_variant	UCE	-	-	[0.001,0.0017]	-0.14
1	35825590	rs61537364	A	G	A	33.1	16.56	2.22	0.302632	0.615385	0.1684	0.00169019	0.312753	0.000222099	1.93985	0.0261991	1.9921	0.0231802	9.64211	ZMYM4	intron_variant	UCE	-	-	[0.0009,0.0016]	0.4
1	35831838	rs78301896	A	G	A	30.44	7.736	2.52	0.302632	0.615385	0.1684	0.00169009	0.312753	0.000222099	1.94011	0.0261833	2.06621	0.0194045	9.71962	ZMYM4	intron_variant	UCE	-	-	[0.0009,0.0016]	0.4
1	36019024	rs75745472	C	T	C	26.151	14.79	5.75	0.315789	0.589744	0.1294	0.00496697	0.273954	0.00106497	0.642984	0.260117	1.56682	0.0585783	7.09366	KIAA0319L	intron_variant	UCE	-	-	[0.0008,0.0014]	0.41
1	36027071	rs2074680	C	T	C	31.544	17.46	3.19	0.315789	0.589744	0.1294	0.00496687	0.273954	0.00106497	1.33571	0.0908219	2.13635	0.0163256	8.10552	NCDN	intron_variant	UCE	-	-	[0.0008,0.0014]	0.41
1	36061438	rs12037648	T	G	T	35.066	6.527	2.35	0.131579	0.320513	0.0848	0.0184445	0.188934	0.0176387	1.34072	0.0900056	3.14388	0.000833589	7.61245	TFAP2E	downstream_gene_variant	UCE	-	-	[0.0008,0.0014]	-0.06
1	37998578	rs7534923	C	G	C	29.255	7.208	0	0.315789	0.538462	0.0845	0.0186523	0.222672	0.00641197	1.6194	0.0526806	3.00515	0.00132717	8.0777	SNIP1	eQTL	RGE	MEAF6	Cells_EBV-transformed_lymphocytes	[0.0007,0.0011]	0.42
1	38014478	rs11264069	A	G	G	28.9	8.782	0.149	0.236842	0.487179	0.1153	0.00747159	0.250337	0.00194183	-1.79116	0.0366339	2.35196	0.0093374	8.30427	SNIP1	eQTL	RGE	DNALI1	Heart_Atrial_Appendage	[0.0008,0.0013]	0.44
1	38016129	rs4653298	G	A	G	28.896	0.653	-0.317	0.315789	0.538462	0.0845	0.018652	0.222672	0.00641197	1.13264	0.128683	2.25794	0.0119748	6.7345	SNIP1	eQTL	RGE	MEAF6	Ovary	[0.0007,0.0011]	0.42
1	38019747	rs2273013	C	T	C	30.224	17.86	2.68	0.486842	0.705128	0.0825	0.0197151	0.218286	0.00736866	3.037	0.00119465	1.42561	0.0769903	7.87413	SNIP1	synonymous_variant	UCE	-	-	[0.0007,0.0011]	-0.25
1	38024054	rs4653300	T	C	C	39.22	0.555	-4.48	0.236842	0.487179	0.1153	0.00747149	0.250337	0.00194183	-1.42488	0.0770958	1.95395	0.0253537	7.54731	DNALI1	eQTL	RGE	DNALI1	Stomach	[0.0008,0.0013]	0.44
1	38044814	rs3856138	T	C	T	32.888	0.703	-0.722	0.302632	0.538462	0.0961	0.0128011	0.23583	0.00416767	1.59334	0.0555419	3.7722	8.1e-05	9.61975	GNL2	eQTL	RGE	MEAF6;MEAF6	Heart_Atrial_Appendage;Adipose_Visceral_Omentum	[0.0007,0.0012]	0.45
1	38045125	rs10752599	G	C	G	19.595	1.199	0.496	0.263158	0.525641	0.1229	0.00587108	0.262483	0.00163516	1.24253	0.10702	3.81177	6.91e-05	10.1488	GNL2	eQTL	RGE	MEAF6;MEAF6	Spleen;Artery_Aorta	[0.0008,0.0014]	0.47
1	38056816	rs10908359	T	G	T	33.826	10.48	-2.74	0.315789	0.538462	0.0845	0.0186511	0.222672	0.00641197	1.64412	0.0500757	3.79542	7.38e-05	9.35462	GNL2	eQTL	RGE	GNL2	Cells_Transformed_fibroblasts	[0.0007,0.0011]	0.42
1	38061706	rs10908362	G	C	C	31.12	17.16	0.233	0.223684	0.435897	0.0849	0.0183287	0.212213	0.00706114	-1.67997	0.0464816	3.80134	7.21e-05	9.36278	GNL2	eQTL	RGE	DNALI1;DNALI1;DNALI1	Colon_Sigmoid;Muscle_Skeletal;Colon_Transverse	[0.0007,0.0012]	0.2
1	38063424	rs4411102	C	G	C	33.602	7.355	3.58	0.236842	0.461538	0.0933	0.0146159	0.224696	0.00600875	0.923647	0.177835	3.66394	0.000124306	8.71188	GNL2	upstream_gene_variant	UCE	-	-	[0.0007,0.0012]	0.23
1	38071728	rs4415526	T	C	C	32.946	2.444	-5.7	0.223684	0.435897	0.0849	0.0183285	0.212213	0.00706114	-1.63502	0.0510224	3.50211	0.000230891	8.81683	-	eQTL	RGE	RSPO1	Artery_Tibial	[0.0007,0.0012]	0.2
1	38941104	rs2244181	A	G	G	36.429	17.14	5.65	0.315789	0.602564	0.1417	0.00355856	0.286775	0.000480753	-0.437472	0.330884	0.701434	0.241516	6.86418	RP11-329N22.1	non_coding_transcript_exon_variant	UCE	-	-	[0.0009,0.0014]	0.13
1	38941782	rs2494444	T	C	T	21.903	15.27	-1.54	0.368421	0.666667	0.1526	0.00266294	0.298246	0.000407681	0.152789	0.439282	0.709155	0.239114	6.94297	RP11-329N22.1	intron_variant	UCE	-	-	[0.0009,0.0015]	0.16
1	38945232	rs2265999	C	A	A	35.158	7.11	2.56	0.315789	0.615385	0.1544	0.00246255	0.299595	0.000283205	-0.481217	0.315181	0.648244	0.258414	7.24564	RP11-329N22.1	downstream_gene_variant	UCE	-	-	[0.0009,0.0015]	0.13
1	75134362	rs67990917	A	C	A	32.946	1.566	2.76	0.631579	0.320513	0.1661	0.00182274	-0.311066	0.000173452	-1.42422	0.0771913	-0.458421	0.676675	7.78215	C1orf173	intron_variant	UCE	-	-	[0.0009,0.0016]	0.24
1	75135142	rs12029361	C	T	C	33.602	13.64	3.37	0.486842	0.769231	0.1465	0.00305436	0.282389	0.000769192	1.4251	0.077064	-0.491217	0.688364	6.90438	C1orf173	intron_variant	UCE	-	-	[0.0009,0.0015]	0.24
1	75138262	rs10890139	T	A	T	34.834	18.03	3.73	0.631579	0.320513	0.1661	0.00182264	-0.311066	0.000173452	-1.24329	0.10688	-0.640398	0.739043	7.60255	C1orf173	intron_variant	UCE	-	-	[0.0009,0.0016]	0.24
1	75150381	rs1424663	G	T	G	35.919	2.172	2.35	0.631579	0.320513	0.1661	0.00182224	-0.311066	0.000173452	-1.38817	0.0825425	-0.0306298	0.512218	7.87408	-	intergenic_variant	UCE	-	-	[0.0009,0.0016]	0.24
1	75151620	rs12750509	T	C	T	33.544	6.142	4.36	0.486842	0.769231	0.1465	0.00305367	0.282389	0.000769192	1.44468	0.0742738	-0.0910868	0.536288	7.02891	-	intergenic_variant	UCE	-	-	[0.0009,0.0015]	0.24
1	75155044	rs17095755	A	G	A	33.819	4.537	3.05	0.631579	0.320513	0.1661	0.00182215	-0.311066	0.000173452	-1.3251	0.0925689	0.0224995	0.491025	7.84267	-	intergenic_variant	UCE	-	-	[0.0009,0.0016]	0.24
1	79055729	rs2225663	G	T	G	27.05	0.773	-1.43	0.0921053	0.25641	0.0772	0.0235228	0.164305	0.0339826	4.75629	1.01e-06	1.24366	0.106812	10.0643	-	eQTL	RGE	FAM73A	Vagina	[0.0009,0.0015]	0.04
1	103128845	rs10874638	C	T	C	32.842	13.3	4.32	0.197368	0.435897	0.1115	0.00836257	0.238529	0.00380553	1.78351	0.0372517	2.65661	0.00394641	8.3299	-	intergenic_variant	UCE	-	-	[0.0008,0.0014]	0.26
1	103132051	rs11164566	T	C	T	30.795	6.14	2.48	0.868421	0.679487	0.0848	0.0184677	-0.188934	0.0142785	-1.56769	0.0584767	2.77669	0.00274565	7.37328	-	intergenic_variant	UCE	-	-	[0.0008,0.0014]	0.09
1	103133031	rs7520975	A	T	A	34.205	3.127	2.6	0.157895	0.371795	0.0989	0.0122136	0.2139	0.00844899	1.28532	0.0993401	2.70554	0.00340954	7.45653	-	intergenic_variant	UCE	-	-	[0.0008,0.0014]	0.2
1	103135710	rs11164568	T	C	T	32.865	7.495	2.18	0.868421	0.679487	0.0848	0.0184675	-0.188934	0.0142785	-1.5696	0.058254	2.81704	0.0024233	7.42918	-	intergenic_variant	UCE	-	-	[0.0008,0.0014]	0.09
1	103143029	rs1451030	C	A	C	29.301	8.5	2.42	0.157895	0.371795	0.0989	0.0122133	0.2139	0.00844899	1.25639	0.104487	2.65537	0.00396095	7.3695	-	intergenic_variant	UCE	-	-	[0.0008,0.0014]	0.2
1	103161273	rs11164580	G	A	G	34.656	16.46	2.67	0.184211	0.410256	0.1033	0.0106968	0.226046	0.00575259	2.05388	0.0199938	2.64925	0.00403341	8.30431	-	intergenic_variant	UCE	-	-	[0.0008,0.0014]	0.25
1	103171943	rs11164585	C	T	T	32.876	3.715	2.04	0.868421	0.666667	0.0958	0.0130678	-0.201754	0.0121968	1.32219	0.0930523	2.52767	0.00574103	7.06983	-	intergenic_variant	UCE	-	-	[0.0009,0.0014]	0.15
1	103188273	rs6699996	T	C	T	34.178	5.543	2.01	0.184211	0.435897	0.1261	0.00545369	0.251687	0.00241313	2.33621	0.00974017	1.54741	0.0608821	8.10767	-	intergenic_variant	UCE	-	-	[0.0009,0.0015]	0.21
1	103299921	rs1241171	A	G	A	24.579	2.845	0.118	0.855263	0.641026	0.1028	0.0109736	-0.214238	0.00662189	-1.0833	0.139338	2.36841	0.00893236	7.04364	RP5-936J12.1	eQTL	RGE	AMY2A	Brain_Caudate_basal_ganglia	[0.0009,0.0014]	0.05
1	103318581	rs899020	C	T	C	31.413	18.65	3.06	0.868421	0.653846	0.107	0.00956041	-0.214575	0.00655108	-0.791848	0.214225	2.19697	0.0140114	6.72586	RP5-936J12.1	intron_variant	UCE	-	-	[0.0009,0.0015]	-0.07
1	106054105	rs11586079	G	A	G	34.463	21.5	4.9	0.565789	0.846154	0.1627	0.00191281	0.280364	0.000832312	2.38614	0.00851312	0.622684	0.266746	8.44185	-	intergenic_variant	UCE	-	-	[0.001,0.0017]	-0.75*
1	111313972	rs417743	C	T	C	27.347	7.362	3.6	0.828947	0.512821	0.1922	0.000875961	-0.316127	0.000139013	0.0226134	0.490979	1.46352	0.0716625	8.3681	-	regulatory_region_variant	UCE	-	-	[0.0011,0.0018]	-0.55
1	111318682	rs11102158	A	T	A	35.718	3.314	2.62	0.25	0.576923	0.1877	0.000954184	0.326923	0.00011975	0.847676	0.198309	1.07221	0.141813	8.49303	-	intergenic_variant	UCE	-	-	[0.001,0.0017]	-0.51
1	158442501	rs10908650	G	A	A	35.05	6.48	2.43	0.157895	0.525641	0.2508	0.000207706	0.367746	1.22e-05	-1.07924	0.14024	1.68037	0.0464427	10.7824	RP11-144L1.4	downstream_gene_variant	UCE	-	-	[0.0013,0.0021]	-0.3
1	158445138	rs7514555	G	T	T	27.923	1.147	2.03	0.157895	0.5	0.2233	0.000411955	0.342105	4.25e-05	-0.610522	0.270758	1.32931	0.0918727	9.36099	RP11-144L1.4	intron_variant	UCE	-	-	[0.0012,0.002]	-0.3
1	158450314	rs6679056	A	G	A	39.066	22.6	4.37	0.157895	0.512821	0.237	0.000276942	0.354926	3.29e-05	-0.220347	0.4128	1.37763	0.0841586	9.49958	OR10R2	missense_variant	CPS	-	-	[0.0012,0.0021]	-0.3
1	158450382	rs1418843	C	T	C	36.039	15.71	-1.39	0.157895	0.512821	0.237	0.000276843	0.354926	3.29e-05	-0.220347	0.4128	1.37763	0.0841586	9.49973	OR10R2	missense_variant	CPS	-	-	[0.0012,0.0021]	-0.3
1	158453187	rs1342946	C	T	T	33.259	5.779	2.27	0.157895	0.5	0.2233	0.000411363	0.342105	4.25e-05	-0.348183	0.363851	1.50225	0.0665162	9.37353	RP11-144L1.4	intron_variant	UCE	-	-	[0.0012,0.002]	-0.3
1	158458932	rs12075903	A	G	G	34.266	5.413	2.24	0.157895	0.5	0.2233	0.000410573	0.342105	4.25e-05	-0.155406	0.438251	1.67491	0.0469759	9.44462	RP11-144L1.4	intron_variant	UCE	-	-	[0.0012,0.002]	-0.3
1	158460899	rs10908655	C	T	T	37.143	11.28	3.13	0.157895	0.5	0.2233	0.000410079	0.342105	4.25e-05	-0.190841	0.424325	1.61357	0.0533103	9.40423	RP11-144L1.4	intron_variant	UCE	-	-	[0.0012,0.002]	-0.3
1	158461016	rs10908656	A	G	A	35.552	13.52	3.53	0.157895	0.5	0.2233	0.00040998	0.342105	6.01e-05	-0.419983	0.337249	1.60692	0.0540359	9.34773	OR10R3P	non_coding_transcript_exon_variant	UCE	-	-	[0.0012,0.002]	-0.3
1	158461563	rs1873509	C	T	C	38.9	15.22	-3.72	0.157895	0.5	0.2233	0.000409684	0.342105	6.01e-05	-0.419983	0.337249	1.60692	0.0540359	9.34804	OR10R3P	non_coding_transcript_exon_variant	UCE	-	-	[0.0012,0.002]	-0.3
1	158484378	rs1418847	T	A	T	33.888	6.593	2.28	0.157895	0.5	0.2233	0.000404054	0.342105	6.01e-05	-0.836064	0.20156	0.952076	0.170529	9.07848	OR10R1P	upstream_gene_variant	UCE	-	-	[0.0012,0.002]	-0.3
1	158525551	rs10399681	G	A	A	36.201	6.121	2.24	0.157895	0.474359	0.1965	0.000758527	0.316464	0.000136962	-0.0871642	0.465271	0.798508	0.212288	7.9888	-	intergenic_variant	UCE	-	-	[0.0011,0.0019]	-0.3
1	158549264	rs863360	G	A	G	38.004	1.118	2.12	0.157895	0.487179	0.2098	0.000540451	0.329285	0.000107781	-0.281086	0.389322	0.82288	0.205288	8.33203	OR10X1	synonymous_variant	UCE	-	-	[0.0012,0.002]	-0.3
1	158549492	rs863362	C	T	C	36.537	35	4.18	0.157895	0.487179	0.2098	0.000540253	0.329285	0.000107781	-0.281086	0.389322	0.809571	0.209094	8.32421	OR10X1	stop_gained	CPS	-	-	[0.0012,0.002]	-0.3
1	158549511	rs863363	A	G	G	36.336	0.402	3.2	0.157895	0.487179	0.2098	0.000540154	0.329285	7.71e-05	-0.344947	0.365067	0.809571	0.209094	8.49771	OR10X1	missense_variant	CPS	-	-	[0.0012,0.002]	-0.3
1	163543441	rs1934533	A	G	G	34.873	19.84	1.52	0.868421	0.589744	0.1675	0.00172585	-0.278677	0.000888517	1.56496	0.0587961	1.18906	0.117208	7.97603	-	intergenic_variant	UCE	-	-	[0.0011,0.0018]	0.36
1	163555942	rs1934528	T	G	T	34.425	19.72	1.3	0.131579	0.410256	0.1675	0.00172555	0.278677	0.000888517	0.674554	0.24998	3.27757	0.000523548	9.69755	-	intergenic_variant	UCE	-	-	[0.0011,0.0018]	0.36
1	178721956	rs7530293	G	T	T	34.344	3.527	3.04	0.881579	1	0.1082	0.00916919	0.118421	0.0825492	-4.06519	2.41e-05	-1.6547	0.951007	7.76076	RALGPS2	intron_variant	UCE	-	-	NA	-0.54
1	178741565	rs72705196	G	A	A	35.533	15.3	-2.52	0.789474	0.974359	0.1418	0.00352923	0.184885	0.0160352	-4.50317	3.4e-06	-0.463281	0.678419	9.88427	RALGPS2	intron_variant	UCE	-	-	[0.0017,0.0028]	-0.31
1	178743607	rs79016050	T	G	T	29.942	19.86	3.37	0.881579	1	0.1082	0.00916712	0.118421	0.0961614	5.23928	8.66e-08	-0.444741	0.671747	10.29	RALGPS2	intron_variant	UCE	-	-	NA	-0.54
1	178813531	rs3766642	G	A	A	32.838	5.587	3.55	0.789474	0.974359	0.1418	0.00352903	0.184885	0.0160352	-3.64212	0.000135322	-0.980719	0.836634	8.19337	RALGPS2	intron_variant	UCE	-	-	[0.0017,0.0028]	-0.31
1	178819064	rs80350662	T	A	A	36.062	5.232	2.36	0.881579	1	0.1082	0.00916366	0.118421	0.0825492	-4.75282	1.03e-06	-1.25461	0.89519	9.15647	ANGPTL1	3_prime_UTR_variant	UCE	-	-	NA	-0.54
1	178820930	rs77307991	A	G	G	35.544	13.99	2.41	0.881579	1	0.1082	0.00916347	0.118421	0.0825492	-5.02518	2.64e-07	-0.498892	0.691072	9.8601	ANGPTL1	intron_variant	UCE	-	-	NA	-0.54
1	178854769	rs41310854	T	C	T	32.888	7.134	2.37	0.881579	1	0.1082	0.00916208	0.118421	0.0961614	4.72408	1.19e-06	-0.652519	0.742967	9.10849	RALGPS2	intron_variant	UCE	-	-	NA	-0.54
1	178871217	rs2275100	G	A	A	32.664	8.056	3.8	0.789474	0.974359	0.1418	0.00352863	0.184885	0.0160352	-3.2468	0.000583563	-1.25303	0.894903	7.52946	RALGPS2	intron_variant	UCE	-	-	[0.0017,0.0028]	-0.31
1	196438949	rs10801538	A	G	A	34.973	6.504	2.47	0.657895	0.371795	0.1402	0.00376745	-0.2861	0.00049406	-0.534571	0.296473	0.378113	0.352673	6.71081	KCNT2	intron_variant	UCE	-	-	[0.0009,0.0014]	0.58
1	196457375	rs72732257	C	A	C	34.151	20.5	4.63	0.302632	0.615385	0.1684	0.00169187	0.312753	0.000222099	0.0293915	0.488276	-0.0609989	0.52432	7.01682	KCNT2	intron_variant	UCE	-	-	[0.0009,0.0016]	0.69
1	196513323	rs4658039	A	G	A	31.61	3.063	-1.43	0.723684	0.397436	0.1842	0.00106253	-0.326248	8.85e-05	-1.04625	0.147723	1.46955	0.0708417	9.00698	KCNT2	eQTL	RGE	CFH;CFHR1	Nerve_Tibial;Artery_Tibial	[0.001,0.0017]	0.62
1	196516398	rs10922083	C	T	C	31.857	6.467	2.05	0.289474	0.615385	0.1829	0.00109749	0.325911	0.000125252	-0.308655	0.378792	1.47633	0.0699276	8.43876	KCNT2	intron_variant	UCE	-	-	[0.001,0.0017]	0.63
1	196552430	rs10922088	C	T	C	35.309	1.388	-3.29	0.315789	0.615385	0.1544	0.00246403	0.299595	0.000385699	-0.278946	0.390143	1.18533	0.117943	7.35921	KCNT2	eQTL	RGE	CFHR1	Adipose_Subcutaneous	[0.0009,0.0015]	0.61
1	196569681	rs16840224	C	T	C	34.88	3.99	-2.01	0.315789	0.615385	0.1544	0.00246383	0.299595	0.000385699	-0.0130073	0.494811	0.92181	0.178314	7.07652	KCNT2	eQTL	RGE	CFH	Adipose_Subcutaneous	[0.0009,0.0015]	0.61
1	196573505	rs10754198	A	T	A	32.116	6.235	3.18	0.315789	0.615385	0.1544	0.00246363	0.299595	0.000385699	-0.0124347	0.495039	0.576416	0.282167	6.87703	KCNT2	intron_variant	UCE	-	-	[0.0009,0.0015]	0.61
1	197350704	rs10922212	G	A	G	30.923	6.452	3.4	0.644737	0.935897	0.218	0.000441388	0.291161	0.000543422	2.78907	0.00264285	-0.781652	0.78279	9.30432	CRB1	intron_variant	UCE	-	-	[0.0015,0.0025]	0.11
1	197352266	rs10922213	C	T	C	34.039	7.057	2.57	0.644737	0.935897	0.218	0.000441289	0.291161	0.000543422	2.60966	0.0045315	-1.05757	0.854874	9.032	CRB1	intron_variant	UCE	-	-	[0.0015,0.0025]	0.11
1	197377143	rs2759655	T	A	A	33.537	8.831	2.92	0.565789	0.858974	0.1799	0.00121582	0.293185	0.000369902	-1.76043	0.0391675	-1.78456	0.962834	7.77057	CRB1	intron_variant	UCE	-	-	[0.0011,0.0019]	0.44
1	198186508	rs114527523	A	G	A	35.232	15.01	0.109	0.539474	0.871795	0.2255	0.000349436	0.332321	9.4e-05	-0.45354	0.32508	-0.0924846	0.536843	8.24167	NEK7	intron_variant	UCE	-	-	[0.0013,0.0021]	0.56
1	198195103	rs56317050	A	G	A	29.598	7.563	2.39	0.513158	0.820513	0.1821	0.00113503	0.307355	0.000279243	-0.472214	0.318387	-0.149605	0.559462	7.24829	NEK7	intron_variant	UCE	-	-	[0.0011,0.0018]	0.57
1	198215042	rs10494765	T	G	T	33.571	7.785	3.44	0.513158	0.820513	0.1821	0.00113424	0.307355	0.000279243	0.808966	0.209267	-0.980188	0.836503	7.25614	NEK7	intron_variant	UCE	-	-	[0.0011,0.0018]	0.57
1	198233981	rs12024826	T	G	T	29.73	2.593	2.8	0.631579	0.410256	0.0816	0.0206156	-0.221323	0.00526873	-2.20031	0.0138925	1.17626	0.119745	6.74306	NEK7	intron_variant	UCE	-	-	[0.0007,0.0011]	0.09
1	198249719	rs16842663	T	C	T	20.9	5.627	2.98	0.526316	0.833333	0.1854	0.00101483	0.307018	0.000283234	1.85309	0.0319348	0.837724	0.201093	8.7338	NEK7	intron_variant	UCE	-	-	[0.0011,0.0018]	0.67
1	198250300	rs16829976	T	C	T	29.579	8.799	3.71	0.526316	0.833333	0.1854	0.00101473	0.307018	0.000283234	1.89773	0.0288659	0.830743	0.20306	8.7735	NEK7	intron_variant	UCE	-	-	[0.0011,0.0018]	0.67
1	198259680	rs7546420	G	A	G	29.606	7.522	2.67	0.526316	0.833333	0.1854	0.00101433	0.307018	0.000283234	1.41254	0.0788954	0.704688	0.240502	8.2635	NEK7	intron_variant	UCE	-	-	[0.0011,0.0018]	0.67
1	198260215	rs61436594	T	A	T	34.869	18.63	3.31	0.526316	0.833333	0.1854	0.00101423	0.307018	0.000283234	1.31179	0.0947954	0.78698	0.215647	8.23119	NEK7	intron_variant	UCE	-	-	[0.0011,0.0018]	0.67
1	198268167	rs6682269	C	T	C	35.12	18.42	3.74	0.526316	0.833333	0.1854	0.00101413	0.307018	0.000283234	0.981745	0.163113	0.646328	0.259034	7.91591	NEK7	intron_variant	UCE	-	-	[0.0011,0.0018]	0.67
1	198273513	rs59817299	G	A	A	34.625	19.46	3.27	0.552632	0.884615	0.2308	0.00030993	0.331984	6.81e-05	-1.96175	0.0248959	0.618965	0.26797	9.85138	NEK7	intron_variant	UCE	-	-	[0.0013,0.0022]	0.67
1	198273858	rs58869885	G	A	G	33.154	16.28	1.5	0.552632	0.884615	0.2308	0.000309831	0.331984	9.55e-05	1.23108	0.109146	0.618965	0.26797	9.06278	NEK7	intron_variant	UCE	-	-	[0.0013,0.0022]	0.67
1	198273889	rs16842730	G	A	G	32.521	7.022	3.99	0.552632	0.884615	0.2308	0.000309732	0.331984	9.55e-05	1.23108	0.109146	0.618965	0.26797	9.06292	NEK7	intron_variant	UCE	-	-	[0.0013,0.0022]	0.67
1	198274908	rs12407433	A	T	T	33.873	13.3	2.64	0.552632	0.884615	0.2308	0.000309436	0.331984	6.81e-05	-2.00643	0.0224053	0.677003	0.249202	9.92938	NEK7	intron_variant	UCE	-	-	[0.0013,0.0022]	0.67
1	198277763	rs6662033	T	A	T	37.351	7.938	2.07	0.552632	0.884615	0.2308	0.000308942	0.331984	9.55e-05	0.961844	0.168064	0.584672	0.279384	8.85844	NEK7	intron_variant	UCE	-	-	[0.0013,0.0022]	0.67
1	198456280	rs12025404	A	G	A	32.174	5.7	2.38	0.789474	0.487179	0.1689	0.00162027	-0.302294	0.000252709	-1.29051	0.0984367	0.900262	0.183991	8.12984	-	regulatory_region_variant	UCE	-	-	[0.001,0.0017]	0.85*
1	198513755	rs16843284	G	C	G	34.896	2.961	2.04	0.802632	0.487179	0.1849	0.00102302	-0.315452	0.000143202	-1.20206	0.11467	2.93557	0.00166457	10.5534	ATP6V1G3	upstream_gene_variant	UCE	-	-	[0.0011,0.0018]	0.81*
1	198514018	rs12028665	A	G	A	34.293	5.4	2.05	0.802632	0.487179	0.1849	0.00102293	-0.315452	0.000143202	-1.25715	0.10435	3.11862	0.00090846	10.8574	ATP6V1G3	upstream_gene_variant	UCE	-	-	[0.0011,0.0018]	0.81*
1	204413740	rs3014632	C	T	T	35.201	8.983	3.27	0.355263	0.0512821	0.2414	0.000247707	-0.303981	0.000321628	1.11618	0.132173	-1.59771	0.944946	8.00216	PIK3C2B	intron_variant	UCE	-	-	[0.0017,0.0028]	-0.65
1	204418145	rs2271426	C	T	C	36.502	6.8	2.28	0.789474	0.5	0.1563	0.00229385	-0.289474	0.000430778	0.833523	0.202275	-1.08891	0.861903	6.76378	PIK3C2B	intron_variant	UCE	-	-	[0.001,0.0016]	-0.07
1	204418198	rs2271427	T	C	T	36.707	7.163	-0.242	0.210526	0.5	0.1563	0.00229376	0.289474	0.000581391	-1.38603	0.0828687	-1.08891	0.861903	7.02114	PIK3C2B	eQTL	RGE	PIK3C2B	Skin_Sun_Exposed_Lower_leg	[0.001,0.0016]	-0.07
1	204418364	rs17847754	G	A	G	34.68	15.76	0.351	0.644737	0.948718	0.2414	0.00024741	0.303981	0.000321628	1.09071	0.1377	-1.12552	0.869816	8.02087	PIK3C2B	synonymous_variant	UCE	-	-	[0.0017,0.0028]	-0.65
1	204429215	rs5013458	T	A	A	36.054	8.418	2.99	0.355263	0.0512821	0.2414	0.000246521	-0.303981	0.000321628	1.09052	0.137742	-0.721	0.764545	8.07832	PIK3C2B	intron_variant	UCE	-	-	[0.0017,0.0028]	-0.65
1	204429216	rs5013457	A	G	G	35.942	7.383	3.16	0.355263	0.0512821	0.2414	0.000246423	-0.303981	0.000321628	1.09052	0.137742	-0.721	0.764545	8.0785	PIK3C2B	intron_variant	UCE	-	-	[0.0017,0.0028]	-0.65
1	204429838	rs2271414	C	G	C	32.61	4.709	-2.05	0.407895	0.102564	0.2092	0.000559908	-0.305331	0.000222075	-1.20941	0.113253	-0.627716	0.734905	7.9851	PIK3C2B	eQTL	RGE	ZC3H11A	Spleen	[0.0013,0.0022]	-0.84*
1	204436066	rs16853773	G	A	G	28.467	13.79	5.09	0.815789	0.512821	0.1754	0.00136742	-0.302969	0.000245579	0.25831	0.398084	0.0719387	0.471325	7.20061	PIK3C2B	missense_variant	CPS	-	-	[0.001,0.0017]	-0.07
1	204436520	rs2942150	G	C	C	35.081	7.789	2.92	0.407895	0.102564	0.2092	0.00055971	-0.305331	0.000304002	0.743743	0.228516	-0.407461	0.658165	7.59191	PIK3C2B	intron_variant	UCE	-	-	[0.0013,0.0022]	-0.84*
1	204451495	rs4951382	T	C	T	33.822	16.37	1.59	0.421053	0.141026	0.1667	0.00177	-0.280027	0.000630124	-1.46622	0.0712941	-0.0163263	0.506513	7.39496	PIK3C2B	eQTL	RGE	PIK3C2B	Thyroid	[0.0011,0.0018]	-0.3
1	204475513	rs11240753	T	A	A	18.799	7.45	0.225	0.5	0.153846	0.2304	0.000317535	-0.346154	4.98e-05	-0.472967	0.318118	-2.03565	0.979107	8.30756	-	eQTL	RGE	MDM4	Esophagus_Muscularis	[0.0012,0.0021]	-0.37
1	204496856	rs4252685	C	A	C	25.108	20.7	4.36	0.5	0.153846	0.2304	0.000315856	-0.346154	3.51e-05	-2.14045	0.0161593	-1.95116	0.974481	9.75801	MDM4	intron_variant	UCE	-	-	[0.0012,0.0021]	-0.37
1	204496895	rs4252686	A	G	A	28.598	15.91	1.43	0.5	0.153846	0.2304	0.000315757	-0.346154	3.51e-05	-2.14045	0.0161593	-1.95116	0.974481	9.75814	MDM4	intron_variant	UCE	-	-	[0.0012,0.0021]	-0.37
1	204499056	rs4252694	A	G	G	34.097	4.751	0.651	0.5	0.153846	0.2304	0.000315559	-0.346154	4.98e-05	1.27671	0.100852	-2.43791	0.992614	8.80322	MDM4	eQTL	RGE	PIK3C2B	Testis	[0.0012,0.0021]	-0.37
1	204506107	rs4245738	C	T	T	34.753	9.556	4.54	0.5	0.153846	0.2304	0.00031546	-0.346154	4.98e-05	1.39786	0.0810774	-2.24692	0.987677	8.90031	MDM4	3_prime_UTR_variant	UCE	-	-	[0.0012,0.0021]	-0.37
1	204516025	rs2290854	A	G	G	36.552	7.426	2.35	0.5	0.153846	0.2304	0.000314868	-0.346154	4.98e-05	0.814579	0.207657	-2.7719	0.997214	8.48851	MDM4	intron_variant	UCE	-	-	[0.0012,0.0021]	-0.37
1	204522489	rs10900597	C	T	C	36.463	7.438	1.97	0.5	0.153846	0.2304	0.000314177	-0.346154	3.51e-05	-1.66026	0.0484311	-2.61611	0.995553	9.27433	MDM4	eQTL	RGE	MDM4;MDM4	Nerve_Tibial;Esophagus_Mucosa	[0.0012,0.0021]	-0.37
1	204528969	rs11801289	G	C	C	32.88	2.83	1.59	0.5	0.153846	0.2304	0.000313584	-0.346154	4.98e-05	0.903301	0.183183	-2.42733	0.992395	8.54685	MDM4	eQTL	RGE	MDM4	Brain_Nucleus_accumbens_basal_ganglia	[0.0012,0.0021]	-0.37
1	204536197	rs6679336	A	G	G	34.969	0.532	-1.19	0.5	0.153846	0.2304	0.000312991	-0.346154	4.98e-05	0.688546	0.245555	-3.21974	0.999358	8.41737	MDM4	eQTL	RGE	LRRN2	Esophagus_Mucosa	[0.0012,0.0021]	-0.37
1	204542580	rs12039454	T	C	T	34.645	10.67	4.03	0.5	0.153846	0.2304	0.000312497	-0.346154	3.51e-05	-1.20194	0.114693	-2.97493	0.998535	8.90095	MDM4	intron_variant	UCE	-	-	[0.0012,0.0021]	-0.37
1	204554057	rs12130686	G	C	G	29.923	0.526	-0.186	0.5	0.166667	0.2126	0.000488796	-0.333333	6.4e-05	-0.935598	0.17474	-1.15679	0.876321	8.31964	-	eQTL	RGE	MDM4	Esophagus_Gastroesophageal_Junction	[0.0012,0.0019]	-0.37
1	204556958	rs12566957	C	T	C	33.39	4.394	0.502	0.5	0.166667	0.2126	0.0004885	-0.333333	6.4e-05	-1.70176	0.0444002	-0.961788	0.831922	8.93749	-	eQTL	RGE	RP11-430C7.5	Esophagus_Muscularis	[0.0012,0.0019]	-0.37
1	204561617	rs7532236	C	T	T	36.386	20.6	5.59	0.5	0.166667	0.2126	0.000488105	-0.333333	8.98e-05	0.838354	0.200916	-1.36957	0.91459	8.09397	-	regulatory_region_variant	UCE	-	-	[0.0012,0.0019]	-0.37
1	213723974	rs1371291	C	T	C	34.552	17.5	-1.75	0.25	0.461538	0.081	0.0217213	0.211538	0.00908642	1.38975	0.0823023	2.46994	0.00675673	6.95957	RP11-554K11.2	downstream_gene_variant	UCE	-	-	[0.0007,0.0011]	0.65
1	213724245	rs12089111	C	T	C	35.351	7.496	3.11	0.828947	0.628205	0.0848	0.0184541	-0.200742	0.0100692	-1.1494	0.125195	2.491	0.00636914	6.82924	RP11-554K11.2	downstream_gene_variant	UCE	-	-	[0.0008,0.0013]	0.19
1	213724811	rs12565778	G	A	G	35.425	7.011	2.14	0.828947	0.628205	0.0848	0.018454	-0.200742	0.0100692	-1.14634	0.125827	2.49595	0.00628095	6.83311	-	intergenic_variant	UCE	-	-	[0.0008,0.0013]	0.19
1	213740475	rs12063736	C	G	G	35.668	9.312	2.87	0.802632	0.551282	0.123	0.00584935	-0.25135	0.00244211	0.782514	0.216956	3.89477	4.93e-05	9.81591	-	intergenic_variant	UCE	-	-	[0.0009,0.0014]	0.33
1	213740907	rs12089672	A	G	A	36.019	6.819	2.1	0.828947	0.628205	0.0848	0.0184539	-0.200742	0.0100692	-1.08523	0.13891	3.89447	4.93e-05	8.89534	-	intergenic_variant	UCE	-	-	[0.0008,0.0013]	0.19
1	213743906	rs12029131	C	G	G	35.683	5.182	2.1	0.776316	0.538462	0.1063	0.00978234	-0.237854	0.00389332	1.1433	0.126457	4.12042	1.9e-05	10.0385	-	regulatory_region_variant	UCE	-	-	[0.0008,0.0013]	0.71
1	213746904	rs10494961	C	G	G	36.34	19.3	4.33	0.802632	0.551282	0.123	0.00584915	-0.25135	0.00244211	0.742033	0.229034	3.92768	4.3e-05	9.85177	-	regulatory_region_variant	UCE	-	-	[0.0009,0.0014]	0.33
1	213747049	rs12044414	A	T	T	37.9	18.11	3.74	0.802632	0.551282	0.123	0.00584906	-0.25135	0.00244211	0.742033	0.229034	3.92768	4.3e-05	9.85178	-	intergenic_variant	UCE	-	-	[0.0009,0.0014]	0.33
1	213759712	rs11120162	G	T	T	35.066	18.51	4.56	0.75	0.525641	0.0914	0.015564	-0.224359	0.00607436	1.77867	0.037647	2.99966	0.00135132	8.31789	-	intergenic_variant	UCE	-	-	[0.0007,0.0012]	0.41
1	226555302	rs1136410	A	G	A	35.49	32	5.56	0.815789	0.551282	0.138	0.00392607	-0.264507	0.00114989	-2.27361	0.0114948	-0.0623775	0.524869	7.56483	PARP1	missense_variant	CPS	-	-	[0.0009,0.0015]	-0.03
1	226563859	rs2027440	C	T	T	34.293	0.933	-3.14	0.223684	0.512821	0.1535	0.00256793	0.289136	0.00043675	-2.17121	0.0149577	0.205808	0.41847	8.15365	PARP1	eQTL	RGE	LBR	Lung	[0.0009,0.0016]	0.41
1	231322749	rs80273715	T	C	T	32.849	6.714	-0.26	0.473684	0.923077	0.3804	3.55e-05	0.449393	2.15e-07	0.833082	0.202399	-1.55989	0.940607	11.8377	RP5-1097F14.3	eQTL	RGE	RP5-956O18.2	Whole_Blood	[0.0019,0.0031]	0.44
1	231367940	rs2572259	G	A	G	34.12	4.453	1.59	0.855263	0.589744	0.15	0.00277356	-0.26552	0.00110663	-1.97267	0.0242667	2.07742	0.0188815	8.85191	C1orf131	eQTL	RGE	C1orf131	Cells_Transformed_fibroblasts	[0.001,0.0017]	0.39
1	231368406	rs2117587	A	G	A	37.185	5.351	2.4	0.855263	0.576923	0.1625	0.00192417	-0.27834	0.000673644	-1.37449	0.0846447	1.47763	0.0697533	8.11616	C1orf131	intron_variant	UCE	-	-	[0.0011,0.0018]	0.39
1	231543175	rs2808608	A	G	A	35.9	13.04	2.31	0.723684	0.512821	0.0779	0.0232449	-0.210864	0.00736808	-1.43081	0.0762422	2.92926	0.00169874	7.65399	EGLN1	intron_variant	UCE	-	-	[0.0007,0.0011]	-0.35
1	231543780	rs479200	G	A	A	37.687	6.36	2.1	0.723684	0.423077	0.158	0.00219203	-0.300607	0.00036994	0.627794	0.265069	2.86654	0.00207481	9.35069	EGLN1	intron_variant	UCE	-	-	[0.0009,0.0015]	-0.35
1	231557623	rs186996510	G	C	G	18.158	14.73	3.51	0.473684	0.961538	0.4492	2.85e-05	0.487854	2.09e-08	1.03353	0.150678	-0.379413	0.64781	13.2355	EGLN1	missense_variant	CPS	-	-	[0.0024,0.004]	0.28
1	231750641	rs1025526	C	T	C	36.846	5.718	2.1	0.947368	0.794872	0.086	0.0180106	-0.152497	0.0379146	-0.251632	0.400663	3.15953	0.000790095	6.66521	TSNAX-DISC1	intron_variant	UCE	-	-	[0.0011,0.0018]	0.29
1	231769446	rs823165	T	A	T	32.498	8.898	2.22	0.0526316	0.205128	0.086	0.0180105	0.152497	0.0454157	-0.190225	0.424566	3.85042	5.91e-05	7.68774	TSNAX-DISC1	intron_variant	UCE	-	-	[0.0011,0.0018]	0.29
1	232095748	rs10158776	G	T	T	34.367	5.09	2.74	0.526316	0.782051	0.1237	0.0057093	0.255735	0.00159498	-1.54578	0.0610788	0.767234	0.221471	6.90945	DISC1	intron_variant	UCE	-	-	[0.0008,0.0014]	0.63
1	232107794	rs115490808	G	T	T	36.552	5.431	3.11	0.539474	0.794872	0.1258	0.00552925	0.255398	0.00161488	-1.75228	0.0398629	1.61362	0.0533049	7.72186	DISC1	intron_variant	UCE	-	-	[0.0009,0.0014]	0.67
1	232122678	rs72762349	A	G	G	35.421	8.068	4.19	0.539474	0.807692	0.1405	0.00374849	0.268219	0.000998466	-1.63106	0.0514388	1.96952	0.0244468	8.3273	DISC1	intron_variant	UCE	-	-	[0.0009,0.0015]	0.67
1	232128504	rs16855938	T	C	T	34.347	4.886	2.24	0.539474	0.794872	0.1258	0.00552846	0.255398	0.00211427	1.22128	0.11099	1.63875	0.0506326	7.18252	DISC1	intron_variant	UCE	-	-	[0.0009,0.0014]	0.67
1	246829873	rs3795472	G	A	G	37.467	9.16	4.4	0.684211	0.307692	0.2385	0.000266077	-0.376518	7.82e-06	-1.62268	0.0523289	0.341285	0.366444	10.399	CNST	3_prime_UTR_variant	UCE	-	-	[0.0011,0.0019]	-0.07
1	246830488	rs4335342	T	C	T	27.228	0.614	2.91	0.684211	0.307692	0.2385	0.000265978	-0.376518	7.82e-06	-1.64249	0.0502442	0.268283	0.394241	10.3851	CNST	3_prime_UTR_variant	UCE	-	-	[0.0011,0.0019]	-0.07
2	7202101	rs309272	C	T	C	31.529	6.969	2.1	0.447368	0.75641	0.1707	0.00153987	0.309042	0.000260059	1.16848	0.121307	-0.351238	0.637295	7.50922	RNF144A	intron_variant	UCE	-	-	[0.001,0.0016]	0.23
2	20605500	rs343141	G	A	G	33.946	0.302	-1.12	0.263158	0.551282	0.1471	0.00302226	0.288124	0.000613516	1.2223	0.110797	2.44388	0.00726509	8.82607	RNA5SP86	eQTL	RGE	RP11-79O8.1	Artery_Tibial	[0.0009,0.0015]	0.09
2	27808154	rs6734059	T	C	C	35.494	6.055	1.18	0.447368	0.705128	0.116	0.00724186	0.25776	0.0014802	-0.23557	0.406883	2.04124	0.0206136	7.04621	ZNF512	eQTL	RGE	SLC4A1AP	Artery_Aorta	[0.0008,0.0013]	0.35
2	27818721	rs1919129	C	G	G	36.749	1.426	0.205	0.447368	0.705128	0.116	0.00724147	0.25776	0.0014802	-0.400329	0.344457	2.65909	0.00391748	7.83971	ZNF512	eQTL	RGE	SLC4A1AP	Cells_Transformed_fibroblasts	[0.0008,0.0013]	0.35
2	27825715	rs12467476	T	C	T	35.583	9.198	3.86	0.671053	0.435897	0.0941	0.0142828	-0.235155	0.00331481	0.229018	0.409427	2.70647	0.00340001	7.18107	ZNF512	intron_variant	UCE	-	-	[0.0007,0.0012]	0.67
2	27827092	rs12464616	C	T	C	31.598	4.261	0.879	0.671053	0.435897	0.0941	0.0142827	-0.235155	0.00331481	-0.0645966	0.474248	2.5784	0.00496285	6.95299	RP11-158I13.2	eQTL	RGE	GPN1	Muscle_Skeletal	[0.0007,0.0012]	0.67
2	27832285	rs1881397	A	G	G	29.181	0.395	-4.34	0.447368	0.705128	0.116	0.00724097	0.25776	0.0014802	-1.10136	0.13537	2.20305	0.0137957	7.69862	RP11-158I13.2	eQTL	RGE	GPN1	Testis	[0.0008,0.0013]	0.35
2	27839832	rs7571558	C	G	C	36.707	20.5	4.43	0.447368	0.705128	0.116	0.00724058	0.25776	0.001942	0.404763	0.342826	2.08289	0.0186307	7.04667	RP11-158I13.2	intron_variant	UCE	-	-	[0.0008,0.0013]	0.35
2	27878686	rs4666010	T	C	T	33.691	10.27	2.07	0.197368	0.423077	0.1004	0.0119067	0.225709	0.00581571	0.771003	0.220353	3.19992	0.000687321	7.97933	SUPT7L	intron_variant	UCE	-	-	[0.0008,0.0013]	-0.45
2	27913188	rs12998770	T	C	T	26.591	16.42	0.207	0.934211	0.679487	0.1767	0.00128851	-0.254723	0.00165537	-1.87989	0.0300616	2.38467	0.00854721	9.26118	SLC4A1AP	intron_variant	UCE	-	-	[0.0014,0.0023]	0.42
2	27930837	rs4665385	C	T	C	37.344	23.3	2.44	0.197368	0.435897	0.1115	0.00833067	0.238529	0.00380553	0.549336	0.291387	2.35811	0.00918413	7.0714	AC074091.13	missense_variant	CPS	-	-	[0.0008,0.0014]	-0.45
2	27967260	rs13023194	G	C	G	33.633	0.126	-1.28	0.921053	0.679487	0.1554	0.00238383	-0.241565	0.00265371	-1.52081	0.0641537	2.97995	0.00144139	9.23287	-	eQTL	RGE	RBKS	Thyroid	[0.0012,0.0021]	0.86*
2	27974260	rs57238885	C	G	G	32.888	1.8	0.312	0.210526	0.435897	0.0978	0.0126002	0.225371	0.00461129	-1.59367	0.0555049	3.25837	0.000560287	8.74306	-	eQTL	RGE	AC074091.13	Adrenal_Gland	[0.0008,0.0013]	0.41
2	27988821	rs13013484	G	A	G	33.66	11.86	3.21	0.789474	0.564103	0.0978	0.0125995	-0.225371	0.00461129	-1.29833	0.0970869	2.79967	0.00255762	7.84083	-	regulatory_region_variant	UCE	-	-	[0.0008,0.0013]	0.41
2	28200152	rs2337374	G	A	G	33.031	12.06	2.43	0.802632	0.589744	0.0896	0.0161586	-0.212888	0.00691195	-3.75477	8.69e-05	3.6152	0.000150175	11.8364	BRE	intron_variant	UCE	-	-	[0.0008,0.0013]	0.41
2	28228408	rs10204832	T	A	A	33.927	7.969	2.01	0.815789	0.589744	0.1033	0.0106621	-0.226046	0.00575259	0.746585	0.227657	2.61238	0.0044956	7.20223	BRE	intron_variant	UCE	-	-	[0.0008,0.0014]	0.26
2	28235184	rs7602328	G	A	G	34.568	9.47	4	0.802632	0.589744	0.0896	0.0161574	-0.212888	0.00691195	-3.75684	8.62e-05	2.98356	0.00142449	10.8629	BRE	intron_variant	UCE	-	-	[0.0008,0.0013]	0.41
2	28236120	rs11127132	C	T	C	33.552	5.613	2.37	0.197368	0.410256	0.0896	0.0161571	0.212888	0.00871721	2.75452	0.00293879	2.98356	0.00142449	9.22943	BRE	intron_variant	UCE	-	-	[0.0008,0.0013]	0.41
2	31292080	rs6713789	T	C	C	34.127	4.719	2.58	0.75	0.5	0.1133	0.008024	-0.25	0.0025612	2.0626	0.0195754	2.41508	0.00786585	8.49971	GALNT14	intron_variant	UCE	-	-	[0.0008,0.0013]	-0.28
2	31292715	rs4630806	C	T	C	38.525	16.12	1.01	0.815789	0.551282	0.138	0.00392291	-0.264507	0.00114989	-2.95833	0.00154645	2.82004	0.00240076	10.776	GALNT14	intron_variant	UCE	-	-	[0.0009,0.0015]	-0.07
2	31298734	rs4337517	A	G	A	38.544	8.938	4.14	0.828947	0.564103	0.1416	0.0035794	-0.264845	0.00113531	-3.30035	0.000482854	2.815	0.00243873	11.3201	GALNT14	intron_variant	UCE	-	-	[0.001,0.0016]	-0.05
2	31303273	rs880618	T	A	T	35.193	7.385	3.31	0.815789	0.551282	0.138	0.00392271	-0.264507	0.00114989	-3.53611	0.000203136	2.70912	0.00337297	11.51	GALNT14	intron_variant	UCE	-	-	[0.0009,0.0015]	-0.01
2	31303971	rs2365192	T	C	C	37.68	9.643	3.18	0.776316	0.5	0.1412	0.00362859	-0.276316	0.000973077	3.07739	0.00104405	2.66745	0.00382134	10.8512	GALNT14	intron_variant	UCE	-	-	[0.0009,0.0015]	-0.25
2	31304695	rs1991103	C	A	A	30.448	18.83	3.12	0.789474	0.525641	0.1319	0.00457438	-0.263833	0.00155599	2.92488	0.00172284	2.6515	0.00400664	10.3086	GALNT14	intron_variant	UCE	-	-	[0.0009,0.0015]	-0.28
2	31307524	rs749711	A	C	A	34.467	11.61	2.36	0.828947	0.551282	0.1539	0.00250304	-0.277665	0.000691816	-3.45852	0.000271661	2.75385	0.00294481	11.8585	GALNT14	intron_variant	UCE	-	-	[0.001,0.0017]	-0.05
2	31311548	rs3919588	T	C	T	36.598	5.099	2.1	0.934211	0.782051	0.0783	0.0227709	-0.152159	0.038232	-2.88128	0.0019802	1.71441	0.0432268	7.12773	GALNT14	intron_variant	UCE	-	-	[0.001,0.0017]	0.35
2	31312461	rs2365195	C	T	C	37.444	15.82	3.92	0.934211	0.782051	0.0783	0.0227706	-0.152159	0.038232	-2.99684	0.00136388	1.68535	0.0459605	7.26304	GALNT14	intron_variant	UCE	-	-	[0.001,0.0017]	0.35
2	31316526	rs2365200	A	G	G	35.676	13.65	4.05	0.894737	0.705128	0.0941	0.0142818	-0.189609	0.0173077	3.11296	0.000926063	1.85293	0.0319463	8.13591	GALNT14	intron_variant	UCE	-	-	[0.0009,0.0015]	-0.04
2	31318697	rs2194469	A	G	G	32.776	5.286	2.28	0.894737	0.705128	0.0941	0.0142816	-0.189609	0.0173077	3.34496	0.000411521	1.6826	0.0462263	8.3277	GALNT14	intron_variant	UCE	-	-	[0.0009,0.0015]	-0.04
2	31324098	rs10865087	T	C	T	34.293	3.881	2.1	0.934211	0.74359	0.1137	0.00798745	-0.190621	0.013597	-3.22123	0.00063821	0.913575	0.18047	7.90278	GALNT14	intron_variant	UCE	-	-	[0.0011,0.0019]	0.35
2	31338997	rs10188244	C	T	T	29.351	4.048	2.08	0.894737	0.717949	0.083	0.0194087	-0.176788	0.024585	2.93668	0.00165863	1.32126	0.0932072	7.13214	GALNT14	intron_variant	UCE	-	-	[0.0009,0.0015]	-0.04
2	35075640	rs280696	T	A	A	21.51	7.948	2.15	0.789474	0.5	0.1563	0.00229129	-0.289474	0.000581391	1.15853	0.123324	2.4128	0.00791523	8.88594	AC012593.1	intron_variant	UCE	-	-	[0.001,0.0016]	-0.09
2	35095936	rs280746	A	G	G	34.977	12.03	3.95	0.763158	0.487179	0.1388	0.00387461	-0.275978	0.000985743	1.65645	0.0488153	2.45306	0.00708229	8.87928	AC012593.1	intron_variant	UCE	-	-	[0.0009,0.0015]	-0.41
2	35098852	rs280740	A	T	A	35.317	4.556	4.68	0.907895	0.705128	0.1115	0.00832988	-0.202767	0.00946854	-1.26636	0.102692	2.59813	0.00468654	7.42069	AC012593.1	intron_variant	UCE	-	-	[0.001,0.0017]	-0.91*
2	40510100	rs34409901	G	A	G	35.212	5.556	2.91	0.381579	0.705128	0.1803	0.00118836	0.323549	0.000139028	1.02418	0.152875	1.76792	0.0385372	9.01173	SLC8A1	intron_variant	UCE	-	-	[0.001,0.0016]	-0.38
2	40510792	rs34609846	T	C	T	37.266	7.242	0.453	0.381579	0.705128	0.1803	0.00118826	0.323549	0.000139028	1.0126	0.155626	1.94859	0.0256723	9.18044	SLC8A1	eQTL	RGE	RP11-449G16.1	Adipose_Subcutaneous	[0.001,0.0016]	-0.38
2	40511875	rs994420	C	T	C	15.066	5.877	2.14	0.381579	0.705128	0.1803	0.00118806	0.323549	0.000139028	0.984185	0.162512	2.11238	0.0173271	9.33245	SLC8A1	intron_variant	UCE	-	-	[0.001,0.0016]	-0.38
2	40519959	rs1002671	A	T	T	36.66	4.156	2.92	0.381579	0.679487	0.1527	0.00263904	0.297908	0.000303971	-1.5171	0.0646206	1.95443	0.0253253	8.8818	SLC8A1	intron_variant	UCE	-	-	[0.0009,0.0015]	-0.38
2	40522774	rs17025772	G	C	G	31.32	2.997	2.51	0.5	0.782051	0.1484	0.00291954	0.282051	0.000779396	1.20615	0.11388	1.70169	0.0444068	7.93903	SLC8A1	intron_variant	UCE	-	-	[0.0009,0.0015]	-0.32
2	40526507	rs17025783	T	A	T	37.436	10.29	3.76	0.381579	0.679487	0.1527	0.00263875	0.297908	0.000413355	0.700795	0.241716	2.98121	0.00143547	9.42198	SLC8A1	intron_variant	UCE	-	-	[0.0009,0.0015]	-0.38
2	40538968	rs2110743	A	G	A	32.32	6.806	2.27	0.934211	0.782051	0.0783	0.0227693	-0.152159	0.038232	-2.759	0.0028988	4.29274	8.9e-06	10.6486	SLC8A1	intron_variant	UCE	-	-	[0.001,0.0017]	0.17
2	40547212	rs2287053	T	C	T	32.282	12.2	2.18	0.368421	0.679487	0.1661	0.00182037	0.311066	0.000238662	1.06419	0.143621	3.92023	4.44e-05	11.5575	SLC8A1	intron_variant	UCE	-	-	[0.0009,0.0016]	-0.38
2	40783406	rs9309056	T	C	C	35.606	8.944	2.3	0.828947	0.551282	0.1539	0.00250294	-0.277665	0.000923894	0.169175	0.43283	1.20581	0.113945	6.94291	SLC8A1	intron_variant	UCE	-	-	[0.001,0.0017]	-0.79*
2	40783500	rs2075308	C	G	C	36.834	4.178	2.22	0.815789	0.487179	0.2016	0.000638427	-0.32861	7.95e-05	-0.994488	0.159993	1.44888	0.0736854	9.22304	SLC8A1	intron_variant	UCE	-	-	[0.0011,0.0019]	-0.41
2	40783501	rs2075307	T	C	C	36.784	3.256	2.3	0.815789	0.487179	0.2016	0.000638328	-0.32861	0.000111081	0.321323	0.373983	1.44888	0.0736854	8.70908	SLC8A1	intron_variant	UCE	-	-	[0.0011,0.0019]	-0.41
2	40786134	rs4952419	C	T	T	33.031	6.825	2.68	0.815789	0.487179	0.2016	0.00063823	-0.32861	0.000111081	-0.144511	0.442549	0.72637	0.233806	8.13457	SLC8A1	intron_variant	UCE	-	-	[0.0011,0.0019]	-0.41
2	40789912	rs10169639	C	T	C	34.247	6.466	2.64	0.815789	0.474359	0.2151	0.000464697	-0.341431	4.39e-05	-0.505806	0.306496	0.201262	0.420247	8.58044	SLC8A1	intron_variant	UCE	-	-	[0.0012,0.0019]	-0.41
2	40790377	rs10172665	G	A	G	34.784	6.7	3.49	0.789474	0.461538	0.195	0.000808898	-0.327935	8.2e-05	-1.0001	0.158631	0.165318	0.434347	8.34007	SLC8A1	intron_variant	UCE	-	-	[0.0011,0.0018]	-0.41
2	40890903	rs6717047	T	C	T	34.12	7.86	2.16	0.394737	0.679487	0.1397	0.00382819	0.28475	0.000701139	0.284145	0.38815	1.19552	0.115942	6.91796	-	intergenic_variant	UCE	-	-	[0.0009,0.0014]	-0.62
2	40895230	rs12469563	T	C	T	33.015	8.042	2.49	0.802632	0.525641	0.1469	0.00303579	-0.276991	0.000710438	-0.550148	0.291109	1.10928	0.133655	7.07616	-	intergenic_variant	UCE	-	-	[0.0009,0.0016]	-0.88*
2	40926138	rs7608684	G	T	T	31.699	3.608	2.23	0.197368	0.474359	0.1469	0.00303559	0.276991	0.000710438	-1.2879	0.0988903	1.23291	0.108805	7.63443	-	intergenic_variant	UCE	-	-	[0.0009,0.0016]	-0.88*
2	40930381	rs7584855	T	A	T	31.448	7.965	2.13	0.394737	0.679487	0.1397	0.0038279	0.28475	0.000701139	0.706401	0.239969	1.1036	0.134883	7.06112	-	intergenic_variant	UCE	-	-	[0.0009,0.0014]	-0.62
2	40938571	rs4260289	C	T	T	35.019	1.2	0.185	0.394737	0.692308	0.1529	0.00261534	0.297571	0.00030829	-1.584	0.0565968	1.47773	0.0697399	8.49724	-	eQTL	RGE	AC007317.1	Testis	[0.0009,0.0015]	-0.62
2	40948769	rs4952644	T	C	T	36.405	15.28	1.22	0.802632	0.538462	0.1348	0.00429131	-0.26417	0.00116465	-1.01835	0.154256	1.822	0.0342276	7.57859	-	regulatory_region_variant	UCE	-	-	[0.0009,0.0015]	-0.88*
2	40949606	rs4952645	T	G	G	39.073	3.357	-0.606	0.605263	0.307692	0.1529	0.00261494	-0.297571	0.000419103	1.09202	0.137412	1.81938	0.0344268	8.28529	-	eQTL	RGE	AC007317.1	Skin_Sun_Exposed_Lower_leg	[0.0009,0.0015]	-0.62
2	40952761	rs28418485	A	T	A	36.019	7.702	2.28	0.394737	0.679487	0.1397	0.00382711	0.28475	0.000701139	1.04216	0.148669	1.90906	0.0281273	7.94998	-	intergenic_variant	UCE	-	-	[0.0009,0.0014]	-0.62
2	40952864	rs13422403	A	G	A	34.699	8.826	2.46	0.394737	0.679487	0.1397	0.00382701	0.28475	0.000701139	1.04216	0.148669	1.90906	0.0281273	7.94999	-	intergenic_variant	UCE	-	-	[0.0009,0.0014]	-0.62
2	40954806	rs57569001	G	A	G	30.185	6.094	2.06	0.789474	0.525641	0.1319	0.00457368	-0.263833	0.00117959	-1.0366	0.149961	1.88602	0.0296462	7.62005	-	intergenic_variant	UCE	-	-	[0.0009,0.0015]	-0.58
2	43182850	rs6746422	T	C	C	31.722	1.083	-5.53	0.552632	0.205128	0.2177	0.00044682	-0.347503	4.68e-05	0.702219	0.241271	0.700384	0.241844	8.91358	-	eQTL	RGE	FTOP1	Thyroid	[0.0011,0.0019]	0.66
2	43184729	rs6544619	C	T	C	31.05	7.636	2.36	0.592105	0.25641	0.1966	0.00075349	-0.335695	5.74e-05	-1.03898	0.149407	1.09938	0.135801	9.05674	-	regulatory_region_variant	UCE	-	-	[0.001,0.0017]	0.66
2	43187097	rs7586471	C	G	G	35.514	20.1	3.79	0.828947	0.589744	0.1179	0.0066943	-0.239204	0.00371953	1.16326	0.122362	1.64525	0.0499591	6.81755	-	regulatory_region_variant	UCE	-	-	[0.0009,0.0015]	0
2	43188738	rs72803864	G	A	G	34.784	19.83	-0.381	0.855263	0.615385	0.1258	0.00552253	-0.239879	0.00281502	-1.43377	0.0758188	1.31216	0.094733	6.9521	-	regulatory_region_variant	UCE	-	-	[0.0009,0.0016]	-0.03
2	43191772	rs7602275	G	C	C	30.726	10.75	2.89	0.513158	0.230769	0.1465	0.00305258	-0.282389	0.000769192	0.503322	0.307369	0.495315	0.310189	6.65001	-	regulatory_region_variant	UCE	-	-	[0.0009,0.0015]	0.47
2	46054863	rs754747	C	A	A	35.846	6.25	2.68	0.289474	0.589744	0.1566	0.00225158	0.30027	0.000275275	-0.0352501	0.48594	1.16665	0.121676	7.43596	PRKCE	intron_variant	UCE	-	-	[0.0009,0.0015]	-0.22
2	46055138	rs2345182	A	G	G	35.537	6.64	2.98	0.289474	0.589744	0.1566	0.00225119	0.30027	0.000275275	0.0291352	0.488378	1.00552	0.157323	7.32227	PRKCE	intron_variant	UCE	-	-	[0.0009,0.0015]	-0.22
2	46055282	rs935662	G	A	G	36.973	7.01	2.5	0.289474	0.589744	0.1566	0.00225109	0.30027	0.000375125	-0.758395	0.224107	1.00552	0.157323	7.52618	PRKCE	intron_variant	UCE	-	-	[0.0009,0.0015]	-0.22
2	46064330	rs2345624	A	G	G	37.046	8.01	2.9	0.328947	0.717949	0.2538	0.000172446	0.389001	4.09e-06	-0.546595	0.292328	0.903311	0.183181	10.4229	PRKCE	intron_variant	UCE	-	-	[0.0012,0.002]	-0.32
2	46077212	rs10169469	G	T	T	35.95	19.94	5.34	0.723684	0.371795	0.2118	0.0005045	-0.351889	3.8e-05	-0.832496	0.202565	-0.38674	0.650526	8.59753	PRKCE	intron_variant	UCE	-	-	[0.0011,0.0018]	0.22
2	46546316	rs2044456	A	G	A	34	19.36	1.79	0.710526	0.384615	0.1829	0.00109601	-0.325911	8.98e-05	-0.24069	0.404898	-1.32939	0.90814	7.44141	EPAS1	intron_variant	UCE	-	-	[0.001,0.0017]	0.35
2	46552202	rs149594770	T	A	T	35.286	12.29	4.94	0.342105	0.948718	0.5699	2.03e-05	0.606613	1e-09	1.91237	0.0279145	0.508838	0.305433	15.7618	EPAS1	intron_variant	UCE	-	-	[0.0026,0.0043]	0.52
2	46557644	rs9679290	G	C	G	36.347	15.46	2.65	0.907895	0.320513	0.5261	2.31e-05	-0.587382	1e-09	-1.88381	0.0297955	0.989251	0.16127	15.9547	EPAS1	intron_variant	UCE	-	-	[0.0022,0.0037]	0.47
2	46558432	rs4953348	A	G	A	36.421	12.21	2.78	0.921053	0.320513	0.5464	2.21e-05	-0.60054	1e-09	-1.72273	0.0424687	0.959901	0.168553	15.8008	EPAS1	intron_variant	UCE	-	-	[0.0023,0.0039]	0.45
2	46558530	rs375418933	G	C	G	38.903	7.763	3.42	0.263158	0.948718	0.6569	1.15e-05	0.68556	1e-09	1.35305	0.0880197	0.91109	0.181124	15.7367	EPAS1	intron_variant	UCE	-	-	[0.0029,0.0048]	0.2
2	46580474	rs1562453	T	C	T	36.162	9.477	3.15	0.868421	0.166667	0.6557	1.18e-05	-0.701754	1e-09	-2.59815	0.00468627	3.44653	0.000283999	19.804	EPAS1	intron_variant	UCE	-	-	[0.0025,0.0042]	0.11
2	46581544	rs7599883	T	A	T	37.355	15.28	-0.268	0.868421	0.333333	0.4516	2.82e-05	-0.535088	1e-09	-2.59267	0.0047616	3.4577	0.000272489	19.4366	EPAS1	intron_variant	UCE	-	-	[0.0019,0.0031]	0.11
2	46594122	rs141366568	A	G	A	34.664	19.73	3.46	0.144737	0.961538	0.8044	2.96e-07	0.816802	1e-09	1.88427	0.0297643	2.90971	0.00180871	19.7976	EPAS1	intron_variant	UCE	-	-	[0.0036,0.006]	0.46
2	46598568	rs4953361	A	G	A	36.394	8.695	2.4	0.921053	0.551282	0.2886	7.96e-05	-0.369771	1.1e-05	-1.39379	0.0816904	3.6003	0.00015904	13.944	EPAS1	intron_variant	UCE	-	-	[0.0016,0.0027]	0.3
2	46600358	rs369097672	A	G	A	35.486	11.71	2.36	0.157895	0.961538	0.7902	1.19e-06	0.803644	1e-09	2.09792	0.0179562	2.38881	0.00845151	18.7433	EPAS1	intron_variant	UCE	-	-	[0.0036,0.0059]	0.95*
2	46602251	rs3088359	G	A	A	20.073	7.206	2.4	0.105263	0.679487	0.5061	2.41e-05	0.574224	1e-09	-1.94427	0.0259316	4.62672	1.9e-06	20.9254	EPAS1	intron_variant	UCE	-	-	[0.0021,0.0035]	0.81*
2	46629693	rs1900592	C	G	C	34.309	7.473	-0.142	0.118421	0.769231	0.5943	1.55e-05	0.65081	1e-09	1.84332	0.0326412	5.82495	3.43e-09	23.7606	-	eQTL	RGE	EPAS1	Whole_Blood	[0.0023,0.0039]	0.81*
2	46665512	rs72618627	C	T	C	35.961	5.516	2.57	0.921053	0.538462	0.3024	6.6e-05	-0.382591	5.72e-06	-2.16681	0.0151248	7.44913	1e-09	20.2434	TMEM247	intron_variant	UCE	-	-	[0.0017,0.0028]	0.14
2	46686533	rs1868079	G	C	G	34.784	2.42	2.01	0.236842	0.974359	0.7239	5.63e-06	0.737517	1e-09	3.63195	0.000140763	10.4352	1e-09	27.101	TMEM247	intron_variant	UCE	-	-	[0.0035,0.0058]	0.84*
2	46687867	rs7595513	A	G	G	34.66	15.54	4.33	0.921053	0.512821	0.3304	4.79e-05	-0.408232	2.18e-06	2.12308	0.0168737	10.5102	1e-09	20.754	TMEM247	intron_variant	UCE	-	-	[0.0017,0.0029]	0.14
2	46688955	rs57720200	A	T	T	36.336	3	2.02	0.157895	0.487179	0.2098	0.000537093	0.329285	7.71e-05	-2.88483	0.00195801	8.56526	1e-09	19.0911	TMEM247	intron_variant	UCE	-	-	[0.0012,0.002]	0.61
2	46691903	rs112416191	T	C	T	36.035	3.794	2.2	0.236842	0.974359	0.7239	4.84e-06	0.737517	1e-09	3.13776	0.000851188	8.05289	1e-09	26.3851	TMEM247	intron_variant	UCE	-	-	[0.0035,0.0058]	0.84*
2	46693993	rs116871724	T	A	T	35.869	7.72	2.13	0.236842	0.974359	0.7239	4.54e-06	0.737517	1e-09	3.01054	0.00130384	1.93557	0.0264603	18.8051	TMEM247	intron_variant	UCE	-	-	[0.0035,0.0058]	0.84*
2	46706618	rs3814047	C	G	G	35.147	16.21	4.89	0.118421	0.435897	0.2123	0.000497487	0.317476	0.000130977	-0.571486	0.283835	0.930318	0.176103	8.48719	TMEM247	intron_variant	UCE	-	-	[0.0013,0.0021]	0.44
2	46706765	rs192690066	C	T	C	33.301	23.8	1.96	0.644737	1	0.3498	4.26e-05	0.355263	3.24e-05	1.99069	0.0232576	0.364684	0.357674	10.94	TMEM247	missense_variant	CPS	-	-	NA	-0.1
2	46707674	rs116983452	C	T	C	31.521	11.18	2.97	0.236842	0.974359	0.7239	3.95e-06	0.737517	1e-09	2.45637	0.00701738	3.28173	0.000515887	19.8447	TMEM247	missense_variant	CPS	-	-	[0.0035,0.0058]	0.84*
2	46707886	rs12612916	G	A	G	28.873	9.979	2.21	0.921053	0.525641	0.3164	5.53e-05	-0.395412	2.91e-06	-2.21864	0.0132557	3.50724	0.000226488	15.3159	TMEM247	missense_variant	CPS	-	-	[0.0017,0.0028]	0.14
2	46710530	rs79542054	C	T	C	34.583	14.29	3.27	0.236842	0.974359	0.7239	3.85e-06	0.737517	1e-09	2.26069	0.0118893	3.05864	0.00111166	19.2934	TMEM247	intron_variant	UCE	-	-	[0.0035,0.0058]	0.84*
2	46710568	rs13018477	G	A	A	33.88	3.819	-0.0491	0.118421	0.410256	0.186	0.000987765	0.291835	0.000391049	-1.06441	0.143572	3.06453	0.00109	10.2186	TMEM247	eQTL	RGE	TMEM247	Testis	[0.0012,0.002]	0.44
2	46716828	rs12473626	T	C	C	34.521	17.09	3.5	0.144737	0.410256	0.15	0.00277248	0.26552	0.00110663	-1.86815	0.0308707	3.85478	5.8e-05	11.2602	ATP6V1E2	downstream_gene_variant	UCE	-	-	[0.001,0.0017]	0.58
2	46718090	rs12986653	G	A	G	36.266	20.6	3.59	0.223684	0.935897	0.6819	9.19e-06	0.712213	1e-09	2.20533	0.0137156	3.74767	8.94e-05	19.9481	ATP6V1E2	intron_variant	UCE	-	-	[0.0028,0.0047]	0.79*
2	46721331	rs1551123	A	G	A	35.486	6.018	2.24	0.934211	0.461538	0.4093	3.28e-05	-0.472672	3.39e-08	-1.59707	0.055125	3.78207	7.79e-05	17.321	ATP6V1E2	intron_variant	UCE	-	-	[0.002,0.0034]	0.1
2	46722675	rs66533451	G	A	G	32.61	9.365	2.1	0.934211	0.5	0.367	3.82e-05	-0.434211	3.37e-07	-1.58666	0.0562948	3.77557	8e-05	16.2367	ATP6V1E2	intron_variant	UCE	-	-	[0.0019,0.0032]	0.1
2	46728925	rs67739992	T	C	T	32.212	8.993	2.35	0.934211	0.474359	0.3952	3.4e-05	-0.459852	7.41e-08	-1.64606	0.0498757	4.06458	2.42e-05	17.517	ATP6V1E2	intron_variant	UCE	-	-	[0.002,0.0033]	0.1
2	46729845	rs79117809	G	C	G	34.073	4.698	3.48	0.236842	0.974359	0.7239	2.67e-06	0.737517	1e-09	2.47143	0.00672864	3.87756	5.29e-05	21.0221	ATP6V1E2	intron_variant	UCE	-	-	[0.0035,0.0058]	0.84*
2	46732215	rs11125079	C	T	T	37.224	5.836	2.24	0.118421	0.641026	0.441	2.98e-05	0.522605	1.39e-09	-2.37264	0.00883073	4.1196	1.91e-05	20.1557	ATP6V1E2	intron_variant	UCE	-	-	[0.0019,0.0031]	0.37
2	46733738	rs117128262	T	C	T	34.255	17.07	2.05	0.263158	0.974359	0.6961	7.61e-06	0.711201	1e-09	2.41406	0.00788791	4.01504	2.98e-05	20.7474	ATP6V1E2	intron_variant	UCE	-	-	[0.0034,0.0056]	0.27
2	46734325	rs13024546	A	T	A	34.888	3.897	2.74	0.25	0.923077	0.6333	1.38e-05	0.673077	1e-09	2.28673	0.0111058	4.48371	3.72e-06	21.244	ATP6V1E2	intron_variant	UCE	-	-	[0.0026,0.0043]	0.21
2	46745452	rs2346415	A	T	A	34.17	2.902	2.5	0.25	0.923077	0.6333	1.28e-05	0.673077	1e-09	1.66932	0.047527	1.81051	0.0351084	16.6704	ATP6V1E2	intron_variant	UCE	-	-	[0.0026,0.0043]	0.21
2	46752101	rs6544900	A	G	G	33.571	7.592	1.84	0.105263	0.282051	0.083	0.0194063	0.176788	0.020109	-1.85037	0.0321302	2.27808	0.011361	6.84634	ATP6V1E2	eQTL	RGE	RHOQ	Artery_Aorta	[0.0009,0.0015]	-0.49
2	46752292	rs78082841	G	A	G	29.757	6.416	2.23	0.276316	0.974359	0.6822	8.79e-06	0.698043	1e-09	1.58787	0.0561578	1.12733	0.129801	16.1933	ATP6V1E2	intron_variant	UCE	-	-	[0.0033,0.0055]	0.27
2	46762596	rs11676473	G	A	G	38.757	6.784	2.57	0.868421	0.346154	0.4363	3.01e-05	-0.522267	1.42e-09	-2.35955	0.00914856	3.28564	0.000508782	18.7013	ATP6V1E2	non_coding_transcript_exon_variant	UCE	-	-	[0.0018,0.003]	0.56
2	46767692	rs60604300	C	T	C	18.355	9.31	0.449	0.236842	0.858974	0.5567	2.08e-05	0.622132	1e-09	2.14282	0.0160639	2.00361	0.0225561	17.1228	ATP6V1E2	eQTL	RGE	ATP6V1E2;ATP6V1E2;ATP6V1E2	Breast_Mammary_Tissue;Brain_Cortex;Skin_Sun_Exposed_Lower_leg	[0.0022,0.0036]	0.48
2	46768078	rs75498296	C	T	C	29.104	15.36	4.02	0.276316	0.974359	0.6822	8e-06	0.698043	1e-09	2.45502	0.00704379	1.89777	0.0288633	17.7888	ATP6V1E2	intron_variant	UCE	-	-	[0.0033,0.0055]	0.27
2	46774599	rs1001746	A	G	A	36.429	7.962	-0.658	0.868421	0.320513	0.4669	2.74e-05	-0.547908	1e-09	-1.6607	0.0483868	1.62875	0.0516829	16.1642	RHOQ	eQTL	RGE	RHOQ	Artery_Tibial	[0.0019,0.0032]	0.56
2	46781626	rs77987497	G	C	G	31.946	3.517	2.61	0.631579	0.974359	0.3064	6.13e-05	0.34278	5.83e-05	-0.0562612	0.477567	-1.30011	0.903218	8.81204	RHOQ	intron_variant	UCE	-	-	[0.0022,0.0037]	0.85*
2	46786982	rs79294192	C	T	C	33.39	6.593	2.11	0.631579	0.974359	0.3064	6.09e-05	0.34278	5.83e-05	-0.0368778	0.485291	-1.05694	0.85473	8.83188	RHOQ	intron_variant	UCE	-	-	[0.0022,0.0037]	0.85*
2	46819430	rs4953402	C	G	C	36.012	1.649	-2.27	0.907895	0.410256	0.423	3.13e-05	-0.497638	7.05e-09	-1.05633	0.145409	0.144164	0.442686	13.8476	PIGF	eQTL	RGE	RHOQ	Adipose_Subcutaneous	[0.0019,0.0032]	0.8*
2	46826026	rs17818399	A	C	A	34.815	3.942	2.37	0.302632	0.871795	0.4953	2.5e-05	0.569163	1e-09	0.860175	0.194846	-1.12171	0.869007	14.3733	PIGF	intron_variant	UCE	-	-	[0.002,0.0033]	-0.43
2	46838247	rs13000706	C	G	G	33.544	0.169	-6.11	0.289474	0.858974	0.4923	2.61e-05	0.569501	1e-09	-0.723882	0.234569	-2.02513	0.978573	14.2225	PIGF	eQTL	RGE	CRIPT	Adrenal_Gland	[0.002,0.0033]	-0.3
2	46840552	rs118024480	T	C	T	30.301	11.56	2.9	0.394737	0.987179	0.5799	1.8e-05	0.592443	1e-09	0.943343	0.172753	-2.09693	0.982	14.5152	PIGF	intron_variant	UCE	-	-	[0.0034,0.0057]	-0.25
2	46844352	rs77297964	T	C	T	31.734	7.025	3.43	0.394737	0.987179	0.5799	1.78e-05	0.592443	1e-09	0.861235	0.194554	-0.797207	0.787334	14.5644	CRIPT	5_prime_UTR_variant	UCE	-	-	[0.0034,0.0057]	-0.25
2	46845069	rs2346419	G	C	C	36.672	2.192	1.06	0.328947	0.910256	0.523	2.33e-05	0.581309	1e-09	-0.970158	0.165984	0.0542371	0.478373	14.7328	CRIPT	eQTL	RGE	CRIPT	Heart_Left_Ventricle	[0.0022,0.0037]	-0.61
2	46852033	rs3087822	A	G	G	27.66	3.137	-1.55	0.289474	0.858974	0.4923	2.59e-05	0.569501	1e-09	-1.00276	0.157988	1.70309	0.0442756	15.7419	CRIPT	eQTL	RGE	CRIPT;CRIPT	Nerve_Tibial;Breast_Mammary_Tissue	[0.002,0.0033]	-0.3
2	46854708	rs1080871	A	G	A	31.058	0.69	-0.451	0.289474	0.858974	0.4923	2.58e-05	0.569501	1e-09	0.317739	0.375341	2.04816	0.0202723	15.7071	CRIPT	eQTL	RGE	CRIPT	Skin_Not_Sun_Exposed_Suprapubic	[0.002,0.0033]	-0.3
2	46857085	rs7598578	T	C	C	31.189	1.872	-0.942	0.289474	0.858974	0.4923	2.57e-05	0.569501	1e-09	-0.769971	0.220659	1.6882	0.0456864	15.5866	CRIPT	eQTL	RGE	CRIPT	Artery_Tibial	[0.002,0.0033]	-0.3
2	46862466	rs12104572	C	G	G	34.066	1.979	-0.0633	0.289474	0.858974	0.4923	2.55e-05	0.569501	1e-09	-0.731061	0.232371	1.06038	0.144486	15.0675	-	eQTL	RGE	CRIPT	Brain_Caudate_basal_ganglia	[0.002,0.0033]	-0.3
2	46862586	rs12105006	T	C	C	33.649	2.501	0.13	0.328947	0.910256	0.523	2.32e-05	0.581309	1e-09	-1.07724	0.140687	1.04645	0.147677	15.3169	-	eQTL	RGE	CRIPT	Heart_Atrial_Appendage	[0.0022,0.0037]	-0.61
2	46863851	rs75553031	A	C	A	34.556	15.95	0.748	0.394737	0.987179	0.5799	1.71e-05	0.592443	1e-09	0.996421	0.159523	-0.207163	0.582059	14.7992	-	intergenic_variant	UCE	-	-	[0.0034,0.0057]	-0.25
2	46863872	rs6544906	A	C	C	35.089	2.709	0.748	0.289474	0.858974	0.4923	2.54e-05	0.569501	1e-09	-0.828495	0.203695	-0.188638	0.574812	14.5267	-	eQTL	RGE	CRIPT	Testis	[0.002,0.0033]	-0.3
2	46867158	rs13385693	C	T	T	34.475	4.42	0.773	0.289474	0.858974	0.4923	2.53e-05	0.569501	1e-09	-0.902678	0.183349	-0.720649	0.764437	14.4503	-	eQTL	RGE	CRIPT	Esophagus_Muscularis	[0.002,0.0033]	-0.3
2	46868319	rs6544907	T	C	C	34.992	1.862	0.0734	0.289474	0.858974	0.4923	2.52e-05	0.569501	1e-09	-0.405807	0.342442	-1.85559	0.968244	14.078	-	eQTL	RGE	CRIPT;CRIPT;CRIPT	Whole_Blood;Stomach;Brain_Anterior_cingulate_cortex_BA24	[0.002,0.0033]	-0.3
2	46874040	rs7599097	A	G	A	36.309	10.05	3.2	0.539474	0.987179	0.4298	3.08e-05	0.447706	2.37e-07	0.285184	0.387752	-2.54975	0.99461	11.5505	-	intergenic_variant	UCE	-	-	[0.003,0.005]	0.12
2	46874746	rs10495934	G	A	A	35.618	5.521	2.75	0.5	0.923077	0.3512	4.25e-05	0.423077	6.36e-07	-0.603061	0.273234	-2.57371	0.994969	11.1338	-	intergenic_variant	UCE	-	-	[0.0018,0.003]	0.36
2	46878865	rs117611189	A	G	A	36.514	11.37	2.86	0.592105	0.987179	0.3751	3.64e-05	0.395074	4.39e-06	0.240649	0.404914	-3.16838	0.999234	10.1894	-	intergenic_variant	UCE	-	-	[0.0029,0.0048]	0.31
2	46883202	rs10179861	A	T	T	24.834	9.838	2.06	0.802632	0.25641	0.4534	2.75e-05	-0.546221	1e-09	-0.187331	0.425701	-1.24766	0.893922	13.9803	-	regulatory_region_variant	UCE	-	-	[0.0018,0.003]	0.57
2	46885394	rs4953403	A	G	A	34.259	6.359	2.75	0.618421	0.179487	0.3265	4.97e-05	-0.438934	2.56e-07	-1.74556	0.0404438	-0.708093	0.760556	12.4074	-	intergenic_variant	UCE	-	-	[0.0015,0.0024]	0.33
2	46886565	rs4953408	A	C	C	24.12	1.138	0.185	0.815789	0.346154	0.3604	3.87e-05	-0.469636	6.43e-08	-0.381249	0.351509	-0.272507	0.607384	12.2747	-	eQTL	RGE	PIGF	Skin_Sun_Exposed_Lower_leg	[0.0015,0.0026]	0.56
2	46889746	rs12328738	G	A	G	34.737	13.5	3.82	0.815789	0.358974	0.3451	4.28e-05	-0.456815	8.9e-08	-0.49991	0.308569	0.746296	0.227744	12.5724	-	intergenic_variant	UCE	-	-	[0.0015,0.0025]	0.56
2	46889996	rs11125086	A	G	G	36.158	15.14	2.48	0.631579	0.166667	0.3602	3.88e-05	-0.464912	8.55e-08	1.17438	0.120121	0.711668	0.238335	13.0224	-	regulatory_region_variant	UCE	-	-	[0.0016,0.0026]	0.33
2	46890538	rs6742593	T	C	T	32.266	6.781	3.17	0.5	0.807692	0.1792	0.0012492	0.307692	0.000275304	0.243457	0.403826	-0.314927	0.623592	7.06246	-	intergenic_variant	UCE	-	-	[0.001,0.0017]	0.17
2	46891964	rs10209278	T	C	C	36.127	3.258	2.52	0.881579	0.5	0.2808	0.000103804	-0.381579	8.83e-06	-0.823067	0.205235	0.685163	0.246621	10.3335	-	intergenic_variant	UCE	-	-	[0.0015,0.0024]	0.59
2	46899285	rs1869838	G	A	G	36.208	4.986	2.98	0.881579	0.564103	0.2123	0.000497389	-0.317476	0.000130977	0.414458	0.339269	0.904846	0.182774	8.39365	-	intergenic_variant	UCE	-	-	[0.0013,0.0021]	0.59
2	46899525	rs6713768	A	C	C	34.803	2.988	3.15	0.75	0.384615	0.2291	0.000324251	-0.365385	1.98e-05	0.157104	0.437582	0.868708	0.192504	9.26696	-	intergenic_variant	UCE	-	-	[0.0011,0.0019]	0.47
2	46908571	rs3814041	C	A	C	35.71	5.023	2.28	0.881579	0.564103	0.2123	0.000496697	-0.317476	0.000130977	0.0476463	0.480999	1.08239	0.13954	8.35987	-	intergenic_variant	UCE	-	-	[0.0013,0.0021]	0.59
2	46910064	rs28370327	A	C	C	30.66	14.98	3.8	0.894737	0.564103	0.2322	0.00029472	-0.330634	0.000101457	-0.809441	0.209131	1.13202	0.128813	9.09393	-	intergenic_variant	UCE	-	-	[0.0014,0.0023]	0.57
2	46910488	rs73926564	G	C	G	25.089	0.944	-0.289	0.894737	0.538462	0.2595	0.000159607	-0.356275	2.15e-05	0.0393585	0.484302	0.747175	0.227479	9.42245	-	eQTL	RGE	SOCS5	Spleen	[0.0014,0.0024]	0.57
2	46976867	rs17035570	C	G	C	32.699	5.303	2.21	0.894737	0.615385	0.1793	0.00123715	-0.279352	0.000647211	-0.915272	0.180025	1.96545	0.0246812	8.44883	SOCS5	intron_variant	UCE	-	-	[0.0012,0.002]	0.77*
2	47006210	rs13031872	A	T	A	30.332	1.735	2.07	0.631579	0.871795	0.1328	0.00449457	0.240216	0.00359378	0.706722	0.23987	1.60823	0.0538924	6.68026	RP11-333I13.1	non_coding_transcript_exon_variant	UCE	-	-	[0.001,0.0017]	0.45
2	47039991	rs935376	G	A	G	35.301	19.58	-1.44	0.802632	0.435897	0.2392	0.000260151	-0.366734	1.28e-05	-2.50396	0.00614052	3.91685	4.5e-05	15.0361	LINC01119	upstream_gene_variant	UCE	-	-	[0.0012,0.002]	0.69
2	47045321	rs17773492	A	G	A	35.456	7.131	2.1	0.934211	0.769231	0.0899	0.0159229	-0.16498	0.0276003	-1.30188	0.0964786	4.15421	1.64e-05	9.15779	LINC01118	missense_variant	CPS	-	-	[0.001,0.0017]	0.63
2	51136851	rs62140659	A	G	G	35.297	2.822	2.13	0.710526	0.987179	0.2521	0.000195262	0.276653	0.000719922	-2.97685	0.00145604	0.707172	0.23973	10.3092	NRXN1	intron_variant	UCE	-	-	[0.0025,0.0041]	0.16
2	51141041	rs62142973	A	G	A	33.992	6.051	3.3	0.710526	0.987179	0.2521	0.000194373	0.276653	0.000960561	2.45839	0.00697803	0.0924564	0.463168	9.21937	NRXN1	intron_variant	UCE	-	-	[0.0025,0.0041]	0.16
2	51141534	rs62142976	G	A	G	35.614	4.602	2.3	0.710526	0.987179	0.2521	0.000194076	0.276653	0.000960561	2.30959	0.0104555	0.0375966	0.485005	9.02441	NRXN1	intron_variant	UCE	-	-	[0.0025,0.0041]	0.16
2	51149072	rs7423296	T	C	T	33.602	17.45	4.04	0.710526	0.987179	0.2521	0.00019299	0.276653	0.000960561	2.13163	0.0165187	-1.08661	0.861395	8.57876	NRXN1	intron_variant	UCE	-	-	[0.0025,0.0041]	0.16
2	51149102	rs4327263	T	C	T	34.239	17.06	3.72	0.710526	0.987179	0.2521	0.000192891	0.276653	0.000960561	2.13163	0.0165187	-1.08661	0.861395	8.57898	NRXN1	intron_variant	UCE	-	-	[0.0025,0.0041]	0.16
2	51151182	rs62142983	T	G	T	33.193	5.346	3	0.710526	0.987179	0.2521	0.000192595	0.276653	0.000960561	2.15366	0.0156335	-1.32376	0.907209	8.58107	NRXN1	intron_variant	UCE	-	-	[0.0025,0.0041]	0.16
2	52824482	rs1021176	G	A	A	36.378	6.147	2.98	0.605263	0.371795	0.0916	0.0154325	-0.233468	0.00450951	1.15388	0.124275	2.98014	0.00144049	7.90454	-	intergenic_variant	UCE	-	-	[0.0007,0.0011]	0.62
2	52919630	rs1454383	C	A	A	35.216	5.695	4.67	0.263158	0.602564	0.1994	0.000684551	0.339406	4.83e-05	-0.985095	0.162289	0.938754	0.173929	9.02999	-	intergenic_variant	UCE	-	-	[0.001,0.0017]	0.32
2	52930733	rs12616538	C	T	T	29.525	5.295	2.22	0.25	0.602564	0.215	0.000470524	0.352564	2.58e-05	-0.77115	0.220309	0.988569	0.161437	9.36476	MIR4431	upstream_gene_variant	UCE	-	-	[0.0011,0.0018]	0.43
2	52946631	rs55649967	T	C	T	30.587	5.19	2.24	0.881579	0.564103	0.2123	0.000495611	-0.317476	0.000130977	0.408844	0.341327	0.722079	0.235123	8.2832	AC010967.2	downstream_gene_variant	UCE	-	-	[0.0013,0.0021]	0.56
2	52952837	rs11678431	G	A	G	31.869	16.86	3.16	0.881579	0.538462	0.2393	0.000256497	-0.343117	4.05e-05	0.445903	0.327834	0.888827	0.187048	9.19586	AC010967.2	intron_variant	UCE	-	-	[0.0013,0.0022]	0.56
2	52962747	rs1377951	T	C	T	35.946	3.042	2.03	0.157895	0.525641	0.2508	0.000207015	0.367746	1.77e-05	-0.209466	0.417042	1.10137	0.135368	9.68433	AC010967.2	intron_variant	UCE	-	-	[0.0013,0.0021]	0.46
2	52964839	rs11125442	T	C	T	34.772	5.627	2.22	0.184211	0.538462	0.2288	0.000326621	0.354251	3.4e-05	0.957857	0.169068	1.06807	0.142744	9.57186	AC010967.2	intron_variant	UCE	-	-	[0.0012,0.002]	0.57
2	52966249	rs2626394	C	T	T	30.158	6.186	2.49	0.171053	0.525641	0.2326	0.000293534	0.354588	2.34e-05	-1.35944	0.0870035	1.00159	0.158271	10.0242	AC010967.2	intron_variant	UCE	-	-	[0.0012,0.002]	0.57
2	52969029	rs1319797	G	A	A	36.363	5.206	2.22	0.171053	0.525641	0.2326	0.000293436	0.354588	2.34e-05	-1.11864	0.131647	0.395824	0.346117	9.50464	AC010967.2	intron_variant	UCE	-	-	[0.0012,0.002]	0.57
2	52982110	rs350727	C	T	C	35.471	14.4	3.52	0.157895	0.512821	0.237	0.000275658	0.354926	3.29e-05	0.550205	0.291089	1.87797	0.0301927	10.0985	AC010967.2	intron_variant	UCE	-	-	[0.0012,0.0021]	0.46
2	52983773	rs350729	T	G	T	35.919	6.312	3.11	0.171053	0.512821	0.219	0.000433388	0.341768	6.11e-05	0.795623	0.213126	1.91138	0.027978	9.80163	AC010967.2	intron_variant	UCE	-	-	[0.0012,0.002]	0.57
2	53008839	rs1377948	C	T	C	35.069	11.36	5.51	0.184211	0.448718	0.138	0.00392222	0.264507	0.00151773	1.61461	0.0531976	2.537	0.00559026	8.75195	AC010967.2	intron_variant	UCE	-	-	[0.0009,0.0015]	0.14
2	53009235	rs1377960	A	T	T	37.012	12.97	3.55	0.157895	0.435897	0.158	0.00218946	0.278003	0.000682674	-1.66136	0.0483206	2.54042	0.00553588	9.39813	AC010967.2	intron_variant	UCE	-	-	[0.001,0.0017]	0.07
2	53034014	rs785306	C	G	G	35.737	7.487	3.42	0.0657895	0.282051	0.1384	0.00388726	0.216262	0.00620697	-0.813278	0.208029	2.70555	0.00340944	7.76667	AC010967.2	intron_variant	UCE	-	-	[0.0012,0.0021]	0.14
2	53090138	rs12713230	A	G	A	32.761	6.77	2.68	0.223684	0.512821	0.1535	0.00256319	0.289136	0.000589273	1.8471	0.0323664	2.32612	0.0100061	9.31054	AC010967.2	intron_variant	UCE	-	-	[0.0009,0.0016]	0.44
2	53096014	rs10164801	C	T	T	36.116	6.632	2.99	0.223684	0.525641	0.1662	0.00180555	0.301957	0.000256346	-2.72074	0.00325667	2.28912	0.0110362	10.779	AC010967.2	intron_variant	UCE	-	-	[0.001,0.0016]	0.44
2	53096145	rs10179810	T	A	A	34.143	7.631	3.13	0.223684	0.525641	0.1662	0.00180545	0.301957	0.000256346	-2.72074	0.00325667	2.28912	0.0110362	10.779	AC010967.2	intron_variant	UCE	-	-	[0.001,0.0016]	0.44
2	53103542	rs6545310	T	C	T	32.687	5.627	2.93	0.236842	0.512821	0.1388	0.00387432	0.275978	0.000985743	1.92292	0.0272452	2.04342	0.0205056	8.67088	AC010967.2	intron_variant	UCE	-	-	[0.0009,0.0015]	0.5
2	53108308	rs12713232	T	A	A	31.405	19.08	2.78	0.223684	0.512821	0.1535	0.0025628	0.289136	0.00043675	-3.00018	0.00134902	2.54678	0.00543601	11.0858	AC010967.2	intron_variant	UCE	-	-	[0.0009,0.0016]	0.44
2	53108688	rs12990843	A	G	A	32.205	16.21	4.95	0.223684	0.512821	0.1535	0.0025627	0.289136	0.000589273	2.02796	0.0212823	2.54903	0.00540106	9.76049	AC010967.2	intron_variant	UCE	-	-	[0.0009,0.0016]	0.44
2	53116767	rs12713233	T	A	T	34.471	11.16	3.14	0.210526	0.461538	0.1202	0.00636748	0.251012	0.0024714	2.07588	0.0189526	2.85481	0.00215301	9.19237	AC010967.2	intron_variant	UCE	-	-	[0.0008,0.0014]	0.18
2	53145491	rs2356682	A	C	A	35.208	3.46	2.78	0.842105	0.576923	0.1456	0.00313544	-0.265182	0.00112089	-1.73402	0.0414573	2.11815	0.0170813	8.60402	-	intergenic_variant	UCE	-	-	[0.001,0.0016]	-0.09
2	53188267	rs2288639	A	G	A	35.676	17.34	0.662	0.842105	0.589744	0.1335	0.00438948	-0.252362	0.00180444	-2.61389	0.00447578	2.09268	0.018189	9.19057	-	intergenic_variant	UCE	-	-	[0.0009,0.0016]	-0.09
2	53224401	rs4672154	T	C	T	36.51	12.32	3.54	0.842105	0.615385	0.1101	0.00854548	-0.226721	0.00440901	-1.35905	0.0870652	2.30883	0.0104765	7.46386	-	intergenic_variant	UCE	-	-	[0.0009,0.0015]	-0.09
2	53227148	rs6545317	A	T	T	31.745	1.68	2.41	0.815789	0.538462	0.1502	0.00274186	-0.277328	0.000935971	1.02122	0.153575	2.69448	0.0035248	8.85724	-	intergenic_variant	UCE	-	-	[0.001,0.0016]	-0.34
2	53228506	rs12052449	A	C	A	33.822	15.22	0.352	0.842105	0.589744	0.1335	0.00438899	-0.252362	0.00180444	-1.23896	0.10768	2.71898	0.00327405	8.55407	-	intergenic_variant	UCE	-	-	[0.0009,0.0016]	-0.09
2	53248276	rs2121302	G	C	C	33.915	2.844	2.04	0.763158	0.538462	0.0933	0.0145995	-0.224696	0.00600875	0.864567	0.193638	2.33792	0.00969571	6.78331	-	intergenic_variant	UCE	-	-	[0.0007,0.0012]	-0.16
2	71417134	rs357776	C	T	C	35.413	13.55	3.86	0.894737	0.679487	0.1173	0.00684532	-0.21525	0.00641146	-0.454745	0.324646	2.20462	0.0137405	6.70824	PAIP2B	synonymous_variant	UCE	-	-	[0.001,0.0017]	0.86*
2	71431093	rs72907633	T	C	T	28.27	6.18	2.4	0.144737	0.5	0.2418	0.000243953	0.355263	3.24e-05	0.65844	0.255128	2.29582	0.0108431	10.6602	PAIP2B	intron_variant	UCE	-	-	[0.0013,0.0021]	0.7
2	71452405	rs58034786	A	G	A	36.903	14.67	2.32	0.144737	0.5	0.2418	0.000243657	0.355263	3.24e-05	1.20334	0.114422	3.02753	0.00123273	11.9533	PAIP2B	intron_variant	UCE	-	-	[0.0013,0.0021]	0.7
2	71469000	rs34256458	T	C	C	34.873	5.007	1.59	0.881579	0.705128	0.0783	0.0227617	-0.176451	0.0248068	1.36594	0.0859788	3.36397	0.000384205	7.72927	-	eQTL	RGE	PAIP2B	Muscle_Skeletal	[0.0008,0.0014]	0.86*
2	71534161	rs4852777	G	C	G	34.958	0.704	0.187	0.881579	0.525641	0.253	0.00018657	-0.355938	2.19e-05	-1.656	0.0488609	2.62234	0.0043663	12.0596	ZNF638	eQTL	RGE	DYSF;ZNF638;ZNF638	Testis;Artery_Tibial;Adipose_Subcutaneous	[0.0014,0.0023]	0.67
2	71559107	rs2287326	T	G	T	25.193	22.3	3.39	0.881579	0.525641	0.253	0.000185977	-0.355938	2.19e-05	-1.31118	0.0948984	2.83531	0.00228894	12.0532	ZNF638	intron_variant	UCE	-	-	[0.0014,0.0023]	0.67
2	71581574	rs77540668	A	G	A	27.672	16.55	2.5	0.157895	0.538462	0.2648	0.000146175	0.380567	9.29e-06	1.28298	0.0997494	2.5444	0.0054732	12.13	ZNF638	intron_variant	UCE	-	-	[0.0013,0.0022]	0.35
2	71590518	rs2542510	G	T	T	31.058	9.672	2.35	0.157895	0.538462	0.2648	0.000145779	0.380567	6.35e-06	-1.97131	0.0243443	2.54311	0.00549344	12.9073	ZNF638	intron_variant	UCE	-	-	[0.0013,0.0022]	0.34
2	71633275	rs3732233	T	C	T	33.201	1.794	2.05	0.868421	0.525641	0.2334	0.000287016	-0.34278	4.12e-05	-2.658	0.00393017	3.09517	0.00098345	13.34	ZNF638	synonymous_variant	UCE	-	-	[0.0013,0.0021]	0.7
2	71633389	rs6714975	C	T	C	33.849	10.49	3.64	0.868421	0.525641	0.2334	0.000286917	-0.34278	4.12e-05	-2.658	0.00393017	3.09517	0.00098345	13.3402	ZNF638	synonymous_variant	UCE	-	-	[0.0013,0.0021]	0.7
2	71651597	rs7593986	C	G	G	31.178	6.18	4.21	0.131579	0.474359	0.2334	0.000286127	0.34278	4.12e-05	-0.139087	0.444691	3.58218	0.000170482	12.0488	ZNF638	intron_variant	UCE	-	-	[0.0013,0.0021]	0.7
2	71654175	rs1804020	G	A	A	38.865	16.69	3.35	0.131579	0.474359	0.2334	0.000285831	0.34278	4.12e-05	-0.141457	0.443755	3.01609	0.00128021	11.1746	ZNF638	missense_variant	CPS	-	-	[0.0013,0.0021]	0.7
2	71654984	rs80052824	A	G	A	35.089	12.98	2.97	0.171053	0.576923	0.2892	7.92e-05	0.40587	2.47e-06	0.864995	0.193521	3.19782	0.000692345	13.5815	ZNF638	intron_variant	UCE	-	-	[0.0014,0.0023]	0.34
2	71661422	rs4643565	C	T	T	36.178	9.426	3.77	0.131579	0.474359	0.2334	0.000285633	0.34278	4.12e-05	-0.918637	0.179143	3.9544	3.85e-05	13.0906	ZNF638	intron_variant	UCE	-	-	[0.0013,0.0021]	0.7
2	71671107	rs13385615	A	G	A	34.243	4.888	2.01	0.171053	0.525641	0.2326	0.00029225	0.354588	3.34e-05	1.58665	0.0562959	3.80697	7.05e-05	13.4118	-	intergenic_variant	UCE	-	-	[0.0012,0.002]	0.34
2	71671116	rs11126331	T	C	C	34.347	1.224	-2.96	0.144737	0.474359	0.2146	0.000473191	0.329622	7.59e-05	-1.5931	0.0555688	3.80812	7.01e-05	12.8542	-	eQTL	RGE	ZNF638	Artery_Aorta	[0.0012,0.002]	0.7
2	71676954	rs77627687	A	G	A	37.394	5.651	2.6	0.236842	0.551282	0.1766	0.00130688	0.31444	0.000206614	2.2246	0.0130541	3.32315	0.000445076	11.8044	DYSF	upstream_gene_variant	UCE	-	-	[0.001,0.0017]	0.75
2	71680950	rs6741336	C	A	C	27.278	15.52	3.52	0.25	0.589744	0.2012	0.0006486	0.339744	6.71e-05	1.58843	0.0560945	2.90601	0.00183024	11.3499	DYSF	eQTL	RGE	ZNF638	Cells_Transformed_fibroblasts	[0.0011,0.0018]	-0.21
2	71693041	rs6748767	G	T	G	34.247	8.028	2.1	0.342105	0.615385	0.1279	0.00527137	0.273279	0.00109265	0.720104	0.235731	1.00869	0.156562	6.67249	DYSF	intron_variant	UCE	-	-	[0.0008,0.0014]	0.62
2	71693653	rs6752164	C	T	C	19.66	12.1	2.21	0.342105	0.615385	0.1279	0.00527098	0.273279	0.00109265	0.704822	0.240461	0.992036	0.16059	6.65286	DYSF	intron_variant	UCE	-	-	[0.0008,0.0014]	0.62
2	73572081	rs10196402	A	C	A	29.544	2.632	1.79	0.486842	0.769231	0.1465	0.00305179	0.282389	0.000769192	0.800233	0.211788	0.513815	0.303691	6.82108	-	eQTL	RGE	ALMS1	Adipose_Subcutaneous	[0.0009,0.0015]	-0.39
2	73573261	rs11899517	A	G	G	30.004	3.717	1.69	0.486842	0.75641	0.1324	0.00454682	0.269568	0.000948102	-1.5872	0.0562336	0.542876	0.293608	7.14767	-	eQTL	RGE	NAT8	Brain_Cortex	[0.0009,0.0014]	-0.39
2	73575098	rs6546822	G	A	A	30.467	4.544	2.01	0.486842	0.74359	0.1189	0.00653756	0.256748	0.00153661	-1.56142	0.0592123	0.652347	0.257089	6.81553	-	intergenic_variant	UCE	-	-	[0.0008,0.0013]	-0.39
2	73607510	rs6710659	A	G	G	34.054	3.842	-0.944	0.486842	0.75641	0.1324	0.00454494	0.269568	0.000948102	-2.74268	0.00304687	-0.720913	0.764518	7.99837	-	eQTL	RGE	ALMS1	Spleen	[0.0009,0.0014]	-0.39
2	73610743	rs10165862	C	T	T	36.008	3.909	-0.587	0.486842	0.75641	0.1324	0.00454465	0.269568	0.000948102	-2.7053	0.00341201	-0.802176	0.788774	7.93568	ALMS1	eQTL	RGE	NAT8	Colon_Sigmoid	[0.0009,0.0014]	-0.39
2	73611281	rs7576824	A	G	A	35.286	15.44	0.791	0.486842	0.75641	0.1324	0.00454455	0.269568	0.00125704	1.82587	0.033935	-0.802176	0.788774	6.81556	ALMS1	eQTL	RGE	ALMS1	Muscle_Skeletal	[0.0009,0.0014]	-0.39
2	73612234	rs35885918	T	C	T	33.896	3.591	0.0842	0.486842	0.75641	0.1324	0.00454435	0.269568	0.00125704	1.82587	0.033935	-0.796877	0.787239	6.81642	ALMS1	eQTL	RGE	ALMS1P	Whole_Blood	[0.0009,0.0014]	-0.39
2	73613341	rs11126399	G	A	G	26.147	10.77	3.48	0.486842	0.75641	0.1324	0.00454425	0.269568	0.00125704	1.82587	0.033935	-0.776345	0.781227	6.81976	ALMS1	eQTL	RGE	ALMS1;ALMS1;ALMS1	Cells_EBV-transformed_lymphocytes;Whole_Blood;Skin_Sun_Exposed_Lower_leg	[0.0009,0.0014]	-0.39
2	73613558	rs6706235	C	G	C	30.255	6.476	-3.25	0.486842	0.75641	0.1324	0.00454415	0.269568	0.00125704	1.82587	0.033935	-0.776345	0.781227	6.81977	ALMS1	eQTL	RGE	ALMS1;ALMS1	Pancreas;Stomach	[0.0009,0.0014]	-0.39
2	73633984	rs1852646	A	G	A	30.992	8.442	0.225	0.513158	0.192308	0.1926	0.000861541	-0.32085	0.000112754	-0.28422	0.388121	-1.92911	0.973141	7.43545	ALMS1	eQTL	RGE	NAT8	Testis	[0.0011,0.0018]	-0.39
2	73641326	rs12995433	C	T	C	28.266	16.42	1.33	0.513158	0.205128	0.1766	0.00130619	-0.30803	0.000197793	-0.232441	0.408098	-2.13926	0.983793	6.98412	ALMS1	intron_variant	UCE	-	-	[0.001,0.0017]	-0.39
2	73650122	rs1881246	T	A	T	30.938	9.832	2.85	0.513158	0.205128	0.1766	0.00130599	-0.30803	0.000197793	-0.793642	0.213702	-1.07973	0.859869	7.32361	ALMS1	intron_variant	UCE	-	-	[0.001,0.0017]	-0.39
2	73650695	rs1881247	T	C	T	30.853	3.556	2.88	0.513158	0.192308	0.1926	0.000860948	-0.32085	0.000112754	-0.793642	0.213702	-1.08913	0.861952	7.7476	ALMS1	intron_variant	UCE	-	-	[0.0011,0.0018]	-0.39
2	73675669	rs2037814	T	G	G	38.402	1.173	0.151	0.513158	0.205128	0.1766	0.0013054	-0.30803	0.000271416	-0.572275	0.283568	-0.937383	0.825719	7.08113	ALMS1	missense_variant	CPS	-	-	[0.001,0.0017]	-0.39
2	73716810	rs3820700	G	A	G	34.181	21.9	4.45	0.486842	0.794872	0.1766	0.00130431	0.30803	0.000271416	-0.691274	0.244697	-1.1851	0.882011	7.11688	ALMS1	missense_variant	CPS	-	-	[0.001,0.0017]	-0.39
2	73717103	rs2017116	G	C	C	36.251	13.89	2.64	0.486842	0.794872	0.1766	0.00130421	0.30803	0.000197793	-0.137115	0.44547	-1.1851	0.882011	6.99415	ALMS1	missense_variant	CPS	-	-	[0.001,0.0017]	-0.39
2	73825770	rs2948441	A	G	A	33.359	9.131	3.06	0.526316	0.205128	0.19	0.000897887	-0.321188	0.000111069	-0.886499	0.187674	-1.16312	0.87761	7.78448	ALMS1	intron_variant	UCE	-	-	[0.0011,0.0018]	-0.45
2	73827099	rs6732440	T	G	T	35.363	8.992	2.29	0.513158	0.217949	0.1612	0.00201267	-0.295209	0.000340167	-0.973445	0.165166	-1.25017	0.894381	6.99509	ALMS1	intron_variant	UCE	-	-	[0.001,0.0016]	-0.49
2	73828310	rs1320374	T	C	T	38.39	9.547	4.23	0.592105	0.282051	0.1673	0.00174066	-0.310054	0.000181235	-0.585553	0.279088	-0.981718	0.836881	7.13264	ALMS1	intron_variant	UCE	-	-	[0.0009,0.0016]	-0.48
2	73828538	rs1052161	G	A	A	33.822	0.002	-6.29	0.592105	0.282051	0.1673	0.00174056	-0.310054	0.000249147	-0.0897694	0.464235	-1.05398	0.854054	6.76463	ALMS1	missense_variant	CPS	-	-	[0.0009,0.0016]	-0.48
2	73946813	rs6750877	G	A	G	35.151	2.076	0.137	0.552632	0.25641	0.1562	0.00230343	-0.296221	0.000326147	-1.12972	0.129297	-0.951403	0.8293	7.09391	-	eQTL	RGE	TPRKB	Stomach	[0.0009,0.0015]	-0.21
2	73957227	rs13003035	T	A	T	27.911	8.723	2.7	0.578947	0.282051	0.1541	0.00247321	-0.296896	0.000317102	-1.73472	0.0413952	-0.489159	0.687636	7.65123	TPRKB	intron_variant	UCE	-	-	[0.0009,0.0015]	-0.3
2	73982974	rs891696	C	T	C	32.977	4.883	0.109	0.578947	0.282051	0.1541	0.00247252	-0.296896	0.000317102	-3.04027	0.00118176	1.45522	0.0728041	10.171	-	eQTL	RGE	ALMS1;RP11-434P11.2	Esophagus_Mucosa;Whole_Blood	[0.0009,0.0015]	-0.3
2	73986931	rs12624267	C	T	T	35.726	5.867	0.109	0.592105	0.282051	0.1673	0.00173958	-0.310054	0.000249147	2.2255	0.0130239	1.65769	0.04869	9.56092	DUSP11	eQTL	RGE	TPRKB	Colon_Transverse	[0.0009,0.0016]	-0.27
2	74007136	rs2272051	T	C	C	32.849	9.078	1.32	0.578947	0.25641	0.1828	0.00110154	-0.322537	0.000145356	2.02558	0.0214041	0.837293	0.201214	9.16141	DUSP11	missense_variant	CPS	-	-	[0.001,0.0017]	-0.3
2	74095049	rs112703677	C	G	C	26.95	2.598	-0.938	0.407895	0.679487	0.1271	0.00534238	0.271592	0.00116476	0.86089	0.194649	1.29192	0.0981923	6.9247	STAMBP	eQTL	RGE	C2orf81	Nerve_Tibial	[0.0008,0.0014]	-0.3
2	74100954	rs11885317	A	G	G	28.12	0.518	-1.52	0.407895	0.679487	0.1271	0.00534219	0.271592	0.00087692	-1.6023	0.0545446	1.2301	0.10933	7.55383	RP11-51I5.1	eQTL	RGE	STAMBP	Adipose_Subcutaneous	[0.0008,0.0014]	-0.15
2	85225481	rs112886312	C	G	G	28.985	7.149	0.149	0.868421	0.628205	0.1305	0.00464677	-0.240216	0.00359378	1.76216	0.0390212	2.29476	0.0108735	8.14963	KCMF1	eQTL	RGE	KCMF1	Esophagus_Mucosa	[0.001,0.0016]	0.24
2	103400473	rs887990	C	A	A	34.143	6.478	3.36	0.684211	0.423077	0.1175	0.00681144	-0.261134	0.00171798	2.44642	0.0072141	3.22383	0.000632445	10.2725	TMEM182	intron_variant	UCE	-	-	[0.0008,0.0013]	0.01
2	103406699	rs2732811	T	C	C	34.66	11.33	2.65	0.684211	0.423077	0.1175	0.00681134	-0.261134	0.00171798	2.36663	0.00897543	3.15449	0.000803868	10.0735	TMEM182	intron_variant	UCE	-	-	[0.0008,0.0013]	0.01
2	109045009	rs7596199	T	G	G	24.602	3.516	-0.728	0.289474	0.0384615	0.1972	0.000750132	-0.251012	0.0024714	-3.15848	0.000792946	-0.851351	0.802713	8.92812	RP11-465O11.1	eQTL	RGE	GCC2	Ovary	[0.0017,0.0028]	-0.22
2	109045638	rs2139809	T	C	C	35.32	3.903	0	0.25	0.0384615	0.1565	0.00228032	-0.211538	0.00908642	-2.55761	0.00526962	-0.851259	0.802687	7.05729	-	eQTL	RGE	GCC2	Esophagus_Mucosa	[0.0015,0.0026]	-0.43
2	109048620	rs147362369	T	C	C	38	3.948	0	0.25	0.0384615	0.1565	0.00228022	-0.211538	0.00908642	-2.53509	0.00562084	-0.153455	0.56098	7.18488	-	eQTL	RGE	GCC2;GCC2	Pancreas;Artery_Tibial	[0.0015,0.0026]	-0.43
2	109059614	rs10182304	T	C	C	35.606	3.056	0.13	0.289474	0.0641026	0.1504	0.00271855	-0.225371	0.00587943	-2.73368	0.00313141	-1.62491	0.947909	7.32382	-	eQTL	RGE	GCC2;GCC2	Brain_Cerebellar_Hemisphere;Brain_Cerebellum	[0.0013,0.0022]	-0.13
2	109060980	rs2683806	C	G	G	34.942	1.738	0.15	0.289474	0.0384615	0.1972	0.000749737	-0.251012	0.0024714	-2.82291	0.00237937	-1.61371	0.946705	8.37947	GCC2	eQTL	RGE	GCC2	Nerve_Tibial	[0.0017,0.0028]	-0.22
2	109067360	rs13410844	T	A	T	32.973	9.976	2.13	0.328947	0.0641026	0.1906	0.000888406	-0.264845	0.00113531	2.72892	0.00317698	-2.2293	0.987103	8.4999	GCC2	intron_variant	UCE	-	-	[0.0014,0.0024]	0.06
2	109067688	rs13411256	T	G	T	37.12	7.124	2.88	0.328947	0.0641026	0.1906	0.000888307	-0.264845	0.00113531	2.72927	0.00317361	-2.22937	0.987105	8.50041	GCC2	intron_variant	UCE	-	-	[0.0014,0.0024]	0.06
2	109117161	rs3856401	G	T	G	34.857	2.98	2.18	0.328947	0.0641026	0.1906	0.000886035	-0.264845	0.00113531	1.12174	0.130986	-2.32622	0.989997	6.88458	GCC2	intron_variant	UCE	-	-	[0.0014,0.0024]	0.06
2	109175742	rs7581929	G	T	T	32.853	4.771	2.26	0.289474	0.0384615	0.1972	0.00074954	-0.251012	0.0024714	-2.78249	0.00269705	-2.84643	0.99779	8.30233	LIMS1	intron_variant	UCE	-	-	[0.0017,0.0028]	-0.22
2	109196763	rs10187016	T	G	T	36.961	16.35	2.02	0.328947	0.0641026	0.1906	0.000882578	-0.264845	0.00113531	2.40184	0.0081564	-3.32452	0.999557	8.08783	LIMS1	intron_variant	UCE	-	-	[0.0014,0.0024]	0.06
2	109198530	rs13413437	T	C	T	31.537	11.88	2.06	0.328947	0.0641026	0.1906	0.000882381	-0.264845	0.00113531	2.41895	0.00778266	-3.32659	0.99956	8.10829	LIMS1	intron_variant	UCE	-	-	[0.0014,0.0024]	0.06
2	109408208	rs6740879	G	A	G	34.363	13.71	2.99	0.776316	0.974359	0.1553	0.00240961	0.198043	0.013598	-2.99654	0.00136523	-2.00312	0.977418	7.35929	CCDC138	missense_variant	CPS	-	-	[0.0017,0.0029]	0.64
2	109500929	rs1478515	C	T	C	39.571	7.281	2.27	0.302632	0.0384615	0.2109	0.000522377	-0.26417	0.00116465	0.739484	0.229807	-2.35278	0.990683	6.85852	CCDC138	non_coding_transcript_exon_variant	UCE	-	-	[0.0017,0.0029]	0.55
2	109511765	rs10865025	A	G	A	32.421	4.02	2.74	0.289474	0.025641	0.2236	0.000389338	-0.263833	0.00117959	0.732285	0.231997	-2.6249	0.995666	6.97435	EDAR	3_prime_UTR_variant	UCE	-	-	[0.002,0.0033]	0.35
2	109513601	rs3827760	A	G	A	33.772	22.3	5.64	0.315789	0.0512821	0.2	0.000659069	-0.264507	0.00114989	1.12784	0.129694	-2.26758	0.988323	7.01259	EDAR	missense_variant	CPS	-	-	[0.0016,0.0026]	-0.05
2	109513654	rs12623957	G	A	G	36.56	5.619	3.84	0.263158	0.0128205	0.2248	0.000375906	-0.250337	0.00194183	0.651239	0.257446	-2.36822	0.991063	6.72992	EDAR	synonymous_variant	UCE	-	-	[0.0024,0.004]	0.08
2	170295696	rs61066353	T	A	T	33.695	18.13	2.48	0.381579	0.74359	0.2252	0.000352202	0.362011	2.34e-05	0.451558	0.325794	-0.552086	0.709555	8.72006	-	intergenic_variant	UCE	-	-	[0.0011,0.0019]	0.14
2	170296231	rs11683577	T	G	T	36.355	6.946	2.63	0.763158	0.448718	0.1766	0.00130787	-0.31444	0.000149708	0.0867752	0.465425	-0.575998	0.717692	7.1844	-	intergenic_variant	UCE	-	-	[0.001,0.0017]	0
2	170296854	rs12987226	T	C	T	33.467	12.19	2.13	0.763158	0.448718	0.1766	0.00130767	-0.31444	0.000149708	0.0867752	0.465425	-0.575998	0.717692	7.18447	-	intergenic_variant	UCE	-	-	[0.001,0.0017]	0
2	170303522	rs76063050	C	T	C	33.371	4.25	0.149	0.552632	0.858974	0.1933	0.000840207	0.306343	0.000291378	1.74748	0.0402771	0.0500035	0.48006	8.3248	-	eQTL	RGE	FASTKD1	Adrenal_Gland	[0.0012,0.0019]	0.11
2	181672411	rs4666608	C	T	T	33.927	4.876	2.93	0.894737	0.615385	0.1793	0.00123774	-0.279352	0.000865629	0.935095	0.17487	1.44324	0.0744763	7.8553	-	intergenic_variant	UCE	-	-	[0.0012,0.002]	-0.01
2	181673471	rs7593857	T	C	T	30.961	16.87	3.22	0.907895	0.602564	0.2126	0.000487413	-0.305331	0.000222075	-1.17013	0.120974	1.53961	0.0618276	9.09173	-	intergenic_variant	UCE	-	-	[0.0014,0.0023]	0.01
2	181685052	rs6714338	T	C	C	36.324	6.085	2.75	0.842105	0.576923	0.1456	0.00313673	-0.265182	0.00148033	2.11576	0.0171827	1.30218	0.0964273	8.11387	-	intergenic_variant	UCE	-	-	[0.001,0.0016]	-0.14
2	181686400	rs35436959	C	A	A	22.977	7.347	3.68	0.894737	0.615385	0.1793	0.00123745	-0.279352	0.000865629	1.77536	0.0379193	1.47781	0.0697292	8.54787	-	intergenic_variant	UCE	-	-	[0.0012,0.002]	-0.01
2	181692756	rs13387820	A	C	C	27.347	1.124	2.05	0.894737	0.602564	0.1923	0.000868751	-0.292173	0.000521755	2.30787	0.0105032	1.61847	0.0527806	9.59984	-	intergenic_variant	UCE	-	-	[0.0012,0.0021]	-0.03
2	181711744	rs9288060	G	A	A	34.726	20.7	3.75	0.842105	0.589744	0.1335	0.00439017	-0.252362	0.0023561	2.92887	0.00170088	2.03978	0.0206862	9.43897	-	intergenic_variant	UCE	-	-	[0.0009,0.0016]	-0.16
2	203688035	rs62194667	C	G	G	35.178	11.11	2.16	0.855263	0.641026	0.1028	0.010961	-0.214238	0.00836121	0.567699	0.28512	2.52408	0.0058	6.81943	ICA1L	intron_variant	UCE	-	-	[0.0009,0.0014]	0.55
2	203697790	rs1866423	G	A	G	32.336	9.202	0.45	0.868421	0.641026	0.1186	0.00661795	-0.227395	0.00431087	-0.774829	0.21922	2.77756	0.00273831	7.76635	ICA1L	eQTL	RGE	CARF	Colon_Transverse	[0.0009,0.0016]	0.55
2	203820275	rs3731695	T	C	T	31.587	6.352	2.5	0.868421	0.641026	0.1186	0.00661726	-0.227395	0.00431087	-1.69715	0.0448342	1.15459	0.124129	6.79927	CARF	intron_variant	UCE	-	-	[0.0009,0.0016]	0.55
2	203840814	rs62183745	A	C	A	30.757	0.039	-2.97	0.855263	0.641026	0.1028	0.0109609	-0.214238	0.00662189	-1.9139	0.0278166	1.36555	0.08604	6.76017	CARF	eQTL	RGE	ABI2	Testis	[0.0009,0.0014]	0.4
2	203862724	rs55685371	T	A	T	35.239	5.82	0.118	0.868421	0.641026	0.1186	0.00661687	-0.227395	0.00431087	-1.20217	0.114649	1.60526	0.0542183	6.75127	WDR12	eQTL	RGE	CARF	Adipose_Subcutaneous	[0.0009,0.0016]	0.55
2	204046526	rs2043448	A	G	A	35.015	6.996	2.49	0.868421	0.679487	0.0848	0.0184219	-0.188934	0.0142785	-1.61677	0.0529639	2.65042	0.00401947	7.25183	NBEAL1	non_coding_transcript_exon_variant	UCE	-	-	[0.0008,0.0014]	0.55
2	204060148	rs2117266	G	T	G	31.579	1.355	0.222	0.855263	0.666667	0.081	0.0216866	-0.188596	0.0144183	-1.90316	0.02851	2.73784	0.00309208	7.55965	NBEAL1	eQTL	RGE	ICA1L	Brain_Caudate_basal_ganglia	[0.0008,0.0013]	0.55
2	204094581	rs11896061	G	A	G	37.189	15.49	0.185	0.144737	0.371795	0.1141	0.00790162	0.227058	0.00556687	1.25981	0.103869	2.65645	0.00394829	7.74378	NBEAL1	downstream_gene_variant	UCE	-	-	[0.0009,0.0015]	0.57
2	204129896	rs10211196	G	A	G	33.51	14.9	0.158	0.144737	0.423077	0.1625	0.00192348	0.27834	0.000900168	3.19796	0.000692009	1.03545	0.150229	9.74472	CYP20A1	eQTL	RGE	CARF	Nerve_Tibial	[0.0011,0.0018]	0.57
2	204154552	rs1048013	C	T	C	27.382	23.2	5.6	0.868421	0.641026	0.1186	0.0066147	-0.227395	0.00431087	-0.491721	0.311458	3.20821	0.000667816	8.22687	CYP20A1	missense_variant	CPS	-	-	[0.0009,0.0016]	0.55
2	204159153	rs13028366	G	A	G	28.544	0.609	-0.688	0.144737	0.423077	0.1625	0.00192308	0.27834	0.000900168	0.708654	0.23927	4.30788	8.32e-06	11.4627	CYP20A1	eQTL	RGE	CARF	Heart_Atrial_Appendage	[0.0011,0.0018]	0.57
2	204165553	rs4675330	G	A	G	20.656	0.212	-0.317	0.263158	0.5	0.1003	0.0119879	0.236842	0.00402841	2.08025	0.0187514	3.1523	0.000809922	9.13465	CYP20A1	eQTL	RGE	CARF	Thyroid	[0.0007,0.0012]	0.36
2	204322298	rs2469953	T	C	C	35.919	0.28	2.51	0.789474	0.576923	0.0871	0.0175243	-0.212551	0.00880826	2.54847	0.00540974	2.72714	0.00319417	8.57394	RAPH1	synonymous_variant	UCE	-	-	[0.0007,0.0012]	0.29
2	204355822	rs2469962	G	A	A	20.544	2.999	2.86	0.789474	0.576923	0.0871	0.0175239	-0.212551	0.00880826	2.84477	0.00222205	3.79321	7.45e-05	10.5926	RAPH1	intron_variant	UCE	-	-	[0.0007,0.0012]	0.29
2	204877070	rs4675398	A	C	C	36.795	4.012	1.33	0.802632	0.525641	0.1469	0.00303707	-0.276991	0.000948193	1.65697	0.0487628	1.56024	0.0593515	8.07913	-	eQTL	RGE	CD28	Skin_Sun_Exposed_Lower_leg	[0.0009,0.0016]	0.12
2	204888775	rs1427370	A	G	A	33.776	3.299	2.96	0.907895	0.705128	0.1115	0.00833541	-0.202767	0.00946854	-3.19826	0.00069129	1.94769	0.0257262	8.85275	-	intergenic_variant	UCE	-	-	[0.001,0.0017]	-0.77*
2	204890158	rs201135601	T	A	T	33.112	7.462	2.48	0.907895	0.705128	0.1115	0.00833501	-0.202767	0.00946854	-3.14013	0.000844332	2.00655	0.0223989	8.82607	-	intergenic_variant	UCE	-	-	[0.001,0.0017]	-0.77*
2	204895160	rs2353320	C	G	G	34.463	8.623	2.55	0.802632	0.538462	0.1348	0.00429259	-0.26417	0.00153675	2.2995	0.0107383	1.82523	0.0339833	8.61848	-	intergenic_variant	UCE	-	-	[0.0009,0.0015]	0.12
2	204895415	rs16824662	A	G	A	36.409	10.94	4.62	0.907895	0.705128	0.1115	0.00833363	-0.202767	0.00946854	-3.09035	0.000999552	1.82434	0.0340504	8.57095	-	intergenic_variant	UCE	-	-	[0.001,0.0017]	-0.77*
2	204898532	rs4675403	G	A	G	35.413	13.86	3.47	0.907895	0.705128	0.1115	0.00833333	-0.202767	0.00946854	-2.66845	0.00380998	2.06807	0.0193168	8.23604	-	regulatory_region_variant	UCE	-	-	[0.001,0.0017]	-0.77*
2	204904800	rs16840573	C	T	C	35.282	11.7	3.59	0.907895	0.705128	0.1115	0.00833274	-0.202767	0.00946854	-2.24559	0.0123652	2.32434	0.0100537	8.0084	-	intergenic_variant	UCE	-	-	[0.001,0.0017]	-0.77*
2	204904843	rs16840579	A	G	A	35.544	14.11	5.18	0.907895	0.705128	0.1115	0.00833264	-0.202767	0.00946854	-2.24559	0.0123652	2.32434	0.0100537	8.00841	-	intergenic_variant	UCE	-	-	[0.001,0.0017]	-0.77*
2	204909566	rs73993515	A	G	A	33.417	7.079	2.72	0.907895	0.705128	0.1115	0.00833185	-0.202767	0.00946854	-2.14991	0.0157813	1.66819	0.047639	7.22687	-	intergenic_variant	UCE	-	-	[0.001,0.0017]	-0.77*
2	204938046	rs10804134	T	C	C	37.027	11.37	3.84	0.815789	0.576923	0.1146	0.00781688	-0.238866	0.00376231	1.90076	0.0286668	3.08625	0.00101344	9.06833	-	intergenic_variant	UCE	-	-	[0.0009,0.0014]	0.12
2	204938050	rs1559932	C	T	C	36.969	11.91	2.93	0.815789	0.576923	0.1146	0.00781678	-0.238866	0.002916	-2.72573	0.00320784	3.08625	0.00101344	10.1302	-	intergenic_variant	UCE	-	-	[0.0009,0.0014]	0.12
2	204939303	.	G	T	G	34.351	20	5.57	0.907895	1	0.0813	0.0211114	0.0921053	0.157535	2.19032	0.0142506	3.20446	0.000676575	7.49396	-	regulatory_region_variant	UCE	-	-	NA	0.17
2	204940941	rs1365831	G	A	G	34.834	4.998	2.29	0.815789	0.576923	0.1146	0.00781649	-0.238866	0.002916	-2.78106	0.00270896	3.73586	9.37e-05	11.2377	-	intergenic_variant	UCE	-	-	[0.0009,0.0014]	0.12
2	204941354	rs10203479	A	C	A	32.355	1.93	3.27	0.815789	0.564103	0.1261	0.00544935	-0.251687	0.00184922	-2.68399	0.00363734	3.73244	9.49e-05	11.4586	-	intergenic_variant	UCE	-	-	[0.0009,0.0015]	0.12
2	204943058	rs73993733	A	G	A	35.286	6.056	3.89	0.894737	0.692308	0.1056	0.00996446	-0.202429	0.00956642	-2.19503	0.0140808	3.61313	0.000151379	9.6921	-	intergenic_variant	UCE	-	-	[0.001,0.0016]	-0.67
2	204946974	rs4675414	A	G	G	35.9	16.51	0.603	0.815789	0.576923	0.1146	0.00781589	-0.238866	0.00376231	1.64376	0.0501129	3.40469	0.000331265	9.31144	-	intergenic_variant	UCE	-	-	[0.0009,0.0014]	0.12
2	204946982	rs4675415	A	T	T	36.139	17.76	1.45	0.815789	0.576923	0.1146	0.0078158	-0.238866	0.00376231	1.64376	0.0501129	3.40469	0.000331265	9.31145	-	intergenic_variant	UCE	-	-	[0.0009,0.0014]	0.12
2	204947037	rs4675416	C	G	G	36.162	21.2	5.59	0.815789	0.576923	0.1146	0.0078157	-0.238866	0.00376231	1.64376	0.0501129	3.40469	0.000331265	9.31145	-	intergenic_variant	UCE	-	-	[0.0009,0.0014]	0.12
2	204947306	rs7603162	G	C	G	34.988	1.499	3.7	0.815789	0.576923	0.1146	0.0078156	-0.238866	0.002916	-2.44411	0.00726046	3.40468	0.000331277	10.2611	-	intergenic_variant	UCE	-	-	[0.0009,0.0014]	0.12
2	204947901	rs4675417	A	G	G	33.193	1.913	2.69	0.815789	0.576923	0.1146	0.0078152	-0.238866	0.00376231	1.64388	0.0501005	3.47187	0.000258512	9.41928	-	intergenic_variant	UCE	-	-	[0.0009,0.0014]	0.12
2	204950452	rs10497877	A	G	A	33.259	10.63	3.43	0.815789	0.576923	0.1146	0.00781471	-0.238866	0.002916	-2.36902	0.00891764	3.12913	0.000876587	9.74925	AC009965.2	upstream_gene_variant	UCE	-	-	[0.0009,0.0014]	0.12
2	204951268	rs961738	G	A	A	33.884	16.51	-0.214	0.815789	0.576923	0.1146	0.00781461	-0.238866	0.00376231	1.55281	0.0602342	3.12316	0.000894563	8.80018	AC009965.2	upstream_gene_variant	UCE	-	-	[0.0009,0.0014]	0.12
2	204955230	rs12623615	G	T	G	32.151	14.76	5.18	0.815789	0.576923	0.1146	0.00781402	-0.238866	0.002916	-1.93675	0.0263881	3.01329	0.00129208	9.10964	AC009965.2	non_coding_transcript_exon_variant	UCE	-	-	[0.0009,0.0014]	0.12
2	204955316	rs12623638	G	A	G	30.015	24.1	3.33	0.815789	0.576923	0.1146	0.00781392	-0.238866	0.002916	-1.93675	0.0263881	3.01329	0.00129208	9.10965	AC009965.2	splice_donor_variant	CPS	-	-	[0.0009,0.0014]	0.12
2	204964206	rs6752020	A	G	G	34.656	3.106	2.16	0.815789	0.576923	0.1146	0.00781204	-0.238866	0.00376231	1.7371	0.0411848	2.24835	0.012277	7.82795	AC009965.2	intron_variant	UCE	-	-	[0.0009,0.0014]	0.12
2	213641363	rs12465612	C	T	C	34.95	16.28	4.57	0.855263	0.641026	0.1028	0.0109597	-0.214238	0.00662189	-1.41683	0.0782662	2.16193	0.0153119	7.06062	AC079610.1	intron_variant	UCE	-	-	[0.0009,0.0014]	0.54
2	214858426	rs13416220	G	T	G	35.255	12.12	4.13	0.434211	0.74359	0.1694	0.00160101	0.309379	0.000256373	1.04861	0.147179	-0.988478	0.838541	7.29537	SPAG16	intron_variant	UCE	-	-	[0.001,0.0016]	0.71
2	214871591	rs1510548	G	A	G	34.263	13.67	4.28	0.421053	0.74359	0.1828	0.00110461	0.322537	0.000145356	1.22309	0.110648	2.02266	0.0215542	9.41688	SPAG16	intron_variant	UCE	-	-	[0.001,0.0017]	0.72
2	214883567	rs16851301	C	A	A	34.309	14.26	5.74	0.407895	0.705128	0.1534	0.0025785	0.297233	0.000312667	-1.64516	0.0499684	1.2695	0.102131	8.3857	SPAG16	intron_variant	UCE	-	-	[0.0009,0.0015]	0.72
2	214883618	rs55973567	C	T	T	34.954	14.09	4.56	0.407895	0.705128	0.1534	0.0025784	0.297233	0.000312667	-1.64516	0.0499684	1.2695	0.102131	8.38571	SPAG16	intron_variant	UCE	-	-	[0.0009,0.0015]	0.72
2	222115667	rs28645699	T	C	T	36.375	16.27	0.113	0.881579	0.653846	0.1236	0.0057411	-0.227733	0.00426254	-1.95297	0.0254117	1.77529	0.0379251	7.62738	-	intergenic_variant	UCE	-	-	[0.001,0.0017]	-0.8*
2	222117927	rs7594260	T	C	T	35.035	2.339	2.23	0.881579	0.653846	0.1236	0.00574091	-0.227733	0.00426254	-1.94429	0.0259304	1.86414	0.0311511	7.70407	-	intergenic_variant	UCE	-	-	[0.001,0.0017]	-0.8*
2	222126597	rs13407134	T	A	T	33.849	7.09	2.5	0.881579	0.653846	0.1236	0.00574002	-0.227733	0.00426254	-1.77606	0.0378616	1.95902	0.0250553	7.63432	-	intergenic_variant	UCE	-	-	[0.001,0.0017]	-0.8*
2	222943096	rs348967	T	C	T	31.595	11.22	3.77	0.421053	0.730769	0.1682	0.00170145	0.309717	0.000252736	0.380462	0.351801	-0.291802	0.614781	7.0315	-	intergenic_variant	UCE	-	-	[0.001,0.0016]	0.32
2	222943185	rs348968	T	G	T	28.799	21.2	6.17	0.421053	0.730769	0.1682	0.00170135	0.309717	0.000252736	0.380462	0.351801	-0.291802	0.614781	7.03152	-	intergenic_variant	UCE	-	-	[0.001,0.0016]	0.32
2	222945721	rs348988	T	A	T	33.745	16.22	2.31	0.421053	0.730769	0.1682	0.00170096	0.309717	0.000252736	0.58715	0.278551	-0.170338	0.567628	7.16767	-	intergenic_variant	UCE	-	-	[0.001,0.0016]	0.32
2	222945920	rs238856	A	G	G	31.154	3.516	2.33	0.407895	0.730769	0.1817	0.00115557	0.322874	0.000102993	-1.40203	0.080453	0.443309	0.328771	8.50196	-	intergenic_variant	UCE	-	-	[0.001,0.0017]	0.31
2	222946814	rs348991	A	T	A	34.49	0.914	2.85	0.421053	0.730769	0.1682	0.00170076	0.309717	0.000252736	0.720113	0.235728	0.443635	0.328653	7.47754	-	intergenic_variant	UCE	-	-	[0.001,0.0016]	0.32
2	222947962	rs348994	C	T	C	36.328	5.34	2.52	0.421053	0.730769	0.1682	0.00170046	0.309717	0.000252736	0.720113	0.235728	0.421342	0.336753	7.46704	-	intergenic_variant	UCE	-	-	[0.001,0.0016]	0.32
2	222954813	rs349006	C	T	C	35.703	6.783	2.67	0.421053	0.74359	0.1828	0.00110401	0.322537	0.000145356	0.763167	0.222682	-0.574978	0.717347	7.59118	-	intergenic_variant	UCE	-	-	[0.001,0.0017]	0.32
2	222955348	rs349010	G	A	G	35.34	19.16	3.64	0.421053	0.74359	0.1828	0.00110362	0.322537	0.000145356	0.761893	0.223062	-0.805786	0.789817	7.5488	-	intergenic_variant	UCE	-	-	[0.001,0.0017]	0.32
2	222961756	rs717760	T	G	T	32.259	12.06	2.31	0.710526	0.333333	0.2396	0.000252052	-0.377193	7.56e-06	-0.390339	0.348143	-0.717132	0.763354	9.2955	-	intergenic_variant	UCE	-	-	[0.0012,0.0019]	-0.32
2	222965367	rs349021	A	T	T	33.266	16.46	3.07	0.421053	0.74359	0.1828	0.00110283	0.322537	0.000104562	-1.46671	0.0712274	-0.584401	0.720525	8.22782	-	intergenic_variant	UCE	-	-	[0.001,0.0017]	0.32
2	222982751	rs7602526	A	C	A	36.591	18.99	5.67	0.578947	0.230769	0.2136	0.000477833	-0.348178	3.19e-05	-1.2596	0.103907	-1.03352	0.84932	8.87122	-	intergenic_variant	UCE	-	-	[0.0011,0.0018]	0.31
2	222983718	rs7580020	C	G	G	33.954	20.5	4.43	0.565789	0.230769	0.1996	0.000672205	-0.33502	8.32e-05	0.601614	0.273716	-1.05195	0.853589	7.88383	-	intergenic_variant	UCE	-	-	[0.0011,0.0018]	0.32
2	222985611	rs4505517	G	A	A	21.849	5.087	2.69	0.447368	0.153846	0.1758	0.00132703	-0.293522	0.00049411	0.527052	0.299079	-1.2948	0.902306	6.75216	-	intergenic_variant	UCE	-	-	[0.0011,0.0018]	0.33
2	224493523	rs13401996	C	T	C	33.876	14.4	4.85	0.934211	0.730769	0.126	0.00547918	-0.203441	0.00927541	-0.565535	0.285855	3.24697	0.000583215	8.07198	-	intergenic_variant	UCE	-	-	[0.0012,0.002]	0.31
2	224494139	rs13405154	C	G	C	34.297	6.815	3.14	0.934211	0.730769	0.126	0.00547908	-0.203441	0.00927541	-0.565535	0.285855	3.24697	0.000583215	8.07199	-	intergenic_variant	UCE	-	-	[0.0012,0.002]	0.31
2	224495661	rs13386298	A	T	A	33.707	12.02	3.27	0.934211	0.730769	0.126	0.00547868	-0.203441	0.00927541	-0.195321	0.422571	3.19674	0.000694942	7.82614	-	intergenic_variant	UCE	-	-	[0.0012,0.002]	0.31
2	224497539	rs13390843	A	T	A	33.552	2.092	2.25	0.934211	0.730769	0.126	0.00547848	-0.203441	0.00927541	-0.102751	0.45908	2.89235	0.00191174	7.35069	-	intergenic_variant	UCE	-	-	[0.0012,0.002]	0.31
2	224499138	rs28499028	G	A	A	35.992	12.01	2.38	0.934211	0.730769	0.126	0.00547819	-0.203441	0.0116024	-0.571291	0.283901	2.37772	0.00871002	6.80363	-	intergenic_variant	UCE	-	-	[0.0012,0.002]	0.31
2	225267000	rs4674892	C	T	C	26.402	6.835	2.47	0.355263	0.692308	0.194	0.000835269	0.337045	7.59e-05	-0.616325	0.26884	-0.397227	0.6544	7.95259	FAM124B	eQTL	RGE	FAM124B;AC073052.1	Heart_Left_Ventricle;Colon_Sigmoid	[0.001,0.0017]	0.87*
2	225271467	rs2075341	A	G	A	35.996	3.667	0.745	0.355263	0.692308	0.194	0.00083517	0.337045	7.59e-05	-0.863694	0.193878	0.518177	0.302167	8.43021	FAM124B	eQTL	RGE	FAM124B;FAM124B	Brain_Frontal_Cortex_BA9;Stomach	[0.001,0.0017]	0.87*
2	225281206	rs6436479	G	T	T	24.664	0.32	0	0.355263	0.705128	0.2087	0.000569093	0.349865	2.94e-05	0.0115702	0.495384	-0.429372	0.666174	8.25794	-	eQTL	RGE	FAM124B	Thyroid	[0.0011,0.0018]	0.84*
2	225283029	rs6436481	T	C	C	28.656	10.19	2.55	0.355263	0.692308	0.194	0.000834973	0.337045	5.39e-05	0.38434	0.350363	-1.14628	0.87416	7.86063	-	intergenic_variant	UCE	-	-	[0.001,0.0017]	0.84*
2	225290435	rs1916763	A	T	T	31.803	0.753	0.235	0.355263	0.692308	0.194	0.000834281	0.337045	5.39e-05	0.10348	0.458791	-1.04652	0.852339	7.75487	-	eQTL	RGE	WDFY1	Thyroid	[0.001,0.0017]	0.84*
2	225385858	rs6720502	T	C	T	34.977	6.299	1.67	0.565789	0.794872	0.1024	0.011318	0.229082	0.00521135	0.625164	0.265932	2.28922	0.0110333	6.76181	CUL3	eQTL	RGE	AC073052.1	Thyroid	[0.0008,0.0013]	0.77*
2	225398662	rs12993790	C	T	C	35.135	9.841	2.62	0.565789	0.794872	0.1024	0.0113166	0.229082	0.00521135	1.14823	0.125437	2.37263	0.00883097	7.1849	CUL3	intron_variant	UCE	-	-	[0.0008,0.0013]	0.77*
2	225399619	rs34086851	A	G	G	21.498	1.907	0.0465	0.565789	0.794872	0.1024	0.0113164	0.229082	0.00407402	-1.89352	0.0291445	2.30388	0.0106147	7.8458	CUL3	eQTL	RGE	AC073052.1	Cells_EBV-transformed_lymphocytes	[0.0008,0.0013]	0.77*
2	225406984	rs13013735	C	T	T	34.189	6.282	1.29	0.565789	0.794872	0.1024	0.0113157	0.229082	0.00407402	-1.86346	0.0311989	1.78241	0.0373413	7.26997	CUL3	eQTL	RGE	AC073052.1	Adipose_Subcutaneous	[0.0008,0.0013]	0.77*
2	227913140	rs10174591	G	A	G	36.394	8.799	2.65	0.368421	0.666667	0.1526	0.00266048	0.298246	0.000407681	-0.827933	0.203854	-1.34957	0.911423	6.69568	COL4A4	intron_variant	UCE	-	-	[0.0009,0.0015]	0.76*
2	227914484	rs10190621	T	C	T	30.571	5.636	2.39	0.368421	0.666667	0.1526	0.00265959	0.298246	0.000407681	-0.827933	0.203854	-1.34957	0.911423	6.69583	COL4A4	intron_variant	UCE	-	-	[0.0009,0.0015]	0.76*
2	227915832	rs1800517	G	A	G	35.347	22.1	4.64	0.368421	0.666667	0.1526	0.00265919	0.298246	0.000407681	-0.750899	0.226357	-1.17502	0.880007	6.66565	COL4A4	missense_variant	CPS	-	-	[0.0009,0.0015]	0.76*
2	227922321	rs3769641	A	G	A	33.714	12.38	5.82	0.578947	0.897436	0.2229	0.000415709	0.318489	0.000173471	0.518262	0.302138	-1.11347	0.867247	7.72364	COL4A4	splice_region_variant	UCE	-	-	[0.0013,0.0022]	0.75
2	227922900	rs2177598	T	C	T	35.838	8.252	2.15	0.328947	0.653846	0.1803	0.00119024	0.324899	0.000130991	-1.10893	0.13373	-0.965436	0.832837	7.76034	COL4A4	intron_variant	UCE	-	-	[0.001,0.0016]	0.79*
2	227926621	rs3820926	G	T	T	33.297	3.524	3.09	0.328947	0.653846	0.1803	0.00118935	0.324899	9.4e-05	0.352638	0.36218	-0.968435	0.833586	7.47169	COL4A4	intron_variant	UCE	-	-	[0.001,0.0016]	0.79*
2	227948866	rs4592846	G	A	A	31.004	5.122	2.45	0.342105	0.653846	0.1663	0.00179716	0.311741	0.000168438	-0.0237172	0.490539	-0.132312	0.552631	7.08586	COL4A4	intron_variant	UCE	-	-	[0.0009,0.0016]	0.86*
3	5501056	rs4685937	T	C	C	37.602	4.886	2.13	0.631579	0.24359	0.2559	0.000165632	-0.387989	6.35e-06	1.29368	0.0978879	2.59853	0.00468109	12.317	-	intergenic_variant	UCE	-	-	[0.0012,0.002]	0.31
3	5536686	rs6442951	T	C	C	21.56	5.931	2.43	0.657895	0.294872	0.2233	0.000390918	-0.363023	2.23e-05	0.60573	0.272347	1.92878	0.0268792	10.1951	-	regulatory_region_variant	UCE	-	-	[0.0011,0.0018]	0.35
3	5542727	rs1568994	A	G	A	34.602	8.007	3.28	0.368421	0.653846	0.1396	0.00384044	0.285425	0.000682741	0.794113	0.213565	0.847009	0.198495	6.95408	-	intergenic_variant	UCE	-	-	[0.0009,0.0014]	-0.12
3	5547833	rs6782587	C	A	C	33.104	7.09	2.59	0.289474	0.564103	0.1317	0.00459087	0.274629	0.00103794	0.0702403	0.472001	1.66793	0.0476648	6.96979	-	intergenic_variant	UCE	-	-	[0.0008,0.0014]	0.05
3	5551114	rs1367141	A	C	A	34.367	1.427	2.09	0.263158	0.602564	0.1994	0.000682181	0.339406	6.81e-05	0.921753	0.178329	2.97099	0.00148411	10.9103	-	intergenic_variant	UCE	-	-	[0.001,0.0017]	0.09
3	13868776	rs62234561	C	T	C	35.027	5.568	1.13	0.407895	0.820513	0.2961	7.13e-05	0.412618	1.72e-06	-0.557568	0.28857	-3.66807	0.999878	10.4512	WNT7A	eQTL	RGE	WNT7A	Esophagus_Mucosa	[0.0014,0.0023]	0.59
3	25334640	rs9833984	G	A	A	32.83	5.618	2.77	0.618421	0.935897	0.2457	0.000225287	0.317476	0.000130977	-0.221333	0.412417	-1.11549	0.86768	7.97637	RARB	intron_variant	UCE	-	-	[0.0016,0.0027]	-0.05
3	25335519	rs6810082	G	A	A	34.425	16.58	2.91	0.618421	0.935897	0.2457	0.000225089	0.317476	0.000130977	-0.250406	0.401137	-0.446048	0.672219	8.09965	RARB	intron_variant	UCE	-	-	[0.0016,0.0027]	-0.05
3	25336575	rs9844329	C	A	C	33.498	6.033	2.08	0.618421	0.935897	0.2457	0.000224496	0.317476	0.000181255	-0.59097	0.27727	-0.512929	0.696	8.10499	RARB	intron_variant	UCE	-	-	[0.0016,0.0027]	-0.05
3	25338994	rs322669	T	G	T	23.104	16.01	4.71	0.552632	0.884615	0.2308	0.000307757	0.331984	9.55e-05	-1.4009	0.0806219	-0.865434	0.8066	8.71868	RARB	eQTL	RGE	RARB	Thyroid	[0.0013,0.0022]	-0.22
3	25339647	rs2164478	G	A	A	20.776	17.99	3.84	0.447368	0.115385	0.2308	0.000307658	-0.331984	9.55e-05	-1.46753	0.0711159	-0.91468	0.81982	8.76624	RARB	intron_variant	UCE	-	-	[0.0013,0.0022]	-0.22
3	25344851	rs322667	G	A	G	35.317	12.66	4.17	0.578947	0.884615	0.2032	0.000613341	0.305668	0.000299739	-1.44572	0.0741278	-0.846403	0.801336	7.96176	RARB	intron_variant	UCE	-	-	[0.0012,0.0021]	-0.16
3	25383268	rs4681048	C	G	C	33.88	4.525	2.73	0.434211	0.74359	0.1694	0.00160041	0.309379	0.000256373	-1.79239	0.0365353	-1.7699	0.961628	7.84118	RARB	intron_variant	UCE	-	-	[0.001,0.0016]	-0.04
3	25386058	rs11129194	A	T	T	35.309	5.349	3.18	0.447368	0.769231	0.1858	0.00100248	0.321862	0.000107769	1.05518	0.145672	-1.8634	0.968797	7.81682	RARB	intron_variant	UCE	-	-	[0.001,0.0017]	0.03
3	25386315	rs11129195	G	A	A	35.274	17.98	-0.449	0.447368	0.769231	0.1858	0.00100238	0.321862	0.000107769	1.05599	0.145486	-1.86429	0.968859	7.81739	RARB	intron_variant	UCE	-	-	[0.001,0.0017]	0.03
3	25386325	rs11717848	C	T	C	35.602	20.7	5.17	0.631579	0.910256	0.1886	0.000930283	0.278677	0.000888517	-0.592616	0.276719	-1.86035	0.968582	6.65454	RARB	intron_variant	UCE	-	-	[0.0013,0.0021]	0.16
3	25387962	rs6775569	A	G	G	34.718	18.35	3.24	0.447368	0.769231	0.1858	0.00100228	0.321862	0.000107769	1.16766	0.121472	-2.02272	0.978449	7.8915	RARB	intron_variant	UCE	-	-	[0.001,0.0017]	0.03
3	25407613	rs7648812	A	G	A	37.12	6.144	2.6	0.592105	0.282051	0.1673	0.0017376	-0.310054	0.000181235	1.16652	0.121702	-2.1068	0.982432	7.42421	RARB	intron_variant	UCE	-	-	[0.0009,0.0016]	0.02
3	25408451	rs9853460	G	A	G	35.015	12.43	2.61	0.592105	0.282051	0.1673	0.0017374	-0.310054	0.000181235	1.16482	0.122046	-2.18158	0.98543	7.42171	RARB	intron_variant	UCE	-	-	[0.0009,0.0016]	0.02
3	25408621	rs922942	T	C	T	35.764	8.626	2.86	0.592105	0.282051	0.1673	0.0017373	-0.310054	0.000181235	1.16482	0.122046	-2.18158	0.98543	7.42173	RARB	intron_variant	UCE	-	-	[0.0009,0.0016]	0.02
3	25408748	rs922943	G	A	G	34.861	5.308	2.36	0.592105	0.282051	0.1673	0.00173721	-0.310054	0.000181235	1.15756	0.123522	-2.1012	0.982188	7.41797	RARB	intron_variant	UCE	-	-	[0.0009,0.0016]	0.02
3	25413218	rs752152	A	G	A	33.587	14.64	2.78	0.578947	0.24359	0.198	0.000707564	-0.335358	5.83e-05	0.60566	0.27237	-2.24355	0.987569	7.95484	RARB	intron_variant	UCE	-	-	[0.001,0.0017]	0.1
3	25416508	rs1072823	C	G	G	36.236	6.257	2.12	0.578947	0.269231	0.1682	0.00169928	-0.309717	0.000252736	-1.18005	0.11899	-1.92274	0.972744	7.30356	RARB	intron_variant	UCE	-	-	[0.001,0.0016]	0.1
3	25418758	rs9823425	T	C	T	36.058	9.151	2.06	0.578947	0.269231	0.1682	0.00169918	-0.309717	0.000183902	0.438971	0.330341	-1.99315	0.976877	6.99637	RARB	intron_variant	UCE	-	-	[0.001,0.0016]	0.1
3	25428403	rs1384901	A	C	A	31.181	15.33	3.19	0.355263	0.0897436	0.1751	0.00137868	-0.26552	0.00110663	-1.23452	0.108505	-1.62015	0.9474	6.80455	RARB	intron_variant	UCE	-	-	[0.0012,0.0021]	0.16
3	39707407	rs1527558	T	G	T	40.054	7.418	2.39	0.394737	0.102564	0.1955	0.000801688	-0.292173	0.000385659	-0.789646	0.214867	-2.56809	0.994887	7.17985	-	intergenic_variant	UCE	-	-	[0.0013,0.0021]	0.69
3	40475174	rs55782111	C	T	C	33.375	16.09	0.225	0.671053	0.923077	0.169	0.00160664	0.252024	0.00238446	1.61461	0.0531976	1.12367	0.130576	7.57494	ENTPD3-AS1	intron_variant	UCE	-	-	[0.0013,0.0021]	-0.33
3	52541253	rs11130306	A	G	G	32.409	2.585	0.235	0.289474	0.538462	0.1084	0.00898065	0.248988	0.00203863	-1.46428	0.0715586	1.16677	0.121652	6.79757	STAB1	eQTL	RGE	NT5DC2;NT5DC2;NT5DC2	Testis;Breast_Mammary_Tissue;Colon_Transverse	[0.0008,0.0013]	-0.57
3	52546820	rs2015971	C	T	C	30.71	6.825	-0.442	0.723684	0.461538	0.1213	0.00624037	-0.262146	0.00125692	-1.4269	0.0768042	0.811331	0.208588	6.90081	STAB1	eQTL	RGE	NT5DC2	Skin_Not_Sun_Exposed_Suprapubic	[0.0008,0.0013]	-0.63
3	52548818	rs740903	C	T	C	31.208	17.72	2.53	0.526316	0.820513	0.1688	0.00165227	0.294197	0.000480801	1.43135	0.0761648	0.529537	0.298216	7.74367	STAB1	synonymous_variant	UCE	-	-	[0.001,0.0017]	0.34
3	52556890	rs4434138	A	G	A	33.332	16.46	-0.467	0.723684	0.461538	0.1213	0.00624027	-0.262146	0.00125692	-1.5747	0.0576628	2.00385	0.0225432	7.99158	STAB1	missense_variant	CPS	POC1A	Brain_Putamen_basal_ganglia	[0.0008,0.0013]	-0.63
3	52557038	rs4234633	C	T	C	36.085	15.46	3.87	0.723684	0.461538	0.1213	0.00624017	-0.262146	0.00125692	-1.5747	0.0576628	2.00385	0.0225432	7.99158	STAB1	eQTL	RGE	NT5DC2	Whole_Blood	[0.0008,0.0013]	-0.63
3	52558008	rs13303	T	C	C	31.819	8.421	3.6	0.684211	0.448718	0.095	0.0133687	-0.235493	0.00421504	1.34062	0.0900218	2.02988	0.0211845	6.96874	STAB1	missense_variant	CPS	-	-	[0.0007,0.0012]	-0.65
3	52558133	rs13621	T	C	C	34.456	0.176	-11.6	0.723684	0.448718	0.1331	0.00441536	-0.274966	0.00102465	1.05721	0.145208	1.97743	0.0239967	7.80232	STAB1	eQTL	RGE	NT5DC2;NEK4	Spleen;Lung	[0.0008,0.0014]	-0.63
3	52559705	rs11709284	G	A	A	35.239	6.893	2.77	0.684211	0.448718	0.095	0.0133686	-0.235493	0.00421504	1.35334	0.0879734	2.02688	0.0213375	6.97562	NT5DC2	non_coding_transcript_exon_variant	UCE	-	-	[0.0007,0.0012]	-0.65
3	52563572	rs4687624	C	T	C	34.49	2.463	-6.26	0.75	0.461538	0.149	0.00279825	-0.288462	0.000448925	-1.77295	0.0381186	1.65761	0.0486981	8.63229	NT5DC2	eQTL	RGE	NT5DC2;NT5DC2	Nerve_Tibial;Skin_Sun_Exposed_Lower_leg	[0.0009,0.0015]	-0.68
3	52566065	rs4282054	T	C	T	34.232	0.794	-5.5	0.697368	0.448718	0.1071	0.00942174	-0.24865	0.00206351	-2.50746	0.00608005	1.04382	0.148284	7.75626	NT5DC2	eQTL	RGE	NT5DC2	Heart_Atrial_Appendage	[0.0008,0.0013]	-0.65
3	52566682	rs7636227	G	A	G	32.236	8.195	0.0933	0.697368	0.461538	0.0961	0.0127931	-0.23583	0.00323884	-2.50891	0.00605514	0.898919	0.184348	7.33487	NT5DC2	eQTL	RGE	NT5DC2;GNL3	Colon_Sigmoid;Thyroid	[0.0007,0.0012]	-0.65
3	52566914	rs7614981	C	A	C	27.625	6.725	-2.55	0.697368	0.461538	0.0961	0.012793	-0.23583	0.00323884	-2.50812	0.0060687	0.899141	0.184289	7.33404	NT5DC2	eQTL	RGE	NT5DC2;NT5DC2;GLYCTK	Thyroid;Cells_Transformed_fibroblasts;Brain_Anterior_cingulate_cortex_BA24	[0.0007,0.0012]	-0.65
3	52573096	rs13076398	G	A	G	31.969	8.125	0.965	0.723684	0.461538	0.1213	0.00623948	-0.262146	0.00125692	-2.10646	0.0175823	0.936332	0.174551	7.61854	SMIM4	eQTL	RGE	NT5DC2	Pancreas	[0.0008,0.0013]	-0.63
3	52584787	rs2251219	T	C	T	37.266	19.36	3.54	0.723684	0.448718	0.1331	0.00441487	-0.274966	0.000769117	-2.24398	0.0124169	0.366024	0.357173	7.8222	PBRM1	synonymous_variant	UCE	-	-	[0.0008,0.0014]	-0.63
3	52593138	rs17052259	A	G	A	36.795	15.41	1.38	0.723684	0.448718	0.1331	0.00441457	-0.274966	0.000769117	-2.28878	0.0110461	0.326885	0.371877	7.85551	PBRM1	intron_variant	UCE	-	-	[0.0008,0.0014]	-0.63
3	52692124	rs2336149	G	A	A	31.931	6.313	3.42	0.723684	0.435897	0.1454	0.00317001	-0.287787	0.0006218	0.308105	0.379001	1.94425	0.0259328	7.7128	PBRM1	intron_variant	UCE	-	-	[0.0009,0.0015]	-0.63
3	52692359	rs2590846	C	G	G	28.942	5.263	2.61	0.723684	0.435897	0.1454	0.00316991	-0.287787	0.0006218	0.308105	0.379001	1.94425	0.0259328	7.71281	PBRM1	intron_variant	UCE	-	-	[0.0009,0.0015]	-0.63
3	52719088	rs3733039	C	T	T	33.83	8.178	3.52	0.723684	0.435897	0.1454	0.00316853	-0.287787	0.0006218	0.971867	0.165558	2.84832	0.00219741	9.14463	GNL3	eQTL	RGE	PBRM1	Cells_Transformed_fibroblasts	[0.0009,0.0015]	-0.63
3	52721305	rs11177	G	A	G	34.807	22.1	1.92	0.723684	0.448718	0.1331	0.00440657	-0.274966	0.000769117	-1.86358	0.0311905	3.14993	0.00081652	10.0639	GNL3	missense_variant	CPS	-	-	[0.0008,0.0014]	-0.63
3	52727257	rs2289247	G	A	A	32.726	14.85	0.476	0.723684	0.435897	0.1454	0.00316833	-0.287787	0.0006218	1.32555	0.0924943	2.87234	0.0020371	9.43039	GNL3	missense_variant	CPS	-	-	[0.0009,0.0015]	-0.63
3	52740182	rs6617	C	G	G	24.39	9.289	-4.39	0.723684	0.435897	0.1454	0.00316804	-0.287787	0.0006218	0.84644	0.198654	2.77115	0.0027928	8.96142	SPCS1	missense_variant	CPS	-	-	[0.0009,0.0015]	-0.63
3	52742537	rs12486554	A	T	A	33.174	8.092	-2.68	0.723684	0.448718	0.1331	0.00440608	-0.274966	0.000769117	-1.46581	0.0713499	2.37356	0.00880876	8.67165	GLT8D1	eQTL	RGE	GNL3;GNL3	Nerve_Tibial;Muscle_Skeletal	[0.0008,0.0014]	-0.63
3	52744460	rs13079063	A	G	A	28.069	8.35	2.38	0.723684	0.423077	0.158	0.00218827	-0.300607	0.000271388	-1.46557	0.0713826	2.35611	0.00923373	9.40734	GLT8D1	upstream_gene_variant	UCE	-	-	[0.0009,0.0015]	-0.63
3	52745087	rs11235	T	C	T	32.413	7.296	3.8	0.302632	0.576923	0.1304	0.00468598	0.274291	0.00105137	0.965538	0.167138	2.3569	0.00921411	8.11991	NEK4	3_prime_UTR_variant	UCE	-	-	[0.0008,0.0014]	-0.65
3	52753532	rs34918356	T	G	G	23.598	1.551	0	0.723684	0.423077	0.158	0.00218798	-0.300607	0.00036994	0.039124	0.484396	1.21529	0.112128	7.35691	NEK4	eQTL	RGE	NEK4	Adipose_Subcutaneous	[0.0009,0.0015]	-0.63
3	52762992	rs144941596	G	A	G	32.568	1.506	0.149	0.723684	0.448718	0.1331	0.00440588	-0.274966	0.000769117	-1.40164	0.0805113	0.48352	0.314363	7.06669	NEK4	eQTL	RGE	SMIM4	Pituitary	[0.0008,0.0014]	-0.63
3	52763000	rs7653028	A	T	T	32.938	0.781	0.149	0.723684	0.435897	0.1454	0.00316725	-0.287787	0.0006218	0.601076	0.273895	0.484487	0.31402	6.77113	NEK4	eQTL	RGE	NEK4;NEK4	Heart_Atrial_Appendage;Muscle_Skeletal	[0.0009,0.0015]	-0.63
3	52778347	rs2268026	T	C	T	31.896	11.52	2.26	0.723684	0.423077	0.158	0.00218729	-0.300607	0.000271388	-0.797113	0.212693	0.385004	0.350117	7.35454	NEK4	intron_variant	UCE	-	-	[0.0009,0.0015]	-0.63
3	52797634	rs1029871	G	C	G	33.185	18.36	5.93	0.723684	0.435897	0.1454	0.00316636	-0.287787	0.000461414	-0.993967	0.16012	0.759839	0.223676	7.28129	NEK4	missense_variant	CPS	-	-	[0.0009,0.0015]	-0.63
3	52805093	rs998909	A	G	G	29.541	8.153	-2.54	0.723684	0.435897	0.1454	0.00316616	-0.287787	0.0006218	0.457283	0.323734	1.07474	0.141246	7.04565	NEK4	eQTL	RGE	NEK4;NEK4	Thyroid;Adipose_Visceral_Omentum	[0.0009,0.0015]	-0.63
3	61185652	rs11130821	G	C	G	35.378	16	1.76	0.25	0.525641	0.1367	0.00404795	0.275641	0.000998561	-0.830578	0.203106	1.56595	0.0586801	7.31718	FHIT	intron_variant	UCE	-	-	[0.0009,0.0015]	-0.32
3	69402923	rs6762186	T	G	G	34.714	20.8	3.93	0.828947	0.628205	0.0848	0.0184055	-0.200742	0.0125659	0.281208	0.389275	2.91559	0.00177497	6.79641	FRMD4B	intron_variant	UCE	-	-	[0.0008,0.0013]	0.58
3	69406181	rs17005647	C	T	C	34.467	13.39	2.78	0.236842	0.448718	0.0828	0.0195667	0.211876	0.00899286	1.29332	0.0979501	3.00142	0.00134353	7.63533	FRMD4B	intron_variant	UCE	-	-	[0.0007,0.0012]	0.67
3	74866261	rs1527522	G	A	A	21.456	17.15	2.63	0.0526316	0.294872	0.1735	0.00141207	0.24224	0.00259156	-1.24064	0.107369	1.77976	0.0375577	7.83101	-	intergenic_variant	UCE	-	-	[0.0015,0.0024]	-0.85*
3	74918426	rs9872407	T	C	T	37.046	5.237	2.38	0.0921053	0.320513	0.1356	0.004132	0.228408	0.00532755	1.79348	0.0364482	2.97072	0.00148542	8.92379	-	intergenic_variant	UCE	-	-	[0.0011,0.0019]	-0.8*
3	74947672	rs9880401	G	C	G	24.023	10.28	3.82	0.0921053	0.320513	0.1356	0.00413111	0.228408	0.00532755	1.58336	0.0566697	2.25575	0.0120432	7.82331	-	intergenic_variant	UCE	-	-	[0.0011,0.0019]	-0.8*
3	150106188	rs12638326	A	C	A	35.371	20.7	5.42	0.934211	0.589744	0.2701	0.000123063	-0.344467	3.8e-05	1.51392	0.065023	1.01874	0.154163	10.329	-	intergenic_variant	UCE	-	-	[0.0017,0.0028]	-0.56
3	150117235	rs7626725	A	G	G	39.112	6.876	2.61	0.184211	0.487179	0.1754	0.00136337	0.302969	0.000245579	-0.546112	0.292494	0.939402	0.173762	7.76912	-	intergenic_variant	UCE	-	-	[0.001,0.0017]	-0.02
3	150123996	rs6762432	G	A	A	37.042	14.27	3.45	0.184211	0.487179	0.1754	0.00136298	0.302969	0.000245579	-0.567795	0.285087	0.601775	0.273662	7.58313	TSC22D2	upstream_gene_variant	UCE	-	-	[0.001,0.0017]	-0.02
3	150134304	rs6778948	G	A	A	33.865	4.329	-1.31	0.118421	0.423077	0.1991	0.000695021	0.304656	0.000228567	0.223255	0.411669	0.700622	0.24177	7.80104	TSC22D2	eQTL	RGE	NPM1P29	Skin_Sun_Exposed_Lower_leg	[0.0012,0.0021]	0.06
3	150135186	rs2167177	C	T	T	35.764	9.527	3.22	0.171053	0.487179	0.1922	0.000873689	0.316127	0.000139013	-0.56515	0.285986	0.561471	0.287238	8.001	TSC22D2	intron_variant	UCE	-	-	[0.0011,0.0018]	0.09
3	150148031	rs10513374	C	T	C	35.95	10.81	2.87	0.184211	0.512821	0.2016	0.000637637	0.32861	0.000111081	0.663628	0.253464	0.82559	0.204518	8.43514	TSC22D2	intron_variant	UCE	-	-	[0.0011,0.0019]	0.11
3	150154365	rs28514580	G	T	T	34.51	4.815	4.99	0.171053	0.487179	0.1922	0.000873492	0.316127	0.000139013	-1.52585	0.0635235	2.28333	0.0112055	10.0633	TSC22D2	intron_variant	UCE	-	-	[0.0011,0.0018]	0.09
3	150155228	rs4681205	T	C	T	28.826	7.68	3.81	0.328947	0.615385	0.1409	0.00371165	0.286437	0.000655978	1.78811	0.0368792	2.4461	0.0072205	9.18819	TSC22D2	intron_variant	UCE	-	-	[0.0009,0.0014]	-0.1
3	150160253	rs4681619	G	A	A	37.463	6.355	2.61	0.171053	0.487179	0.1922	0.000873195	0.316127	0.000139013	-1.69526	0.0450131	2.56286	0.0051906	10.5473	TSC22D2	intron_variant	UCE	-	-	[0.0011,0.0018]	0.09
3	150167144	rs2903834	G	A	A	34.081	6.584	2.05	0.131579	0.448718	0.2065	0.000581044	0.317139	0.000132944	-1.15437	0.124174	2.40278	0.00813547	10.1077	TSC22D2	intron_variant	UCE	-	-	[0.0012,0.002]	0.08
3	150171254	rs1450343	C	T	T	33.05	5.983	2.08	0.118421	0.423077	0.1991	0.000694428	0.304656	0.000228567	-0.943458	0.172723	2.65586	0.0039552	9.96484	TSC22D2	intron_variant	UCE	-	-	[0.0012,0.0021]	0.06
3	150178939	rs16862676	C	T	C	32.734	10.94	2.18	0.328947	0.628205	0.1536	0.00254601	0.299258	0.000391089	1.56461	0.0588371	1.93139	0.0267175	8.80542	TSC22D2	3_prime_UTR_variant	UCE	-	-	[0.0009,0.0015]	-0.1
3	185310312	rs35497918	C	T	C	30.104	11.07	2.27	0.486842	0.794872	0.1766	0.00130273	0.30803	0.000271416	-1.58683	0.0562755	0.198294	0.421408	8.07649	SENP2	intron_variant	UCE	-	-	[0.001,0.0017]	0.9*
3	185331165	rs6762208	C	A	A	33.293	13.1	3.44	0.486842	0.794872	0.1766	0.00130115	0.30803	0.000197793	1.08321	0.139358	-0.787889	0.784619	7.55067	SENP2	missense_variant	CPS	-	-	[0.001,0.0017]	0.9*
4	4304605	rs4689254	G	A	G	39.625	0.952	1.75	0.881579	0.576923	0.1991	0.00069344	-0.304656	0.000228567	-0.42669	0.334802	0.492542	0.311168	7.78219	ZBTB49	missense_variant	CPS	-	-	[0.0012,0.0021]	0.54
4	4322570	rs75060923	G	A	G	34.745	10.17	3.7	0.881579	0.576923	0.1991	0.000691169	-0.304656	0.000228567	-0.629033	0.264664	0.605121	0.272549	7.94326	ZBTB49	missense_variant	CPS	-	-	[0.0012,0.0021]	0.54
4	11592087	rs6448794	T	G	G	33.583	6.809	3.4	0.697368	0.474359	0.0855	0.0180815	-0.223009	0.00634315	0.868927	0.192444	2.51967	0.00587317	6.88728	-	regulatory_region_variant	UCE	-	-	[0.0007,0.0011]	-0.3
4	11613569	rs6448796	T	C	C	32.969	2.427	2.13	0.697368	0.474359	0.0855	0.0180806	-0.223009	0.00634315	1.06355	0.143766	2.86786	0.00206617	7.46766	-	intergenic_variant	UCE	-	-	[0.0007,0.0011]	-0.3
4	11623160	rs11730600	A	G	G	36.722	2.705	2.04	0.631579	0.307692	0.18	0.00120396	-0.323887	0.000136977	1.80175	0.0357924	3.32329	0.000444853	11.5807	RP11-281P23.2	upstream_gene_variant	UCE	-	-	[0.001,0.0016]	-0.48
4	11651561	rs1860291	T	C	T	28.116	4.524	2.48	0.75	0.512821	0.1021	0.0114627	-0.237179	0.00309158	-1.71968	0.0427453	2.55238	0.0053494	8.09134	RP11-281P23.2	intron_variant	UCE	-	-	[0.0008,0.0013]	-0.74
4	14005498	rs515401	C	A	C	35.506	3.435	2.36	0.592105	0.282051	0.1673	0.00173622	-0.310054	0.000181235	0.805229	0.210344	-3.59291	0.999836	7.17929	-	intergenic_variant	UCE	-	-	[0.0009,0.0016]	0.3
4	14029556	rs480510	C	T	T	33.498	4.55	3.43	0.565789	0.25641	0.1694	0.00159972	-0.309379	0.000256373	-0.435686	0.331532	-1.50076	0.933291	6.89654	-	intergenic_variant	UCE	-	-	[0.001,0.0016]	0.12
4	31036151	rs6448736	G	C	C	33.618	2.541	3.15	0.486842	0.205128	0.1506	0.00269722	-0.281714	0.000789724	1.34667	0.0890431	1.75643	0.0395076	8.12533	PCDH7	intron_variant	UCE	-	-	[0.0009,0.0016]	0.13
4	31036156	rs6448737	C	T	T	33.653	7.277	3.9	0.486842	0.205128	0.1506	0.00269712	-0.281714	0.000789724	1.34667	0.0890431	1.75643	0.0395076	8.12534	PCDH7	intron_variant	UCE	-	-	[0.0009,0.0016]	0.13
4	31047950	rs4577529	C	T	T	32.201	5.959	3.41	0.513158	0.192308	0.1926	0.000860158	-0.32085	0.000156507	1.9098	0.0280796	4.18156	1.46e-05	13.2581	PCDH7	intron_variant	UCE	-	-	[0.0011,0.0018]	-0.2
4	31049052	rs9990809	T	C	C	33.768	14.75	2.14	0.513158	0.192308	0.1926	0.000859961	-0.32085	0.000156507	1.9098	0.0280796	4.1788	1.47e-05	13.2553	PCDH7	intron_variant	UCE	-	-	[0.0011,0.0018]	-0.2
4	31056832	rs6852025	C	T	T	35.147	5.161	3.45	0.513158	0.192308	0.1926	0.000858874	-0.32085	0.000156507	2.02316	0.0215285	4.05703	2.5e-05	13.1406	PCDH7	intron_variant	UCE	-	-	[0.0011,0.0018]	-0.2
4	31058704	rs28532843	T	C	C	34.293	4.984	2.45	0.513158	0.192308	0.1926	0.000858776	-0.32085	0.000156507	2.07833	0.0188396	4.53508	2.93e-06	14.1296	PCDH7	intron_variant	UCE	-	-	[0.0011,0.0018]	-0.2
4	31063630	rs73218811	G	A	G	35.417	14.21	3.2	0.921053	0.74359	0.0945	0.0139817	-0.177463	0.0197389	-0.199667	0.420871	4.49011	3.61e-06	9.37746	PCDH7	intron_variant	UCE	-	-	[0.001,0.0017]	-0.06
4	31067864	rs10005651	G	A	A	30.293	6.147	2.84	0.513158	0.192308	0.1926	0.000858479	-0.32085	0.000156507	1.50277	0.0664491	2.97424	0.00146848	10.8824	PCDH7	intron_variant	UCE	-	-	[0.0011,0.0018]	-0.2
4	31085014	rs28452425	T	A	T	31.707	9.622	2.55	0.486842	0.24359	0.1086	0.0088883	-0.243252	0.00250079	-2.16928	0.0150308	2.49668	0.00626803	8.67899	PCDH7	intron_variant	UCE	-	-	[0.0008,0.0013]	-0.2
4	31092199	rs13131390	C	G	C	36.483	6.954	3.44	0.736842	0.474359	0.1229	0.00586802	-0.262483	0.0012411	-0.321156	0.374046	1.39061	0.0821717	6.65006	PCDH7	intron_variant	UCE	-	-	[0.0008,0.0014]	0.49
4	31101470	rs34969511	G	A	G	33.162	11.16	2.65	0.776316	0.512821	0.1293	0.00497843	-0.263495	0.0011947	-0.28395	0.388224	1.71386	0.0432772	7.00031	PCDH7	intron_variant	UCE	-	-	[0.0009,0.0014]	0.47
4	31119281	rs1499476	C	T	T	33.521	5.923	2.2	0.447368	0.166667	0.1591	0.0021302	-0.280702	0.000821471	1.1684	0.121323	1.9951	0.0230161	8.31101	PCDH7	intron_variant	UCE	-	-	[0.001,0.0017]	-0.28
4	31128249	rs6834969	T	A	A	35.772	7.737	3.52	0.460526	0.179487	0.1559	0.00231795	-0.281039	0.000810761	1.59328	0.0555486	1.96823	0.0245209	8.59179	PCDH7	intron_variant	UCE	-	-	[0.001,0.0016]	-0.07
4	78984082	rs10518184	T	C	C	33.969	5.435	2.39	0.710526	0.474359	0.0973	0.0126572	-0.236167	0.00412078	1.36543	0.0860588	2.73808	0.00308982	7.85795	FRAS1	intron_variant	UCE	-	-	[0.0007,0.0012]	-0.3
4	78987157	rs4859905	A	G	G	35.907	22.5	5.9	0.710526	0.474359	0.0973	0.0126571	-0.236167	0.00412078	1.3498	0.0885399	2.71522	0.00331146	7.81553	FRAS1	missense_variant	CPS	-	-	[0.0007,0.0012]	-0.3
4	78987284	rs4859516	A	C	C	35.166	2.138	2.72	0.868421	0.602564	0.1549	0.00245257	-0.265857	0.00144378	1.02724	0.152154	2.73501	0.00311879	8.77461	FRAS1	intron_variant	UCE	-	-	[0.0011,0.0018]	-0.5
4	78987328	rs4859907	A	G	A	35.568	15.4	2.11	0.868421	0.602564	0.1549	0.00245238	-0.265857	0.00109255	-1.68507	0.0459875	2.73501	0.00311879	9.41535	FRAS1	intron_variant	UCE	-	-	[0.0011,0.0018]	-0.5
4	78987723	rs1502882	A	G	A	33.973	16.67	2.2	0.868421	0.602564	0.1549	0.00245228	-0.265857	0.00109255	-1.62408	0.0521793	2.91261	0.001792	9.60115	FRAS1	intron_variant	UCE	-	-	[0.0011,0.0018]	-0.5
4	78987797	rs1502881	G	A	A	33.486	16.94	0.955	0.868421	0.602564	0.1549	0.00245218	-0.265857	0.00144378	0.970487	0.165902	2.91261	0.001792	8.97776	FRAS1	intron_variant	UCE	-	-	[0.0011,0.0018]	-0.5
4	78989716	rs10008489	T	C	T	34.112	4.8	1.67	0.868421	0.602564	0.1549	0.00245158	-0.265857	0.00109255	-1.6012	0.0546663	2.85701	0.00213814	9.50436	FRAS1	stop_lost	CPS	-	-	[0.0011,0.0018]	-0.5
4	78989842	rs10016432	G	A	A	35.9	10.14	2.02	0.868421	0.602564	0.1549	0.00245149	-0.265857	0.00144378	0.949191	0.171262	2.85701	0.00213814	8.88737	FRAS1	splice_region_variant	UCE	-	-	[0.0011,0.0018]	-0.5
4	78994425	rs10213379	T	C	T	34.985	18.01	2.11	0.157895	0.371795	0.0989	0.0121965	0.2139	0.00844899	0.900144	0.184022	2.34066	0.00962486	6.7387	FRAS1	intron_variant	UCE	-	-	[0.0008,0.0014]	-0.42
4	78994466	rs1964670	T	C	C	34.378	15.41	4.38	0.157895	0.371795	0.0989	0.0121964	0.2139	0.00669338	-1.65552	0.0489095	2.34066	0.00962486	7.41534	FRAS1	intron_variant	UCE	-	-	[0.0008,0.0014]	-0.42
4	78994568	rs1964669	A	G	G	32.069	3.025	2.67	0.157895	0.371795	0.0989	0.0121963	0.2139	0.00669338	-1.65552	0.0489095	2.34066	0.00962486	7.41534	FRAS1	intron_variant	UCE	-	-	[0.0008,0.0014]	-0.42
4	83102836	rs10019349	C	T	C	23.703	4.471	2.21	0.631579	0.307692	0.18	0.00120327	-0.323887	9.84e-05	-0.702347	0.241231	-1.26886	0.897755	7.59105	-	intergenic_variant	UCE	-	-	[0.001,0.0016]	-0.23
4	83115585	rs12509968	T	C	T	36.49	6.221	4.01	0.434211	0.794872	0.2319	0.000297683	0.360661	2.5e-05	0.441453	0.329442	-1.38293	0.916657	8.64832	-	intergenic_variant	UCE	-	-	[0.0012,0.002]	-0.59
4	83115740	rs12510027	T	C	C	35.502	15.63	3.01	0.394737	0.717949	0.1809	0.00117256	0.323212	0.000101445	-0.962152	0.167987	-1.31209	0.905255	7.74259	-	intergenic_variant	UCE	-	-	[0.001,0.0016]	-0.49
4	83116037	rs10011546	C	T	C	33.436	5.998	3.14	0.657895	0.294872	0.2233	0.000390622	-0.363023	1.54e-05	-0.538419	0.295144	-1.31145	0.905147	8.79397	-	intergenic_variant	UCE	-	-	[0.0011,0.0018]	-0.5
4	83118080	rs2201225	T	C	T	34.981	6.583	2.16	0.434211	0.794872	0.2319	0.000297189	0.360661	2.5e-05	0.468022	0.319884	-1.5191	0.935631	8.65293	-	intergenic_variant	UCE	-	-	[0.0012,0.002]	-0.59
4	83119248	rs9683887	G	T	T	35.359	2.259	3.03	0.394737	0.717949	0.1809	0.00117137	0.323212	0.000101445	-0.955669	0.16962	-1.54626	0.938979	7.72294	-	intergenic_variant	UCE	-	-	[0.001,0.0016]	-0.49
4	83119414	rs11099528	T	A	T	33.803	22.2	4.32	0.434211	0.794872	0.2319	0.00029709	0.360661	2.5e-05	0.467301	0.320142	-1.54685	0.93905	8.65114	-	intergenic_variant	UCE	-	-	[0.0012,0.002]	-0.59
4	83133341	rs4693024	T	A	T	31.066	9.027	2.99	0.407895	0.769231	0.2279	0.000329387	0.361336	2.42e-05	0.074561	0.470282	-1.37296	0.915118	8.46464	-	intergenic_variant	UCE	-	-	[0.0011,0.0019]	-0.5
4	84968983	rs13141302	G	T	G	34.568	8	2.61	0.671053	0.410256	0.1166	0.006991	-0.260796	0.0013221	-1.90871	0.0281499	1.62305	0.0522893	7.86631	RP11-8L2.1	intron_variant	UCE	-	-	[0.0008,0.0013]	0.03
4	84979609	rs10003808	C	T	T	31.977	7.354	2.69	0.328947	0.615385	0.1409	0.00370819	0.286437	0.000487364	-2.02145	0.0216167	1.01776	0.154396	8.21956	RP11-8L2.1	intron_variant	UCE	-	-	[0.0009,0.0014]	0.27
4	84989160	rs11940077	C	A	A	37.737	5.883	2.12	0.263158	0.564103	0.1596	0.00207667	0.300945	0.000267552	-0.857032	0.195714	-0.766867	0.77842	7.07239	RP11-8L2.1	intron_variant	UCE	-	-	[0.0009,0.0016]	-0.01
4	85003793	rs4693669	C	T	C	28.556	6.747	2.53	0.394737	0.653846	0.1146	0.00780463	0.259109	0.00184939	1.81467	0.0347874	1.08074	0.139906	7.15336	RP11-8L2.1	intron_variant	UCE	-	-	[0.0008,0.0013]	0.37
4	85005782	rs2222864	A	C	A	22.093	1.88	2.3	0.394737	0.653846	0.1146	0.00780454	0.259109	0.00184939	1.83234	0.0334505	1.08635	0.138662	7.17426	RP11-8L2.1	intron_variant	UCE	-	-	[0.0008,0.0013]	0.37
4	85012772	rs1921861	A	G	A	32.722	14.6	2.88	0.394737	0.653846	0.1146	0.00780414	0.259109	0.00184939	1.74547	0.0404516	0.97449	0.164907	7.01647	RP11-8L2.1	intron_variant	UCE	-	-	[0.0008,0.0013]	0.37
4	85014233	rs2868870	C	T	T	30.977	14.59	3.68	0.263158	0.564103	0.1596	0.00207558	0.300945	0.000267552	-1.44301	0.0745087	0.991518	0.160716	8.17719	RP11-8L2.1	intron_variant	UCE	-	-	[0.0009,0.0016]	-0.01
4	85025087	rs17008116	C	A	A	28.734	6.012	3.02	0.289474	0.576923	0.1439	0.00323777	0.287449	0.000467779	-1.63221	0.0513176	0.0264061	0.489467	7.41972	RP11-8L2.1	intron_variant	UCE	-	-	[0.0009,0.0015]	0
4	85025301	rs7658000	C	T	T	30.247	3.153	2.07	0.289474	0.576923	0.1439	0.00323767	0.287449	0.000467779	-1.63221	0.0513176	0.0264061	0.489467	7.41974	RP11-8L2.1	intron_variant	UCE	-	-	[0.0009,0.0015]	0
4	85026637	rs1882387	T	C	C	35.792	4.369	2.1	0.289474	0.576923	0.1439	0.00323727	0.287449	0.000467779	-1.63459	0.0510675	0.0183646	0.492674	7.41908	RP11-8L2.1	intron_variant	UCE	-	-	[0.0009,0.0015]	0
4	85026898	rs13143306	C	G	C	36.282	5.898	2.64	0.289474	0.576923	0.1439	0.00323707	0.287449	0.000630187	0.778081	0.218261	0.00927927	0.496298	6.65566	RP11-8L2.1	intron_variant	UCE	-	-	[0.0009,0.0015]	0
4	85029494	rs7661961	A	G	A	36.108	5.426	2.12	0.289474	0.576923	0.1439	0.00323579	0.287449	0.000630187	0.887577	0.187384	0.0242228	0.490338	6.72732	RP11-8L2.1	intron_variant	UCE	-	-	[0.0009,0.0015]	0
4	85029647	rs7684962	C	A	A	36.208	5.327	2.07	0.289474	0.576923	0.1439	0.0032355	0.287449	0.000467779	-1.73797	0.0411081	0.0242228	0.490338	7.5156	RP11-8L2.1	intron_variant	UCE	-	-	[0.0009,0.0015]	0
4	89187068	rs4693209	G	C	C	31.884	1.172	0.756	0.486842	0.794872	0.1766	0.00129898	0.30803	0.000197793	-0.724617	0.234344	-1.35419	0.912162	7.26026	PPM1K	eQTL	RGE	RP11-10L7.1;RP11-10L7.1;RP11-10L7.1;RP11-10L7.1	Brain_Cerebellar_Hemisphere;Brain_Nucleus_accumbens_basal_ganglia;Brain_Hippocampus;Brain_Putamen_basal_ganglia	[0.001,0.0017]	0.78*
4	89196821	rs7656367	A	G	G	36.803	4.098	-2.05	0.5	0.807692	0.1792	0.00124811	0.307692	0.000200686	-1.03363	0.150655	-0.903926	0.816983	7.51103	PPM1K	eQTL	RGE	RP11-10L7.1;RP11-10L7.1;RP11-10L7.1	Brain_Frontal_Cortex_BA9;Brain_Caudate_basal_ganglia;Brain_Anterior_cingulate_cortex_BA24	[0.001,0.0017]	0.62
4	89201007	rs7661312	T	G	G	36.089	0.06	-4.94	0.5	0.807692	0.1792	0.00124802	0.307692	0.000200686	-1.00167	0.158252	-0.922062	0.821752	7.48717	PPM1K	eQTL	RGE	RP11-10L7.1;RP11-10L7.1;RP11-10L7.1;RP11-10L7.1	Heart_Atrial_Appendage;Heart_Left_Ventricle;Brain_Cerebellum;Brain_Cortex	[0.001,0.0017]	0.62
4	89206661	rs4693944	G	A	G	34.988	7.054	2.03	0.513158	0.820513	0.1821	0.0011293	0.307355	0.000279243	0.151864	0.439647	-1.1429	0.87346	6.91686	RP11-10L7.1	intron_variant	UCE	-	-	[0.0011,0.0018]	0.6
4	89209681	rs958325	C	T	T	34	4.353	1.99	0.5	0.807692	0.1792	0.00124772	0.307692	0.000200686	-0.950078	0.171036	-1.13193	0.871168	7.42818	RP11-10L7.1	eQTL	RGE	RP11-10L7.1	Nerve_Tibial	[0.001,0.0017]	0.62
4	92093024	rs2214383	C	T	T	28.116	14.47	3.33	0.473684	0.24359	0.0973	0.0126523	-0.230094	0.00504128	-0.529537	0.298216	2.77816	0.00273325	7.28408	CCSER1	intron_variant	UCE	-	-	[0.0007,0.0012]	0.49
4	100574195	rs4699385	A	G	A	34.73	6.199	2.24	0.894737	0.615385	0.1793	0.00123695	-0.279352	0.000647211	0.210284	0.416723	0.0356467	0.485782	6.79031	RP11-766F14.2	synonymous_variant	UCE	-	-	[0.0012,0.002]	-0.51
4	100575711	rs17029277	C	T	C	35.073	4.949	-1.56	0.907895	0.615385	0.1994	0.000681885	-0.29251	0.000380339	0.570686	0.284106	-0.0230155	0.509181	7.42577	RP11-766F14.2	missense_variant	CPS	-	-	[0.0013,0.0022]	-0.58
4	100578663	rs871321	C	G	C	37.104	9.097	2.7	0.894737	0.615385	0.1793	0.00123675	-0.279352	0.000647211	0.244638	0.403368	0.0898557	0.464201	6.82426	RP11-766F14.2	upstream_gene_variant	UCE	-	-	[0.0012,0.002]	-0.51
4	100579081	rs17029292	C	G	C	35.753	21.7	3.91	0.894737	0.615385	0.1793	0.00123666	-0.279352	0.000647211	0.201323	0.420223	0.160357	0.4363	6.83344	RP11-766F14.2	upstream_gene_variant	UCE	-	-	[0.0012,0.002]	-0.51
4	109407640	rs7655031	A	G	G	36.618	2.105	-1.26	0.381579	0.653846	0.1269	0.00540777	0.272267	0.000854307	-1.84637	0.0324193	1.39735	0.081154	7.91525	-	eQTL	RGE	PAPSS1	Esophagus_Gastroesophageal_Junction	[0.0008,0.0013]	0.05
4	109436064	rs7672020	T	C	T	35.243	7.866	3.33	0.355263	0.653846	0.1527	0.00263756	0.298583	0.000402079	1.95887	0.0250641	0.755326	0.225027	8.2232	-	intergenic_variant	UCE	-	-	[0.0009,0.0015]	0.21
4	109439739	rs17039112	G	A	G	29.278	4.522	2.14	0.355263	0.653846	0.1527	0.00263736	0.298583	0.000402079	1.95277	0.0254236	0.678998	0.24857	8.17383	-	intergenic_variant	UCE	-	-	[0.0009,0.0015]	0.21
4	109447407	rs61327329	T	C	T	31.934	16.16	0.225	0.355263	0.653846	0.1527	0.00263657	0.298583	0.000402079	1.9218	0.0273156	1.32375	0.0927929	8.57072	-	intergenic_variant	UCE	-	-	[0.0009,0.0015]	0.21
4	109455164	rs62317080	C	T	T	29.541	20.2	2.14	0.368421	0.615385	0.1033	0.0106467	0.246964	0.00219206	-1.98009	0.0238468	0.317049	0.375603	6.67977	RPL34-AS1	downstream_gene_variant	UCE	-	-	[0.0007,0.0012]	0.22
4	109455517	rs11721463	T	C	C	34.081	1.654	3.83	0.368421	0.615385	0.1033	0.0106466	0.246964	0.00219206	-1.98009	0.0238468	0.317049	0.375603	6.67977	RPL34-AS1	downstream_gene_variant	UCE	-	-	[0.0007,0.0012]	0.22
4	109478108	rs11731416	C	G	G	34.405	5.866	2.89	0.236842	0.538462	0.1637	0.00186145	0.301619	0.000260032	-0.800955	0.211579	0.609442	0.271116	7.55649	RPL34-AS1	non_coding_transcript_exon_variant	UCE	-	-	[0.001,0.0016]	0.31
4	109478989	rs893035	T	C	T	25.602	0.431	-0.88	0.236842	0.538462	0.1637	0.00186136	0.301619	0.000354781	0.0399538	0.484065	0.596438	0.275441	7.05528	RPL34-AS1	eQTL	RGE	RPL34-AS1	Testis	[0.001,0.0016]	0.31
4	109481858	rs7666063	C	G	C	37.764	18.52	2.92	0.236842	0.538462	0.1637	0.00186106	0.301619	0.000354781	0.0526101	0.479021	0.674531	0.249987	7.10201	RPL34-AS1	intron_variant	UCE	-	-	[0.001,0.0016]	0.31
4	109485841	rs11943346	G	C	C	30.587	12.59	2.11	0.236842	0.538462	0.1637	0.00186007	0.301619	0.000260032	-1.00633	0.157128	0.737245	0.230487	7.75654	RPL34-AS1	intron_variant	UCE	-	-	[0.001,0.0016]	0.31
4	109486147	rs11734567	C	T	C	37.135	11.53	3.16	0.236842	0.538462	0.1637	0.00185997	0.301619	0.000354781	0.241747	0.404488	0.737245	0.230487	7.21098	RPL34-AS1	intron_variant	UCE	-	-	[0.001,0.0016]	0.31
4	109486382	rs11734670	C	T	C	34.656	16.62	3.93	0.25	0.551282	0.1615	0.002002	0.301282	0.000359769	0.41486	0.339122	0.736496	0.230715	7.24908	RPL34-AS1	intron_variant	UCE	-	-	[0.0009,0.0016]	0.07
4	109498735	rs957623	T	C	C	35.135	7.457	3.88	0.25	0.551282	0.1615	0.00200131	0.301282	0.000263767	-1.5885	0.0560866	1.38976	0.0823008	8.6132	RPL34-AS1	intron_variant	UCE	-	-	[0.0009,0.0016]	0.41
4	109500946	rs72664349	G	A	G	31.259	5.987	2.3	0.263158	0.564103	0.1596	0.00207775	0.300945	0.000364821	0.821988	0.205542	1.37791	0.0841154	7.88255	RPL34-AS1	intron_variant	UCE	-	-	[0.0009,0.0016]	0.15
4	109503112	rs11097995	G	A	G	34.32	9.172	3.99	0.263158	0.564103	0.1596	0.00207765	0.300945	0.000364821	0.857019	0.195717	1.36935	0.0854448	7.89703	RPL34-AS1	intron_variant	UCE	-	-	[0.0009,0.0016]	0.15
4	109511234	rs3796938	T	C	T	35.266	6.157	2.59	0.210526	0.525641	0.1818	0.00114628	0.315115	0.000200708	1.27105	0.101855	2.77566	0.00275436	10.1901	RPL34-AS1	intron_variant	UCE	-	-	[0.001,0.0017]	0.14
4	109532430	rs1865845	G	A	A	36.266	20.3	5.95	0.197368	0.512821	0.1849	0.00102026	0.315452	0.000143202	-1.39437	0.0816028	2.9479	0.0015996	10.7196	RPL34-AS1	intron_variant	UCE	-	-	[0.0011,0.0018]	0.53
4	109534448	rs62317122	A	G	A	30.622	17.17	4.09	0.197368	0.512821	0.1849	0.00101996	0.315452	0.000197814	0.648585	0.258303	2.95417	0.00156746	10.0878	RPL34-AS1	intron_variant	UCE	-	-	[0.0011,0.0018]	0.53
4	109541499	rs7677415	C	T	C	33.965	9.434	2.29	0.197368	0.512821	0.1849	0.00101898	0.315452	0.000197814	0.248033	0.402054	2.19655	0.0140264	8.94435	RPL34-AS1	non_coding_transcript_exon_variant	UCE	-	-	[0.0011,0.0018]	0.53
4	109552881	rs11097999	G	A	G	36.228	13.88	3.03	0.197368	0.512821	0.1849	0.00101809	0.315452	0.000197814	0.155643	0.438157	1.80203	0.0357704	8.5008	RPL34	downstream_gene_variant	UCE	-	-	[0.0011,0.0018]	0.53
4	109559439	rs2575607	T	C	T	35.753	4.714	1.93	0.197368	0.525641	0.1981	0.000703317	0.328273	0.000112766	0.219232	0.413235	1.65489	0.0489734	8.79451	-	eQTL	RGE	RPL34-AS1	Thyroid	[0.0011,0.0018]	0.53
4	109585997	rs28626209	C	T	C	33.699	2.73	0.131	0.855263	0.525641	0.2146	0.000473092	-0.329622	7.59e-05	-2.20132	0.0138568	4.34644	6.99e-06	14.4587	OSTC	eQTL	RGE	RPL34	Artery_Coronary	[0.0012,0.002]	0.77*
4	109621884	rs2077246	G	A	G	36.861	6.839	2.99	0.171053	0.448718	0.1539	0.00249968	0.277665	0.000923894	1.12774	0.129715	1.61152	0.0535332	7.79488	-	regulatory_region_variant	UCE	-	-	[0.001,0.0017]	0.67
4	115867213	rs1441639	C	T	C	35.313	15.12	1.89	0.644737	0.346154	0.1527	0.00263638	-0.298583	0.0002955	-0.833257	0.20235	0.266456	0.394944	7.2058	NDST4	intron_variant	UCE	-	-	[0.0009,0.0015]	-0.34
4	115888616	rs279535	T	C	C	35.421	19.28	4.08	0.355263	0.679487	0.1798	0.00121918	0.324224	9.69e-05	-1.33259	0.0913331	0.694319	0.243741	8.58005	NDST4	intron_variant	UCE	-	-	[0.001,0.0016]	-0.34
4	115896968	rs279519	C	T	C	37.564	16.24	2.27	0.368421	0.679487	0.1661	0.00181908	0.311066	0.000238662	0.279038	0.390108	0.454807	0.324624	7.2598	NDST4	intron_variant	UCE	-	-	[0.0009,0.0016]	-0.3
4	115898844	rs279518	A	G	A	33.649	8.203	3.38	0.368421	0.679487	0.1661	0.00181898	0.311066	0.000238662	0.299469	0.382291	0.476828	0.316742	7.27929	NDST4	intron_variant	UCE	-	-	[0.0009,0.0016]	-0.3
4	115905854	rs279512	A	G	G	32.88	4.859	2.93	0.368421	0.679487	0.1661	0.00181869	0.311066	0.000173452	-1.7553	0.0396041	1.90516	0.0283798	9.45031	NDST4	intron_variant	UCE	-	-	[0.0009,0.0016]	-0.3
4	115921423	rs2620411	A	C	A	34.83	12.31	3.11	0.381579	0.692308	0.1663	0.00179469	0.310729	0.00024211	0.585837	0.278993	0.104609	0.458343	7.25522	NDST4	intron_variant	UCE	-	-	[0.0009,0.0016]	-0.28
4	123838758	rs12648093	A	G	A	38.977	0.002	-7.93	0.210526	0.0128205	0.1702	0.00156229	-0.197706	0.0110325	-3.20946	0.000664919	-1.42685	0.923189	7.97551	NUDT6	missense_variant	CPS	-	-	[0.0022,0.0036]	0.7
4	123851785	rs1542436	G	T	T	35.486	3.858	2.01	0.197368	0.0128205	0.1566	0.0022424	-0.184548	0.0199246	3.00762	0.00131643	-0.896502	0.815008	7.31934	SPATA5	intron_variant	UCE	-	-	[0.0021,0.0035]	0.7
4	123881482	rs906832	A	G	G	36.154	19.94	3.64	0.197368	0.0128205	0.1566	0.00224072	-0.184548	0.0199246	3.53807	0.000201636	-1.42567	0.923018	8.08045	SPATA5	intron_variant	UCE	-	-	[0.0021,0.0035]	0.7
4	123884646	rs1458756	A	G	A	33.147	6.93	2.42	0.197368	0.0128205	0.1566	0.00224012	-0.184548	0.0161896	-3.65303	0.000129704	-1.19156	0.883283	8.38144	SPATA5	intron_variant	UCE	-	-	[0.0021,0.0035]	0.7
4	123903239	rs7662778	T	G	T	32.131	15.15	0.128	0.197368	0.0128205	0.1566	0.00223805	-0.184548	0.0161896	-3.56495	0.000182072	-0.872201	0.808451	8.273	SPATA5	intron_variant	UCE	-	-	[0.0021,0.0035]	0.7
4	123912790	rs4833260	T	C	T	35.081	5.462	3.19	0.197368	0.0128205	0.1566	0.00223667	-0.184548	0.0161896	-3.77609	7.98e-05	-0.19342	0.576685	8.77822	SPATA5	intron_variant	UCE	-	-	[0.0021,0.0035]	0.7
4	140352799	rs7663086	C	A	A	36.394	8.23	0.235	0.934211	0.782051	0.0783	0.0227368	-0.152159	0.045783	3.32298	0.000445348	2.98553	0.00141535	9.183	RP11-83A24.2	eQTL	RGE	RP11-83A24.2	Thyroid	[0.001,0.0017]	0.15
4	146789485	rs7669911	C	T	C	35.811	5.969	2.89	0.355263	0.615385	0.1153	0.00744058	0.260121	0.00178258	1.35951	0.0869924	3.94512	4e-05	10.3358	ZNF827	intron_variant	UCE	-	-	[0.0008,0.0013]	-0.23
4	146805342	rs7658706	C	T	C	32.784	7.162	2.25	0.381579	0.641026	0.1147	0.00771989	0.259447	0.00182687	1.26303	0.103289	3.12716	0.000882482	8.89092	ZNF827	intron_variant	UCE	-	-	[0.0008,0.0013]	-0.4
4	146809991	rs10003835	A	G	G	33.915	9.861	3.04	0.368421	0.615385	0.1033	0.0106448	0.246964	0.00219206	-1.99125	0.0232268	3.18081	0.000734304	9.40014	ZNF827	intron_variant	UCE	-	-	[0.0007,0.0012]	-0.4
4	146809998	rs10006310	T	G	G	33.772	16.8	1.89	0.368421	0.615385	0.1033	0.0106447	0.246964	0.00219206	-1.99125	0.0232268	3.18081	0.000734304	9.40015	ZNF827	intron_variant	UCE	-	-	[0.0007,0.0012]	-0.4
4	146810028	rs35749556	C	A	C	33.189	8.44	2.98	0.381579	0.615385	0.0919	0.0152007	0.233806	0.00445919	1.27904	0.100441	3.18273	0.000729453	8.30397	ZNF827	intron_variant	UCE	-	-	[0.0007,0.0011]	-0.4
4	146814317	rs7678352	C	T	C	35.514	14.09	2.87	0.381579	0.615385	0.0919	0.0152006	0.233806	0.00445919	1.38834	0.0825166	3.11109	0.000931947	8.28295	ZNF827	intron_variant	UCE	-	-	[0.0007,0.0011]	-0.4
4	153531590	rs10517566	C	G	C	35.409	12.19	2.67	0.881579	0.679487	0.1004	0.0118942	-0.202092	0.00966519	-2.0335	0.0210011	2.46032	0.00694061	7.77582	RP11-555K12.2	downstream_gene_variant	UCE	-	-	[0.0009,0.0015]	-0.17
4	156688928	rs3796564	C	T	T	30.695	6.025	2.76	0.381579	0.679487	0.1527	0.00263618	0.297908	0.000303971	1.23864	0.107739	-2.29599	0.989162	7.06855	GUCY1B3	intron_variant	UCE	-	-	[0.0009,0.0015]	0.33
4	156706482	rs1459853	G	A	G	34.938	2.655	-2.76	0.381579	0.666667	0.1395	0.00385328	0.285088	0.000691883	-1.75313	0.0397899	-2.23912	0.987426	6.97986	GUCY1B3	splice_donor_variant	CPS	-	-	[0.0009,0.0014]	0.25
4	165581348	rs17678266	A	G	G	32.591	5.062	2.47	0.684211	0.294872	0.2537	0.000175113	-0.389339	5.92e-06	-0.720282	0.235676	-1.67138	0.952677	9.6331	-	intergenic_variant	UCE	-	-	[0.0012,0.002]	0.55
4	165585096	rs1528690	T	C	T	35.069	15.98	-0.254	0.315789	0.705128	0.2537	0.000174718	0.389339	5.92e-06	-0.73941	0.229829	-1.43146	0.923851	9.65833	-	intergenic_variant	UCE	-	-	[0.0012,0.002]	0.55
4	169688565	rs74662269	C	T	C	33.104	3.406	2.32	0.736842	0.923077	0.1048	0.0101337	0.186235	0.0190173	-0.443805	0.328592	3.21815	0.000645102	7.3888	PALLD	eQTL	RGE	PALLD	Esophagus_Muscularis	[0.0011,0.0018]	-0.05
4	169690665	rs79454881	G	A	G	35.838	6.811	2.8	0.947368	0.794872	0.086	0.0179755	-0.152497	0.0379146	-1.20274	0.114538	3.63205	0.000140709	7.95924	PALLD	intron_variant	UCE	-	-	[0.0011,0.0018]	0.42
4	169702964	rs924511	A	G	A	33.448	5.765	2.34	0.868421	0.589744	0.1675	0.00171923	-0.278677	0.000664724	-3.47051	0.000259824	2.63046	0.00426336	11.8976	PALLD	intron_variant	UCE	-	-	[0.0011,0.0018]	0.42
4	169703162	rs7688994	A	G	G	30.946	10.18	2.79	0.868421	0.589744	0.1675	0.00171913	-0.278677	0.000888517	2.68888	0.00358448	2.63046	0.00426336	10.6318	PALLD	intron_variant	UCE	-	-	[0.0011,0.0018]	0.42
4	175029619	rs6846269	A	G	G	36.015	4.389	2.03	0.236842	0.525641	0.1511	0.0026745	0.288799	0.000442799	-1.13736	0.127694	1.54968	0.0606091	8.03784	RP11-148L24.1	intron_variant	UCE	-	-	[0.0009,0.0015]	-0.67
5	16081670	rs1992719	T	C	T	34.988	7.417	2.95	0.118421	0.358974	0.1356	0.00412568	0.240553	0.00355272	1.89828	0.0288297	2.79023	0.0026334	8.95359	MARCH11	intron_variant	UCE	-	-	[0.001,0.0017]	-0.19
5	20174887	rs10065623	C	T	T	32.9	5.741	2.37	0.460526	0.192308	0.1405	0.00373565	-0.268219	0.00132223	1.9848	0.0235835	1.06626	0.143153	7.77792	CDH18	intron_variant	UCE	-	-	[0.0009,0.0015]	-0.66
5	20177551	rs1508581	T	C	C	35.815	6.082	2.76	0.460526	0.192308	0.1405	0.00373555	-0.268219	0.00132223	2.08307	0.0186225	1.09163	0.137498	7.89801	CDH18	intron_variant	UCE	-	-	[0.0009,0.0015]	-0.66
5	20184579	rs2063227	T	C	C	36.556	5.523	3.53	0.460526	0.192308	0.1405	0.00373486	-0.268219	0.00132223	1.9698	0.0244308	1.15927	0.123173	7.82797	CDH18	intron_variant	UCE	-	-	[0.0009,0.0015]	-0.66
5	20224696	rs10055314	C	A	C	19.795	19.2	5.4	0.460526	0.192308	0.1405	0.0037315	-0.268219	0.000998466	-3.12019	0.000903632	2.12432	0.0168218	10.2469	CDH18	intron_variant	UCE	-	-	[0.0009,0.0015]	-0.66
5	20231205	rs9292904	A	G	G	33.803	4.268	2.16	0.460526	0.205128	0.1258	0.0055096	-0.255398	0.00211427	1.59817	0.0550025	0.587964	0.278278	6.74886	CDH18	intron_variant	UCE	-	-	[0.0009,0.0014]	-0.66
5	21007285	rs1499708	C	T	C	36.147	9.11	2.85	0.0526316	0.307692	0.1865	0.000961789	0.255061	0.00213999	0.287466	0.386878	2.40656	0.00805176	8.19305	-	intergenic_variant	UCE	-	-	[0.0015,0.0025]	0.38
5	21027498	rs1011885	T	C	T	32.035	5.996	2.3	0.223684	0.461538	0.1063	0.00976189	0.237854	0.00389332	2.18314	0.0145128	2.83066	0.00232248	8.89244	-	intergenic_variant	UCE	-	-	[0.0008,0.0013]	0.05
5	21028011	rs1011884	C	T	T	30.896	13.05	4.92	0.223684	0.461538	0.1063	0.00976179	0.237854	0.00302024	-3.15694	0.000797146	2.87328	0.00203105	10.3212	-	intergenic_variant	UCE	-	-	[0.0008,0.0013]	0.05
5	21138355	rs248194	T	C	T	32.799	4.417	2.03	0.25	0.512821	0.1248	0.00563345	0.262821	0.00161503	1.37668	0.0843055	2.08492	0.0185384	7.84712	-	intergenic_variant	UCE	-	-	[0.0008,0.0014]	-0.06
5	21621902	rs59157847	C	T	T	28.71	2.415	0.113	0.828947	0.628205	0.0848	0.0183751	-0.200742	0.0125659	0.900408	0.183952	2.82028	0.00239896	6.99185	RP11-804N13.1	eQTL	RGE	HSPD1P1	Pancreas	[0.0008,0.0013]	-0.71
5	21629890	rs11741635	G	A	A	30.351	4.504	2.31	0.881579	0.692308	0.0892	0.016565	-0.189271	0.0174726	0.618081	0.268261	3.10015	0.000967065	7.12444	RP11-804N13.1	intron_variant	UCE	-	-	[0.0009,0.0015]	0.16
5	21673660	rs2453829	C	A	C	30.185	0.573	-4.54	0.868421	0.589744	0.1675	0.00171725	-0.278677	0.000664724	-3.39669	0.000341097	2.81406	0.00244588	12.0212	RP11-804N13.1	eQTL	RGE	RP11-374A4.1	Muscle_Skeletal	[0.0011,0.0018]	-0.1
5	21689837	rs1390663	T	G	G	33.409	18.3	0.283	0.789474	0.448718	0.2085	0.000572254	-0.340756	6.4e-05	1.17754	0.11949	3.02029	0.00126259	11.2576	RP11-804N13.1	intron_variant	UCE	-	-	[0.0011,0.0018]	0.65
5	42797761	rs230812	C	A	A	34.992	7.662	2.1	0.855263	0.653846	0.0917	0.0153056	-0.201417	0.0123188	2.54129	0.00552213	1.92566	0.0270735	7.54993	CCDC152	intron_variant	UCE	-	-	[0.0008,0.0014]	-0.57
5	42799271	rs230814	G	A	A	29.822	14.71	3.56	0.855263	0.653846	0.0917	0.0153054	-0.201417	0.0123188	2.95133	0.00158194	1.88039	0.0300276	8.04788	CCDC152	intron_variant	UCE	-	-	[0.0008,0.0014]	-0.57
5	53279515	rs1664783	T	A	A	36.313	18.08	3.39	0.263158	0.551282	0.1471	0.00301653	0.288124	0.00045513	-1.51736	0.0645878	1.35941	0.0870082	8.11265	ARL15	intron_variant	UCE	-	-	[0.0009,0.0015]	-0.85*
5	53279558	rs1694063	G	A	G	36.683	15.52	-2.42	0.263158	0.551282	0.1471	0.00301643	0.288124	0.000613516	0.691227	0.244712	1.35941	0.0870082	7.40447	ARL15	intron_variant	UCE	-	-	[0.0009,0.0015]	-0.85*
5	53279690	rs1694064	C	T	T	32.039	11.9	4.71	0.263158	0.551282	0.1471	0.00301633	0.288124	0.00045513	-1.51736	0.0645878	1.35941	0.0870082	8.11267	ARL15	intron_variant	UCE	-	-	[0.0009,0.0015]	-0.85*
5	53282416	rs1664788	A	G	A	36.931	11.04	2.55	0.263158	0.551282	0.1471	0.00301574	0.288124	0.000613516	0.689344	0.245303	1.36197	0.0866035	7.40554	ARL15	intron_variant	UCE	-	-	[0.0009,0.0015]	-0.85*
5	53288455	rs67656636	C	A	C	36.838	7.078	2.64	0.855263	0.576923	0.1625	0.00191983	-0.27834	0.000673644	-0.150728	0.440095	0.776168	0.218825	6.90466	ARL15	intron_variant	UCE	-	-	[0.0011,0.0018]	-0.79*
5	53297591	rs7736354	C	T	C	34.737	13.41	4.58	0.855263	0.589744	0.15	0.00276951	-0.26552	0.00110663	-0.605394	0.272459	0.910363	0.181316	6.81986	ARL15	intron_variant	UCE	-	-	[0.001,0.0017]	-0.79*
5	53304401	rs1541682	C	T	C	36.069	16.13	2.31	0.855263	0.589744	0.15	0.00276665	-0.26552	0.00110663	-0.813765	0.20789	1.26057	0.103732	7.1803	ARL15	intron_variant	UCE	-	-	[0.001,0.0017]	-0.79*
5	53305742	rs1542167	T	G	T	33.286	15.65	2.97	0.855263	0.589744	0.15	0.00276586	-0.26552	0.00110663	-0.735375	0.231056	1.22836	0.109656	7.11042	ARL15	intron_variant	UCE	-	-	[0.001,0.0017]	-0.79*
5	53306140	rs60652351	T	C	T	35.1	6.961	3.22	0.855263	0.589744	0.15	0.00276576	-0.26552	0.00110663	-0.735375	0.231056	1.25879	0.104053	7.13321	ARL15	intron_variant	UCE	-	-	[0.001,0.0017]	-0.79*
5	53319785	rs255752	T	C	T	34.552	15.48	0.43	0.868421	0.576923	0.1803	0.0011852	-0.291498	0.000396508	-1.44686	0.0739679	2.10707	0.0175559	9.21449	ARL15	intron_variant	UCE	-	-	[0.0011,0.0019]	-0.34
5	53326234	rs381024	G	A	A	36.768	4.665	2.66	0.881579	0.525641	0.253	0.000184595	-0.355938	3.14e-05	0.609469	0.271107	2.74551	0.00302072	11.3236	ARL15	intron_variant	UCE	-	-	[0.0014,0.0023]	-0.45
5	53342979	rs16882051	T	C	T	36.151	5.743	2.13	0.881579	0.525641	0.253	0.00018341	-0.355938	2.19e-05	-1.35171	0.0882339	3.36638	0.000380865	12.8697	ARL15	intron_variant	UCE	-	-	[0.0014,0.0023]	-0.45
5	53343576	rs11742692	G	A	G	36.205	4.938	2.35	0.881579	0.525641	0.253	0.000183212	-0.355938	2.19e-05	-1.35171	0.0882339	3.36638	0.000380865	12.8702	ARL15	intron_variant	UCE	-	-	[0.0014,0.0023]	-0.45
5	53345795	rs156835	G	A	G	35.498	5.759	3.65	0.197368	0.602564	0.2822	9.21e-05	0.405196	2.57e-06	0.859728	0.19497	3.11872	0.000908152	13.3777	ARL15	intron_variant	UCE	-	-	[0.0013,0.0022]	-0.77*
5	53364230	rs156828	C	T	T	38.367	6.207	2.33	0.223684	0.487179	0.1293	0.00497636	0.263495	0.0011947	-0.710788	0.238608	1.95685	0.0251827	7.44704	ARL15	intron_variant	UCE	-	-	[0.0009,0.0014]	-0.38
5	53369015	rs39883	T	C	T	37.637	19.01	4.79	0.289474	0.615385	0.1829	0.00109493	0.325911	0.000125252	0.529112	0.298364	1.62885	0.0516724	8.67483	ARL15	intron_variant	UCE	-	-	[0.001,0.0017]	-0.64
5	53371793	rs156382	C	A	A	28.278	8.443	2.96	0.263158	0.602564	0.1994	0.000681193	0.339406	4.83e-05	-1.11186	0.133099	1.67147	0.0473144	9.68361	ARL15	intron_variant	UCE	-	-	[0.001,0.0017]	-0.7
5	53373064	rs156441	A	G	A	37.653	5.98	3.88	0.263158	0.615385	0.2132	0.000480302	0.352227	3.74e-05	0.390077	0.34824	1.74973	0.0400825	9.60078	ARL15	intron_variant	UCE	-	-	[0.0011,0.0018]	-0.7
5	53373746	rs156439	C	T	C	33.703	4.497	2.09	0.263158	0.615385	0.2132	0.000480203	0.352227	3.74e-05	0.390991	0.347902	1.73931	0.0409902	9.59157	ARL15	intron_variant	UCE	-	-	[0.0011,0.0018]	-0.7
5	53376454	rs156437	G	A	A	32.131	8.876	4	0.223684	0.5	0.1412	0.00362385	0.276316	0.000729523	-0.444588	0.328309	1.04825	0.147262	6.89342	ARL15	intron_variant	UCE	-	-	[0.0009,0.0015]	-0.69
5	53379987	rs274369	G	C	C	29.529	4.931	3.33	0.223684	0.5	0.1412	0.00362365	0.276316	0.000729523	-0.335677	0.368557	0.876484	0.190384	6.73168	ARL15	intron_variant	UCE	-	-	[0.0009,0.0015]	-0.69
5	53380555	rs273218	T	C	C	33.432	19.81	3.59	0.223684	0.5	0.1412	0.00362355	0.276316	0.000729523	-0.339961	0.366943	0.875254	0.190718	6.73284	ARL15	intron_variant	UCE	-	-	[0.0009,0.0015]	-0.69
5	53380938	rs273217	A	G	G	34.772	5.205	3.37	0.223684	0.5	0.1412	0.00362345	0.276316	0.000729523	-0.292782	0.384844	0.76989	0.220683	6.64879	ARL15	intron_variant	UCE	-	-	[0.0009,0.0015]	-0.69
5	75992472	rs10036196	A	G	G	32.873	1.759	-4.16	0.947368	0.769231	0.1101	0.00851605	-0.178138	0.0237143	1.16743	0.121518	2.40094	0.00817649	6.69754	IQGAP2	eQTL	RGE	CTD-2384B11.2	Skin_Sun_Exposed_Lower_leg	[0.0012,0.002]	0.31
5	84703081	rs187442	T	C	T	35.197	4.96	2.13	0.315789	0.576923	0.1175	0.00680522	0.261134	0.00171798	1.42717	0.0767653	1.70385	0.0442046	7.40151	-	intergenic_variant	UCE	-	-	[0.0008,0.0013]	-0.52
5	84721794	rs248305	G	A	G	30.695	2.975	2.03	0.671053	0.423077	0.1051	0.0100743	-0.247976	0.00211409	-2.88321	0.00196811	1.46347	0.0716693	8.52228	CTD-2331D11.3	upstream_gene_variant	UCE	-	-	[0.0007,0.0012]	-0.5
5	100583317	rs10045378	C	T	C	35.792	15.17	0.128	0.289474	0.551282	0.1198	0.00645963	0.261808	0.0016761	1.03694	0.149882	1.95321	0.0253975	7.38495	-	intergenic_variant	UCE	-	-	[0.0008,0.0013]	-0.27
5	101475506	rs1345828	A	G	A	35.737	4.101	2.52	0.763158	0.423077	0.2033	0.000609982	-0.340081	4.68e-05	-0.448418	0.326926	-0.17084	0.567825	8.27577	CTD-2333K2.1	upstream_gene_variant	UCE	-	-	[0.0011,0.0018]	-0.2
5	101475656	rs12659731	T	C	T	34.158	8.502	2.78	0.763158	0.423077	0.2033	0.000609785	-0.340081	4.68e-05	-0.416918	0.338369	-0.134001	0.553299	8.27223	CTD-2333K2.1	upstream_gene_variant	UCE	-	-	[0.0011,0.0018]	-0.2
5	101478839	rs411894	C	T	T	34.641	11.03	2.06	0.763158	0.423077	0.2033	0.000609686	-0.340081	6.6e-05	-0.354277	0.361566	0.0808275	0.46779	8.16711	CTD-2333K2.1	upstream_gene_variant	UCE	-	-	[0.0011,0.0018]	-0.2
5	101494072	rs7736423	C	A	A	35.591	11.78	3.89	0.473684	0.794872	0.19	0.000897196	0.321188	0.000111069	-1.94689	0.0257741	-0.45477	0.675363	8.7608	-	intergenic_variant	UCE	-	-	[0.0011,0.0018]	-0.1
5	101511737	rs17147130	A	G	A	23.432	4.912	2.36	0.5	0.807692	0.1792	0.00124525	0.307692	0.000275304	2.04472	0.0204414	0.00325704	0.498701	8.45658	-	intergenic_variant	UCE	-	-	[0.001,0.0017]	0.05
5	104152321	rs7701167	T	C	T	35.649	6.566	3.26	0.0526316	0.346154	0.2262	0.000338177	0.293522	0.00049411	2.59494	0.00473027	3.48956	0.000242001	12.7183	RP11-6N13.1	intron_variant	UCE	-	-	[0.0016,0.0027]	-0.17
5	106945691	rs26727	G	C	C	33.992	4.423	3.77	0.736842	0.410256	0.1858	0.000992505	-0.326586	0.000121558	1.5226	0.0639293	3.175	0.000749165	11.2382	EFNA5	intron_variant	UCE	-	-	[0.001,0.0017]	0.7
5	106949181	rs352614	A	C	C	33.131	7.943	2.08	0.736842	0.358974	0.2419	0.000242472	-0.377868	1.07e-05	1.66702	0.0477552	3.53916	0.000200805	13.6042	EFNA5	intron_variant	UCE	-	-	[0.0012,0.0019]	0.67
5	108963086	rs77013	T	A	T	33.483	7.198	2.56	0.25	0.461538	0.081	0.02164	0.211538	0.00908642	1.43498	0.0756463	2.6006	0.00465294	7.15984	-	intergenic_variant	UCE	-	-	[0.0007,0.0011]	-0.12
5	108966009	rs385728	C	T	C	35.633	16.16	1.08	0.25	0.474359	0.0914	0.0155512	0.224359	0.00607436	1.81415	0.0348274	2.8228	0.00238019	8.1062	-	regulatory_region_variant	UCE	-	-	[0.0007,0.0012]	-0.12
5	108991423	rs10447233	A	G	G	35.707	4.746	-1.57	0.25	0.474359	0.0914	0.0155509	0.224359	0.00476839	-1.48963	0.0681607	1.7105	0.0435867	6.65698	-	eQTL	RGE	CTC-332L22.1	Colon_Transverse	[0.0007,0.0012]	0.53
5	116066998	rs2909821	T	G	T	32.085	8.389	2.93	0.723684	0.461538	0.1213	0.00623365	-0.262146	0.00125692	-2.13383	0.0164285	1.78167	0.0374016	8.31746	-	intergenic_variant	UCE	-	-	[0.0008,0.0013]	-0.12
5	116067052	rs2909820	A	G	A	32.332	18.46	0.0525	0.723684	0.461538	0.1213	0.00623355	-0.262146	0.00125692	-2.13383	0.0164285	1.78167	0.0374016	8.31747	-	intergenic_variant	UCE	-	-	[0.0008,0.0013]	-0.12
5	116068881	rs2933597	G	A	G	22.977	14.27	4.01	0.789474	0.538462	0.1202	0.00634852	-0.251012	0.00189501	-1.48801	0.068374	1.90651	0.0282922	7.63316	-	intergenic_variant	UCE	-	-	[0.0008,0.0014]	0.03
5	116075842	rs2909815	G	A	G	34.251	8.962	3.62	0.776316	0.525641	0.1176	0.00678813	-0.250675	0.00191829	-1.71025	0.0436098	1.42662	0.0768446	7.36014	RP11-249M12.2	downstream_gene_variant	UCE	-	-	[0.0008,0.0014]	0.01
5	116083530	rs28035	C	T	C	34.988	6.933	2.94	0.776316	0.538462	0.1063	0.00976624	-0.237854	0.00302024	-1.48357	0.0689614	1.22498	0.110291	6.64908	RP11-249M12.2	intron_variant	UCE	-	-	[0.0008,0.0013]	0.01
5	116088287	rs26671	T	C	C	34.842	15.7	2.39	0.776316	0.525641	0.1176	0.00678803	-0.250675	0.00250101	0.367432	0.356648	1.93501	0.0264947	6.79474	RP11-249M12.2	intron_variant	UCE	-	-	[0.0008,0.0014]	0.23
5	116088403	rs26670	T	G	T	32.784	11.63	3.87	0.776316	0.512821	0.1293	0.00497813	-0.263495	0.0011947	-1.1135	0.132747	1.93455	0.0265229	7.67903	RP11-249M12.2	intron_variant	UCE	-	-	[0.0009,0.0014]	0.23
5	116097620	rs2937052	G	A	G	33.68	6.751	0	0.842105	0.628205	0.0989	0.012196	-0.2139	0.00669338	-1.01545	0.154946	3.37808	0.00036503	8.33563	RP11-249M12.2	eQTL	RGE	CTD-2287O16.4	Adrenal_Gland	[0.0008,0.0014]	0.2
5	116099168	rs2937054	G	T	G	32.88	6.148	2.05	0.855263	0.615385	0.1258	0.00551384	-0.239879	0.00281502	-0.901186	0.183745	3.65707	0.00012768	9.43873	RP11-249M12.2	upstream_gene_variant	UCE	-	-	[0.0009,0.0016]	0.25
5	116106161	rs2937057	C	G	G	35.042	3.587	2.24	0.855263	0.615385	0.1258	0.00551365	-0.239879	0.00363526	0.616058	0.268928	3.3682	0.000378361	8.69048	-	intergenic_variant	UCE	-	-	[0.0009,0.0016]	0.2
5	116107372	rs2242410	T	C	T	33.618	17.69	2.76	0.855263	0.615385	0.1258	0.00551355	-0.239879	0.00281502	-1.20351	0.114389	3.19994	0.000687274	8.91357	-	regulatory_region_variant	UCE	-	-	[0.0009,0.0016]	0.2
5	116109793	rs2913608	T	C	C	37.251	21.8	4.89	0.842105	0.589744	0.1335	0.00438771	-0.252362	0.0023561	0.659137	0.254904	3.25027	0.00057649	8.8184	-	regulatory_region_variant	UCE	-	-	[0.0009,0.0016]	0.2
5	129189385	rs10041623	G	C	G	35.954	2.639	2.12	0.171053	0.538462	0.2465	0.000216101	0.367409	1.8e-05	-0.638552	0.261557	1.31691	0.0939343	10.0197	CTC-575N7.1	intron_variant	UCE	-	-	[0.0013,0.0021]	-0.77*
5	129218180	rs33910	A	G	A	37.768	15.07	4.11	0.171053	0.551282	0.2606	0.000156051	0.380229	9.45e-06	-0.845522	0.19891	0.830663	0.203082	10.225	CTC-575N7.1	intron_variant	UCE	-	-	[0.0013,0.0022]	-0.77*
5	129233428	rs171520	T	G	T	30.676	8.131	3.59	0.171053	0.538462	0.2465	0.000213237	0.367409	1.8e-05	-0.392769	0.347245	0.771245	0.220281	9.53225	CTC-575N7.1	intron_variant	UCE	-	-	[0.0013,0.0021]	-0.77*
5	129236239	rs33923	T	C	T	31.367	13.85	2.07	0.171053	0.538462	0.2465	0.00021304	0.367409	1.8e-05	-0.427959	0.33434	0.571547	0.283814	9.43904	CTC-575N7.1	eQTL	RGE	CHSY3	Stomach	[0.0013,0.0021]	-0.77*
5	129245071	rs32232	A	C	A	31.239	1.217	2.76	0.828947	0.461538	0.2465	0.000212743	-0.367409	1.24e-05	-0.830366	0.203166	1.52258	0.0639318	10.4652	CHSY3	intron_variant	UCE	-	-	[0.0013,0.0021]	-0.77*
5	129259160	rs244745	G	A	G	33.977	6.001	2.9	0.842105	0.461538	0.2648	0.000144496	-0.380567	6.35e-06	-0.834683	0.201948	1.88403	0.0297806	11.2582	CHSY3	intron_variant	UCE	-	-	[0.0013,0.0022]	-0.78*
5	129266529	rs10463861	G	A	G	36.784	6.108	2.22	0.157895	0.551282	0.279	0.000111705	0.393387	4.8e-06	0.160317	0.436316	2.24107	0.0125108	11.5336	CHSY3	intron_variant	UCE	-	-	[0.0014,0.0023]	-0.78*
5	129266996	rs12514412	C	A	A	30.548	7.814	3.47	0.157895	0.551282	0.279	0.000111409	0.393387	3.24e-06	-0.834683	0.201948	2.24107	0.0125108	12.04	CHSY3	intron_variant	UCE	-	-	[0.0014,0.0023]	-0.78*
5	129269564	rs6862574	A	G	A	29.568	5.203	2.69	0.157895	0.551282	0.279	0.00011131	0.393387	4.8e-06	0.146078	0.44193	2.06667	0.0193828	11.3395	CHSY3	intron_variant	UCE	-	-	[0.0014,0.0023]	-0.78*
5	129304566	rs10040853	T	C	T	34.842	6.023	2.63	0.828947	0.435897	0.2748	0.000114964	-0.39305	3.3e-06	-0.708874	0.239201	2.53624	0.00560241	12.2938	CHSY3	intron_variant	UCE	-	-	[0.0013,0.0022]	-0.72
5	129307949	rs10036249	G	T	G	32.351	10.59	2.02	0.171053	0.551282	0.2606	0.000155557	0.380229	9.45e-06	0.00329663	0.498685	2.55272	0.00534418	11.407	CHSY3	intron_variant	UCE	-	-	[0.0013,0.0022]	-0.72
5	129322675	rs4262138	A	T	A	33.622	1.515	2.67	0.842105	0.576923	0.1456	0.00313238	-0.265182	0.00112089	-0.270027	0.39357	3.23211	0.000614404	9.07109	CHSY3	intron_variant	UCE	-	-	[0.001,0.0016]	-0.78*
5	129323813	rs12652706	T	C	T	33.313	11.25	3.04	0.828947	0.448718	0.2606	0.000153977	-0.380229	6.46e-06	-0.515006	0.303274	3.10538	0.000950128	12.5427	CHSY3	intron_variant	UCE	-	-	[0.0013,0.0022]	-0.72
5	129356852	rs13359961	G	A	A	31.494	4.074	2.45	0.171053	0.435897	0.1416	0.00357565	0.264845	0.00113531	-0.750719	0.226411	1.85565	0.0317518	7.53487	CHSY3	intron_variant	UCE	-	-	[0.001,0.0016]	-0.72
5	129367399	rs10039009	T	C	T	39.432	6.178	3.15	0.171053	0.435897	0.1416	0.00357456	0.264845	0.00149892	0.191024	0.424253	1.99621	0.0229557	7.28248	CHSY3	intron_variant	UCE	-	-	[0.001,0.0016]	-0.72
5	129371364	rs4544856	C	T	C	29.293	8.07	2.25	0.171053	0.435897	0.1416	0.00357397	0.264845	0.00149892	0.127579	0.449241	1.83176	0.0334937	7.09363	CHSY3	intron_variant	UCE	-	-	[0.001,0.0016]	-0.72
5	129377047	rs1000140	G	A	A	35.409	4.393	2.55	0.171053	0.435897	0.1416	0.00357357	0.264845	0.00113531	-0.804207	0.210639	1.79524	0.0363078	7.50825	CHSY3	intron_variant	UCE	-	-	[0.001,0.0016]	-0.72
5	129400153	rs2024086	T	A	A	34.745	9.231	3.41	0.828947	0.564103	0.1416	0.00357259	-0.264845	0.00149892	-0.827575	0.203956	1.86384	0.0311722	7.46793	CHSY3	intron_variant	UCE	-	-	[0.001,0.0016]	-0.72
5	129409715	rs13169438	G	A	A	33.764	5.418	2.35	0.828947	0.564103	0.1416	0.00357219	-0.264845	0.00149892	-1.16597	0.121813	1.11518	0.132387	7.06375	CHSY3	intron_variant	UCE	-	-	[0.001,0.0016]	-0.72
5	142936627	rs13155464	T	C	T	34.344	21.2	4.16	0.907895	0.679487	0.1356	0.00412637	-0.228408	0.00416732	-0.204243	0.419082	2.12794	0.0166711	6.92031	CTD-2050E21.2	upstream_gene_variant	UCE	-	-	[0.0011,0.0019]	0.38
5	142939231	rs2166368	G	A	A	34.27	5.37	2.77	0.710526	0.474359	0.0973	0.012648	-0.236167	0.00412078	1.7527	0.0398268	1.93974	0.0262058	7.26443	CTD-2050E21.2	intron_variant	UCE	-	-	[0.0007,0.0012]	-0.54
5	144257806	rs13167122	A	T	A	32.927	4.869	3.09	0.434211	0.858974	0.3219	5.07e-05	0.424764	8.78e-07	0.388416	0.348854	-0.994245	0.839948	10.8846	-	intergenic_variant	UCE	-	-	[0.0015,0.0025]	-0.33
5	144260415	rs13186540	T	C	T	35.931	4.749	2.7	0.671053	0.987179	0.2931	7.52e-05	0.316127	0.000192143	1.57669	0.0574334	-0.845416	0.801061	9.17733	-	intergenic_variant	UCE	-	-	[0.0026,0.0044]	-0.04
5	144267020	rs7733196	A	C	A	32.768	15.36	0.75	0.434211	0.846154	0.3029	6.53e-05	0.411943	1.78e-06	0.492062	0.311338	-0.881696	0.811029	10.5324	-	intergenic_variant	UCE	-	-	[0.0014,0.0024]	-0.61
5	144267106	rs7712842	T	C	T	33.699	15.81	2.18	0.434211	0.846154	0.3029	6.52e-05	0.411943	1.78e-06	0.498302	0.309136	-0.849042	0.802071	10.541	-	intergenic_variant	UCE	-	-	[0.0014,0.0024]	-0.61
5	144322528	rs10067970	T	C	T	34.969	5.89	2.46	0.434211	0.846154	0.3029	6.28e-05	0.411943	1.78e-06	0.54822	0.29177	-0.875966	0.809476	10.5784	-	intergenic_variant	UCE	-	-	[0.0014,0.0024]	-0.61
5	145198308	rs2087562	C	T	C	37.031	15.59	2.33	0.565789	0.846154	0.1627	0.00189711	0.280364	0.000832312	1.81491	0.034769	0.457024	0.323827	7.75012	PRELID2	intron_variant	UCE	-	-	[0.001,0.0017]	-0.7
5	151140525	rs1972779	T	C	C	27.046	0.618	-0.659	0.289474	0.589744	0.1566	0.00223015	0.30027	0.000275275	-0.87209	0.19158	-0.429928	0.666376	7.10583	CTB-113P19.3	eQTL	RGE	RP11-54C4.1;RP11-54C4.1;RP11-54C4.1;RP11-54C4.1	Esophagus_Gastroesophageal_Junction;Brain_Caudate_basal_ganglia;Esophagus_Muscularis;Adrenal_Gland	[0.0009,0.0015]	0.1
5	151144199	rs2964581	T	C	C	28.293	12	1.42	0.289474	0.589744	0.1566	0.00223005	0.30027	0.000275275	-1.24772	0.106067	0.146276	0.441852	7.54106	CTB-113P19.3	eQTL	RGE	CTB-113P19.3;CTB-113P19.3;CTB-113P19.3	Colon_Sigmoid;Artery_Tibial;Adipose_Subcutaneous	[0.0009,0.0015]	0.1
5	151144347	rs2964580	G	A	A	32.39	12.33	0.889	0.289474	0.589744	0.1566	0.00222995	0.30027	0.000275275	-1.24772	0.106067	0.146276	0.441852	7.54108	CTB-113P19.3	eQTL	RGE	RP11-54C4.1;RP11-54C4.1	Adipose_Subcutaneous;Lung	[0.0009,0.0015]	0.1
5	151147259	rs2915881	A	G	G	31.104	3.12	0.392	0.368421	0.641026	0.127	0.00536856	0.272605	0.000843203	-1.94565	0.0258485	-0.0585545	0.523346	7.21299	ATOX1	eQTL	RGE	CTB-113P19.3	Muscle_Skeletal	[0.0008,0.0014]	-0.12
5	151147442	rs2915879	A	G	G	31.707	0.642	-1.3	0.368421	0.641026	0.127	0.00536836	0.272605	0.000843203	-1.94565	0.0258485	-0.0585545	0.523346	7.213	ATOX1	eQTL	RGE	CTB-12O2.1;CTB-12O2.1;CTB-12O2.1	Heart_Atrial_Appendage;Esophagus_Mucosa;Adipose_Subcutaneous	[0.0008,0.0014]	-0.12
5	151149448	rs2964577	T	C	C	28.236	3.843	0.225	0.289474	0.589744	0.1566	0.00222985	0.30027	0.000275275	-1.06332	0.143818	0.0623354	0.475148	7.37731	ATOX1	eQTL	RGE	CTB-113P19.3	Esophagus_Gastroesophageal_Junction	[0.0009,0.0015]	0.1
5	151151962	rs6890099	A	G	G	21.819	8.61	0.2	0.368421	0.641026	0.127	0.00536796	0.272605	0.000843203	-1.84433	0.0325676	-0.0279879	0.511164	7.12291	ATOX1	splice_donor_variant	CPS	-	-	[0.0008,0.0014]	-0.12
5	151169120	rs12654877	A	G	G	34.309	0.493	-2.65	0.289474	0.589744	0.1566	0.00222906	0.30027	0.000275275	-1.55886	0.0595147	1.09797	0.136109	8.3036	G3BP1	eQTL	RGE	RP11-54C4.1	Artery_Tibial	[0.0009,0.0015]	0.1
5	151174605	rs2964569	C	G	G	30.903	0.232	-0.317	0.289474	0.589744	0.1566	0.00222877	0.30027	0.000275275	-1.20546	0.114013	1.08294	0.139418	8.0109	G3BP1	eQTL	RGE	RP11-54C4.1;ATOX1;ATOX1	Heart_Left_Ventricle;Skin_Sun_Exposed_Lower_leg;Colon_Transverse	[0.0009,0.0015]	0.1
5	151191231	rs1433041	G	A	A	26.517	13.63	3.26	0.289474	0.589744	0.1566	0.00222827	0.30027	0.000275275	-0.772558	0.219892	0.290056	0.385887	7.2836	G3BP1	3_prime_UTR_variant	UCE	-	-	[0.0009,0.0015]	0.1
5	151196733	rs2915893	G	A	G	35.726	3.095	2.06	0.289474	0.589744	0.1566	0.00222758	0.30027	0.000375125	-0.127256	0.449369	-0.0246355	0.509827	6.71796	G3BP1	downstream_gene_variant	UCE	-	-	[0.0009,0.0015]	0.1
5	151197011	rs2915892	C	A	A	32.61	2.456	-2.89	0.289474	0.589744	0.1566	0.00222748	0.30027	0.000275275	-0.648453	0.258346	-0.0246355	0.509827	7.09279	G3BP1	eQTL	RGE	RP11-54C4.1;RP11-54C4.1	Small_Intestine_Terminal_Ileum;Colon_Sigmoid	[0.0009,0.0015]	0.1
5	151205100	rs2915888	T	C	T	33.598	6.747	0.964	0.289474	0.602564	0.1695	0.0015936	0.31309	0.000218918	0.10171	0.459494	0.250237	0.401202	7.1917	GLRA1	eQTL	RGE	ATOX1;CTB-113P19.3	Muscle_Skeletal;Adrenal_Gland	[0.001,0.0016]	0.1
5	151206060	rs2915886	T	C	C	34.452	3.828	0.115	0.289474	0.589744	0.1566	0.00222699	0.30027	0.000275275	-0.933508	0.175279	0.332717	0.369674	7.40097	GLRA1	eQTL	RGE	RP11-54C4.1;CTB-113P19.3	Ovary;Thyroid	[0.0009,0.0015]	0.1
5	151207068	rs2915885	T	C	C	31.606	7.051	-4.91	0.315789	0.602564	0.1417	0.00355471	0.286775	0.000480753	-1.19353	0.116331	0.257979	0.398212	7.10147	GLRA1	eQTL	RGE	RP11-54C4.1	Heart_Atrial_Appendage	[0.0009,0.0014]	0.22
5	151207473	rs12654573	T	G	G	32.633	2.861	2.17	0.394737	0.653846	0.1146	0.00780118	0.259109	0.00140792	-2.00494	0.0224849	0.161141	0.435991	6.9679	GLRA1	eQTL	RGE	RP11-54C4.1;CTB-12O2.1	Whole_Blood;Thyroid	[0.0008,0.0013]	0.06
5	151214631	rs7706957	C	T	C	16.39	2.529	0	0.315789	0.615385	0.1544	0.00246008	0.299595	0.000385699	0.264609	0.395655	0.142904	0.443183	6.7789	GLRA1	eQTL	RGE	CTB-113P19.3	Cells_Transformed_fibroblasts	[0.0009,0.0015]	0.22
5	151216441	rs116485523	A	G	G	34.506	1.29	0	0.315789	0.602564	0.1417	0.00355412	0.286775	0.000480753	-0.962897	0.1678	0.090432	0.463972	6.87606	GLRA1	eQTL	RGE	CTB-12O2.1	Lung	[0.0009,0.0014]	0.22
5	161262344	rs4311461	G	T	T	35.112	3.219	3.16	0.105263	0.448718	0.2458	0.000220842	0.343455	3.99e-05	-0.909925	0.181431	0.701074	0.241629	9.41309	-	intergenic_variant	UCE	-	-	[0.0014,0.0023]	0.21
5	161262947	rs7707859	G	A	A	36.328	4.762	3.5	0.105263	0.448718	0.2458	0.000220743	0.343455	3.99e-05	-0.919359	0.178954	0.757163	0.224476	9.45123	-	intergenic_variant	UCE	-	-	[0.0014,0.0023]	0.21
5	161271849	rs4478357	A	C	C	32.205	19.7	4.88	0.105263	0.448718	0.2458	0.000220348	0.343455	3.99e-05	-0.652078	0.257175	0.899534	0.184184	9.38044	GABRA1	upstream_gene_variant	UCE	-	-	[0.0014,0.0023]	0.21
5	164703292	rs17074579	G	T	G	36.853	17.77	2.35	0.881579	0.653846	0.1236	0.0057331	-0.227733	0.00426254	-1.6574	0.0487193	2.19299	0.0141541	7.77336	-	intergenic_variant	UCE	-	-	[0.001,0.0017]	0.49
5	164703698	rs17074593	T	C	T	37.015	12.02	2.33	0.881579	0.653846	0.1236	0.00573301	-0.227733	0.00426254	-1.644	0.0500881	2.30433	0.0106021	7.88682	-	intergenic_variant	UCE	-	-	[0.001,0.0017]	0.49
5	164707628	rs34796134	A	C	A	34.745	16.24	1.68	0.276316	0.512821	0.0988	0.0122668	0.236505	0.00407436	1.38282	0.0833599	2.14198	0.0160977	7.17349	-	intergenic_variant	UCE	-	-	[0.0007,0.0012]	-0.37
5	164712235	rs1368421	G	A	A	23.714	4.792	2.55	0.197368	0.435897	0.1115	0.00831279	0.238529	0.00295038	-2.17353	0.0148703	1.31676	0.0939594	7.46511	-	intergenic_variant	UCE	-	-	[0.0008,0.0014]	0.25
5	167149842	rs4628015	T	C	T	33.432	5.974	2.55	0.407895	0.653846	0.1029	0.010841	0.245951	0.00295064	0.908379	0.181839	1.91775	0.0275715	6.79487	TENM2	intron_variant	UCE	-	-	[0.0007,0.0012]	-0.47
5	167170736	rs58347375	C	G	C	34.263	17.55	4.14	0.381579	0.666667	0.1395	0.00385249	0.285088	0.000691883	1.06975	0.142366	2.77874	0.00272838	8.98492	TENM2	intron_variant	UCE	-	-	[0.0009,0.0014]	-0.41
5	167173394	rs11134468	A	G	A	34.795	7.176	2.97	0.381579	0.666667	0.1395	0.00385209	0.285088	0.000691883	1.08076	0.139902	2.66964	0.00379651	8.84906	TENM2	intron_variant	UCE	-	-	[0.0009,0.0014]	-0.41
5	167196549	rs1364370	T	C	C	34.668	7.067	2.41	0.565789	0.320513	0.1033	0.0106336	-0.245277	0.0030205	1.63859	0.0506493	2.21187	0.0134879	7.65872	TENM2	intron_variant	UCE	-	-	[0.0007,0.0012]	-0.15
5	180216872	rs61343324	C	T	C	33.946	2.212	-0.602	0.934211	0.692308	0.1638	0.00184457	-0.241903	0.00262247	-1.20172	0.114736	1.63534	0.0509889	7.54822	CTC-205M6.5	eQTL	RGE	MGAT1	Skin_Sun_Exposed_Lower_leg	[0.0013,0.0022]	0.3
5	180219304	rs7726005	C	T	T	31.602	17.24	5.56	0.934211	0.692308	0.1638	0.00184447	-0.241903	0.00339266	0.706708	0.239874	1.44665	0.0739974	6.95439	MGAT1	missense_variant	CPS	-	-	[0.0013,0.0022]	0.3
5	180224259	rs117657946	G	A	G	26.278	0.903	-1.13	0.921053	0.653846	0.1811	0.00116248	-0.267206	0.00103784	-1.46074	0.0720433	1.46343	0.0716748	8.20552	MGAT1	eQTL	RGE	CTC-205M6.5	Nerve_Tibial	[0.0013,0.0022]	0.42
5	180225013	rs2129059	T	C	T	34.564	8.117	-2.27	0.921053	0.653846	0.1811	0.00116229	-0.267206	0.00103784	-1.53013	0.0629922	1.62467	0.0521164	8.4023	MGAT1	eQTL	RGE	MGAT1;CTC-205M6.5	Esophagus_Muscularis;Artery_Tibial	[0.0013,0.0022]	0.42
5	180225542	rs62405457	G	A	G	36.985	8.319	2.57	0.921053	0.653846	0.1811	0.00116209	-0.267206	0.00103784	-1.53359	0.0625652	1.61854	0.0527731	8.39989	MGAT1	intron_variant	UCE	-	-	[0.0013,0.0022]	0.42
5	180227904	rs62407765	A	G	A	36.977	7.562	2.24	0.921053	0.653846	0.1811	0.00116169	-0.267206	0.00103784	-1.29174	0.0982235	1.13887	0.127379	7.82147	MGAT1	intron_variant	UCE	-	-	[0.0013,0.0022]	0.42
5	180229013	rs6893442	A	C	A	32.784	7.269	2.54	0.921053	0.653846	0.1811	0.0011613	-0.267206	0.00103784	-1.29174	0.0982235	1.03871	0.14947	7.75216	MGAT1	intron_variant	UCE	-	-	[0.0013,0.0022]	0.42
5	180229950	rs62407768	C	G	C	18.799	8.599	-1.59	0.934211	0.666667	0.1898	0.000905196	-0.267544	0.00102456	-1.32019	0.0933857	1.08407	0.139167	7.9189	MGAT1	eQTL	RGE	CTC-205M6.5	Thyroid	[0.0014,0.0024]	-0.02
5	180230235	rs3806862	T	G	G	28.05	8.653	-2.31	0.921053	0.653846	0.1811	0.0011611	-0.267206	0.00137312	0.48956	0.312223	1.05627	0.145422	7.14032	MGAT1	eQTL	RGE	CTC-205M6.5	Heart_Left_Ventricle	[0.0013,0.0022]	0.42
5	180232480	rs58072284	A	G	G	35.44	3.436	0.158	0.921053	0.653846	0.1811	0.00115992	-0.267206	0.00137312	0.811767	0.208463	2.00836	0.0223027	8.13048	MGAT1	eQTL	RGE	CTC-205M6.5	Cells_Transformed_fibroblasts	[0.0013,0.0022]	0.42
5	180234440	rs59085476	G	C	G	37.031	1.309	-0.74	0.947368	0.692308	0.1865	0.000962283	-0.255061	0.00163501	-0.466843	0.320306	1.9616	0.0249047	7.90133	MGAT1	eQTL	RGE	TRIM52	Cells_Transformed_fibroblasts	[0.0015,0.0025]	0.37
5	180234514	rs57876091	G	A	A	36.633	8.676	3.46	0.934211	0.653846	0.2029	0.000620057	-0.280364	0.000832312	0.523068	0.300463	1.95845	0.0250887	8.41001	MGAT1	intron_variant	UCE	-	-	[0.0015,0.0024]	0.54
5	180237123	rs2626813	T	C	C	16.452	12.92	1.46	0.947368	0.666667	0.2129	0.000484055	-0.280702	0.000821471	-0.0549176	0.478102	2.00677	0.0223872	8.37099	MGAT1	eQTL	RGE	MGAT1	Brain_Cerebellum	[0.0016,0.0026]	0.37
6	1080098	rs7750356	T	C	T	36.788	7.356	2.27	0.934211	0.705128	0.1511	0.00267045	-0.229082	0.00407402	-1.81797	0.0345344	1.56589	0.0586871	7.6566	AL033381.1	upstream_gene_variant	UCE	-	-	[0.0013,0.0021]	-0.48
6	1081731	rs9405439	T	C	C	35.344	8.471	3.79	0.934211	0.679487	0.1767	0.00128732	-0.254723	0.00216598	1.669	0.0475587	1.88183	0.0299297	8.40133	AL033381.1	intron_variant	UCE	-	-	[0.0014,0.0023]	-0.48
6	5748088	rs17141229	C	T	T	33.494	5.195	2.88	0.723684	0.987179	0.2384	0.000267954	0.263495	0.0011947	-0.976044	0.164521	-0.831839	0.79725	7.37686	FARS2	intron_variant	UCE	-	-	[0.0024,0.0041]	0.12
6	12464492	rs9296385	A	C	C	35.618	2.708	2.56	0.368421	0.679487	0.1661	0.00181592	0.311066	0.000173452	0.0389201	0.484477	0.330475	0.37052	7.24764	-	intergenic_variant	UCE	-	-	[0.0009,0.0016]	0.33
6	13222877	rs4711939	T	C	T	36.073	4.161	-5.05	0.460526	0.782051	0.1878	0.000947172	0.321525	0.000151954	0.159088	0.4368	0.137842	0.445183	7.55304	PHACTR1	eQTL	RGE	RP1-257A7.5	Brain_Cerebellum	[0.001,0.0017]	0.26
6	13969890	rs9396367	G	T	G	32.587	7.507	2.54	0.25	0.461538	0.081	0.0216178	0.211538	0.00908642	1.83718	0.0330918	2.63275	0.00423472	7.56025	RNF182	intron_variant	UCE	-	-	[0.0007,0.0011]	0.42
6	26414425	rs3208733	C	T	T	35.344	3.109	0.376	0.894737	0.705128	0.0941	0.0142479	-0.189609	0.0173077	2.94817	0.0015982	1.08852	0.138183	7.26392	BTN3A1	eQTL	RGE	BTN3A1;BTN3A1;BTN3A1	Esophagus_Muscularis;Thyroid;Adipose_Visceral_Omentum	[0.0009,0.0015]	-0.1
6	26423560	rs4320356	C	T	T	36.869	5.734	1.58	0.894737	0.705128	0.0941	0.0142478	-0.189609	0.0173077	2.85033	0.00218357	0.846791	0.198556	6.97096	BTN2A3P	eQTL	RGE	BTN3A1	Colon_Sigmoid	[0.0009,0.0015]	-0.1
6	32903724	rs68600	C	T	C	34.297	8.009	2.87	0.355263	0.653846	0.1527	0.00263164	0.298583	0.000402079	0.649235	0.258093	0.716784	0.236754	7.18939	HLA-DMB	non_coding_transcript_exon_variant	UCE	-	-	[0.0009,0.0015]	0.37
6	32905746	rs194675	T	A	T	36.726	6.91	0.0664	0.342105	0.705128	0.2233	0.000390128	0.363023	2.23e-05	1.46185	0.071891	2.35081	0.00936631	11.2322	HLA-DMB	eQTL	RGE	ZBTB22	Artery_Coronary	[0.0011,0.0018]	0.73
6	32917544	rs1063478	C	T	C	33.529	7.101	1.54	0.907895	0.705128	0.1115	0.00830765	-0.202767	0.00946854	-2.26703	0.0116942	2.01739	0.0218275	7.69726	HLA-DMA	missense_variant	CPS	-	-	[0.001,0.0017]	0.71
6	32922068	rs150359	A	T	T	36.39	1.091	2.51	0.263158	0.551282	0.1471	0.00301248	0.288124	0.00045513	-1.62182	0.0524209	2.01133	0.0221454	8.79815	HLA-DMA	intron_variant	UCE	-	-	[0.0009,0.0015]	0.45
6	32924584	rs209474	A	G	A	32.166	3.719	-1.15	0.328947	0.679487	0.2086	0.000570377	0.35054	4.05e-05	1.50401	0.0662893	2.16487	0.0151989	10.6331	HLA-DMA	eQTL	RGE	BRD2	Brain_Cerebellum	[0.0011,0.0018]	0.59
6	32940621	.	C	T	C	28.351	18.52	3.74	0.578947	0.897436	0.2229	0.000415116	0.318489	0.000173471	4.2666	1e-05	2.53991	0.00554396	14.3988	BRD2	5_prime_UTR_variant	UCE	-	-	[0.0013,0.0022]	0.17
6	32942302	rs516535	G	A	A	33.761	18.77	2.9	0.263158	0.525641	0.1229	0.00586387	0.262483	0.0012411	-1.98082	0.0238059	3.24288	0.00059165	9.98926	BRD2	synonymous_variant	UCE	-	-	[0.0008,0.0014]	0.45
6	32948721	rs78300601	C	G	C	33.224	10.23	2.84	0.921053	0.730769	0.1062	0.00980288	-0.190283	0.013731	-0.936951	0.174392	2.77969	0.00272041	7.19478	BRD2	3_prime_UTR_variant	UCE	-	-	[0.0011,0.0018]	0.71
6	32953711	rs206776	T	C	C	35.069	1.529	0.0173	0.210526	0.5	0.1563	0.00228951	0.289474	0.000430778	-1.24287	0.106958	1.83911	0.0329496	8.45894	BRD2	eQTL	RGE	HLA-DOA	Thyroid	[0.001,0.0016]	0.42
6	32961361	rs9500927	G	A	G	35.849	1.35	-1.3	0.552632	0.833333	0.1591	0.00212891	0.280702	0.000821471	1.68499	0.0459953	1.01739	0.154484	7.90565	-	eQTL	RGE	HLA-DMB	Pituitary	[0.001,0.0017]	0.18
6	44773705	rs67597621	T	G	T	33.085	9.832	4.39	0.855263	0.628205	0.1141	0.00786705	-0.227058	0.00435969	-0.833644	0.202241	2.02529	0.0214189	6.82807	SUPT3H	downstream_gene_variant	UCE	-	-	[0.0009,0.0015]	-0.1
6	44796139	rs2139863	A	G	A	33.131	16.05	4.55	0.855263	0.641026	0.1028	0.0109331	-0.214238	0.00662189	-1.23645	0.108146	2.47299	0.00669934	7.28024	SUPT3H	intron_variant	UCE	-	-	[0.0009,0.0014]	-0.1
6	44798617	rs3799965	G	T	G	33.888	1.706	1.13	0.855263	0.641026	0.1028	0.010933	-0.214238	0.00662189	-1.23736	0.107977	2.47595	0.00664405	7.28452	SUPT3H	eQTL	RGE	SUPT3H	Muscle_Skeletal	[0.0009,0.0014]	-0.1
6	44798665	rs3799966	T	C	T	33.073	14.82	2.98	0.855263	0.615385	0.1258	0.00549932	-0.239879	0.00281502	-1.23736	0.107977	2.54952	0.00539348	8.04501	SUPT3H	intron_variant	UCE	-	-	[0.0009,0.0016]	-0.1
6	44908728	rs9369523	T	C	T	34.884	2.763	0.235	0.289474	0.5	0.0765	0.0241712	0.210526	0.00937225	2.25912	0.011938	1.83348	0.0333657	7.04462	SUPT3H	eQTL	RGE	SUPT3H	Cells_EBV-transformed_lymphocytes	[0.0007,0.0011]	0.25
6	68426763	rs4262175	T	G	T	30.347	11.55	2.7	0.0657895	0.24359	0.1017	0.0116363	0.1778	0.0239295	2.49851	0.00623576	2.02157	0.0216105	7.4257	-	intergenic_variant	UCE	-	-	[0.0011,0.0018]	-0.61
6	68428346	rs4541727	A	G	A	32.046	6.983	2.8	0.0657895	0.24359	0.1017	0.0116362	0.1778	0.0239295	2.36828	0.0089355	2.01422	0.0219933	7.26185	-	intergenic_variant	UCE	-	-	[0.0011,0.0018]	-0.61
6	85903447	rs9344470	C	G	C	35.405	15.9	0.51	0.263158	0.0128205	0.2248	0.000373041	-0.250337	0.00194183	-1.28225	0.0998774	-2.14046	0.983841	7.14764	-	intergenic_variant	UCE	-	-	[0.0024,0.004]	0.8*
6	85950560	rs1407154	C	T	T	36.015	15.24	2.82	0.263158	0.0128205	0.2248	0.000357733	-0.250337	0.00253094	1.64594	0.049888	-0.772467	0.780081	7.45302	-	intergenic_variant	UCE	-	-	[0.0024,0.004]	0.8*
6	85961009	rs1570108	C	T	C	34.857	14.24	5.87	0.263158	0.0128205	0.2248	0.000356152	-0.250337	0.00194183	-2.34617	0.00948374	-0.149193	0.559299	8.43553	-	intergenic_variant	UCE	-	-	[0.0024,0.004]	0.8*
6	85970117	rs559487	A	G	A	33.811	4.282	2.04	0.263158	0.0128205	0.2248	0.000355757	-0.250337	0.00194183	-1.65101	0.0493683	-0.0251483	0.510032	7.75959	RP1-161C16.1	downstream_gene_variant	UCE	-	-	[0.0024,0.004]	0.8*
6	88893001	rs9351138	A	G	A	29.819	12.69	3.2	0.842105	0.525641	0.1965	0.000755466	-0.316464	0.000136962	0.085342	0.465995	-1.31467	0.90569	7.35982	-	intergenic_variant	UCE	-	-	[0.0011,0.0019]	0.66
6	88893510	rs1535260	T	C	C	35.208	7.7	2.92	0.513158	0.205128	0.1766	0.00129858	-0.30803	0.000271416	-0.7075	0.239628	-1.91142	0.972025	7.08568	-	regulatory_region_variant	UCE	-	-	[0.001,0.0017]	-0.62
6	88894422	rs1535257	A	C	A	35.29	3.586	1.89	0.5	0.820513	0.1956	0.000784997	0.320513	0.000158832	-0.526879	0.299139	-1.91532	0.972274	7.44053	-	eQTL	RGE	CNR1	Muscle_Skeletal	[0.0011,0.0018]	-0.57
6	88895422	rs7758960	C	A	C	34.483	20.4	3.44	0.5	0.820513	0.1956	0.000784898	0.320513	0.000158832	-0.446635	0.327569	-1.91444	0.972218	7.40118	-	intergenic_variant	UCE	-	-	[0.0011,0.0018]	-0.57
6	88896952	rs7769275	G	A	G	35.305	5.895	2.02	0.5	0.820513	0.1956	0.000784503	0.320513	0.000158832	0.0632621	0.474779	-2.3978	0.991753	7.23157	-	intergenic_variant	UCE	-	-	[0.0011,0.0018]	-0.57
6	88901534	rs9450914	C	T	T	37.386	6.425	3.34	0.5	0.820513	0.1956	0.000784108	0.320513	0.000114463	-0.553149	0.290081	-2.24171	0.98751	7.5899	-	intergenic_variant	UCE	-	-	[0.0011,0.0018]	-0.57
6	89787349	rs9351203	C	T	C	33.463	8.543	2.26	0.157895	0.371795	0.0989	0.012193	0.2139	0.00844899	1.28203	0.0999159	2.62751	0.0043005	7.35393	PNRC1	upstream_gene_variant	UCE	-	-	[0.0008,0.0014]	-0.36
6	100025778	rs330856	T	C	T	34.201	5.467	2.04	0.75	0.384615	0.2291	0.000322868	-0.365385	1.37e-05	-0.0436951	0.482574	-1.51317	0.934882	8.69993	RP1-199J3.5	downstream_gene_variant	UCE	-	-	[0.0011,0.0019]	-0.25
6	100039801	rs7450748	T	A	T	35.861	2.898	-2.12	0.368421	0.679487	0.1661	0.0018173	0.311066	0.000238662	-0.324121	0.372923	-1.94111	0.973877	6.80267	-	eQTL	RGE	RP1-199J3.7	Muscle_Skeletal	[0.0009,0.0016]	-0.06
6	100041576	rs1908139	A	G	A	35.232	8.034	3.01	0.368421	0.679487	0.1661	0.00181711	0.311066	0.000238662	-0.274457	0.391867	-1.57804	0.942722	6.79531	-	intergenic_variant	UCE	-	-	[0.0009,0.0016]	-0.06
6	100043063	rs330824	T	A	T	33.606	15.74	0.78	0.644737	0.333333	0.1661	0.00181701	-0.311404	0.000170928	-0.377044	0.35307	-1.79704	0.963835	6.97597	-	intergenic_variant	UCE	-	-	[0.0009,0.0016]	-0.07
6	100045730	rs34921554	A	T	A	34.541	3.284	2.69	0.368421	0.679487	0.1661	0.00181661	0.311066	0.000238662	0.21863	0.413469	-0.545904	0.707434	6.89682	-	intergenic_variant	UCE	-	-	[0.0009,0.0016]	-0.06
6	100051818	rs12661004	G	A	G	26.761	11.24	2.41	0.75	0.371795	0.2435	0.000235558	-0.378205	7.17e-06	0.214386	0.415123	-1.66069	0.951612	9.17575	PRDM13	upstream_gene_variant	UCE	-	-	[0.0012,0.002]	-0.53
6	116830834	rs2640884	A	C	C	35.629	0.368	0.137	0.671053	0.346154	0.1803	0.00118451	-0.324899	0.000130991	-0.467333	0.320131	-1.28888	0.90128	7.34903	TRAPPC3L	eQTL	RGE	FAM26F	Heart_Atrial_Appendage	[0.001,0.0016]	0.16
6	116833646	rs2279524	A	G	G	35.919	12.05	3.13	0.671053	0.346154	0.1803	0.00118441	-0.324899	0.000130991	-0.501423	0.308037	-1.38583	0.917101	7.35824	FAM26E	intron_variant	UCE	-	-	[0.001,0.0016]	0.16
6	116834700	rs13217264	T	A	A	36.324	7.729	3.22	0.671053	0.346154	0.1803	0.00118431	-0.324899	0.000130991	-0.500148	0.308485	-1.29312	0.902015	7.36484	FAM26E	intron_variant	UCE	-	-	[0.001,0.0016]	0.16
6	116926832	rs2145334	G	A	A	35.471	7.757	0.158	0.434211	0.782051	0.2155	0.000461042	0.347841	3.24e-05	-1.21642	0.111912	-2.86383	0.997907	8.77775	-	eQTL	RGE	FAM162B	Lung	[0.0011,0.0019]	-0.53
6	116933018	rs7761672	A	G	A	32.116	3.724	0.915	0.434211	0.782051	0.2155	0.000460647	0.347841	4.6e-05	0.436753	0.331145	-2.06526	0.980551	8.16239	RSPH4A	eQTL	RGE	KPNA5	Thyroid	[0.0011,0.0019]	-0.53
6	116941696	rs9488986	A	G	A	30.432	3.383	2.07	0.447368	0.782051	0.2015	0.000643069	0.334683	8.45e-05	0.416104	0.338667	-2.08864	0.98163	7.74317	RSPH4A	intron_variant	UCE	-	-	[0.0011,0.0018]	-0.58
6	116955576	rs7751795	C	T	T	31.398	2.27	-0.778	0.447368	0.782051	0.2015	0.000642674	0.334683	6.01e-05	-1.20244	0.114596	-1.97086	0.97563	8.36468	ZUFSP	eQTL	RGE	RSPH4A	Brain_Cerebellar_Hemisphere	[0.0011,0.0018]	-0.58
6	116969946	rs6925315	G	A	G	22.367	0.964	-2.09	0.447368	0.782051	0.2015	0.000642279	0.334683	8.45e-05	0.165485	0.434281	-1.88841	0.970514	7.64065	ZUFSP	eQTL	RGE	KPNA5	Brain_Cerebellum	[0.0011,0.0018]	-0.58
6	116973182	rs4946188	T	C	C	32.035	9.956	1.52	0.447368	0.782051	0.2015	0.000641687	0.334683	6.01e-05	-1.07247	0.141755	-1.17872	0.880745	8.31742	ZUFSP	missense_variant	CPS	-	-	[0.0011,0.0018]	-0.58
6	116979930	rs6910565	A	G	A	30.938	5.115	2.12	0.447368	0.782051	0.2015	0.000641193	0.334683	8.45e-05	0.172402	0.431561	-1.41209	0.921038	7.66683	ZUFSP	intron_variant	UCE	-	-	[0.0011,0.0018]	-0.58
6	116996934	rs1165373	G	A	A	34.541	2.253	0.554	0.447368	0.794872	0.2177	0.000446326	0.347503	3.29e-05	-1.27803	0.100619	-2.10669	0.982428	8.83817	-	eQTL	RGE	RWDD1	Heart_Left_Ventricle	[0.0011,0.0019]	-0.58
6	117000017	rs1165374	C	G	G	34.417	3.772	1.33	0.394737	0.705128	0.1667	0.00176427	0.310391	0.000178605	-0.319821	0.374552	-2.11145	0.982633	6.93564	KPNA5	eQTL	RGE	FAM162B	Esophagus_Muscularis	[0.0009,0.0016]	-0.25
6	117000900	rs6568961	T	A	A	32.486	4.191	0.158	0.447368	0.794872	0.2177	0.000446227	0.347503	3.29e-05	-1.28416	0.0995429	-2.24019	0.987461	8.84072	KPNA5	eQTL	RGE	KPNA5	Brain_Cerebellar_Hemisphere	[0.0011,0.0019]	-0.58
6	117016054	rs1177449	G	A	A	31.436	6.722	2.82	0.394737	0.705128	0.1667	0.00176417	0.310391	0.000178605	-1.27435	0.10127	-2.73896	0.996918	7.49743	KPNA5	intron_variant	UCE	-	-	[0.0009,0.0016]	-0.25
6	117019846	rs7357061	G	T	T	34.842	7.584	2.41	0.526316	0.794872	0.138	0.00391214	0.268556	0.000985649	-2.05707	0.0198399	-2.66318	0.99613	7.11801	KPNA5	intron_variant	UCE	-	-	[0.0009,0.0015]	-0.53
6	117021875	rs9481662	T	A	T	32.815	7.974	2.53	0.526316	0.794872	0.138	0.00391205	0.268556	0.00130565	1.9412	0.0261171	-2.10272	0.982255	6.88262	KPNA5	intron_variant	UCE	-	-	[0.0009,0.0015]	-0.53
6	117024508	rs1165368	T	C	C	25.32	2.989	0.453	0.394737	0.705128	0.1667	0.00176397	0.310391	0.000178605	-1.7282	0.0419762	-1.21617	0.88804	7.93018	KPNA5	eQTL	RGE	FAM162B;FAM162B	Nerve_Tibial;Muscle_Skeletal	[0.0009,0.0016]	-0.25
6	117026574	rs3822952	A	G	A	30.668	7.938	2.33	0.539474	0.794872	0.1258	0.00550683	0.255398	0.00211427	2.40807	0.00801853	-1.21618	0.888042	7.08141	KPNA5	intron_variant	UCE	-	-	[0.0009,0.0014]	-0.53
6	117054717	rs9398443	G	T	T	19.95	1.527	2.75	0.526316	0.794872	0.138	0.00391086	0.268556	0.000985649	-1.8409	0.0328182	-1.00288	0.842041	6.97256	KPNA5	3_prime_UTR_variant	UCE	-	-	[0.0009,0.0015]	-0.53
6	122389906	rs868155	C	T	T	34.625	8.512	2.68	0.407895	0.666667	0.1147	0.00770913	0.258772	0.00142568	-2.23458	0.0127225	2.02587	0.0213892	8.52421	-	intergenic_variant	UCE	-	-	[0.0008,0.0013]	-0.33
6	122391135	rs1357050	T	G	T	35.031	8.732	2.39	0.407895	0.666667	0.1147	0.00770883	0.258772	0.00187216	1.12862	0.129529	2.10056	0.0178399	7.47691	-	intergenic_variant	UCE	-	-	[0.0008,0.0013]	-0.33
6	122393718	rs2176990	C	T	T	35.44	6.655	2.76	0.407895	0.666667	0.1147	0.00770824	0.258772	0.00142568	-1.97154	0.0243312	2.24275	0.0124565	8.47746	-	intergenic_variant	UCE	-	-	[0.0008,0.0013]	-0.33
6	122394272	rs6938223	C	T	T	32.347	6.514	2.93	0.407895	0.666667	0.1147	0.00770814	0.258772	0.00142568	-1.92386	0.0271862	2.12649	0.0167314	8.30115	-	intergenic_variant	UCE	-	-	[0.0008,0.0013]	-0.33
6	128840702	rs9385463	G	C	G	27.591	7.597	3.22	0.684211	0.397436	0.1417	0.00355135	-0.286775	0.000480753	-1.56313	0.0590109	0.311803	0.377595	7.41973	PTPRK	intron_variant	UCE	-	-	[0.0009,0.0014]	0.14
6	132724116	rs6900501	A	G	A	35.124	1.716	-3.98	0.815789	0.5	0.1884	0.000936702	-0.315789	0.000141093	-0.0429839	0.482857	-0.0556673	0.522196	7.47724	MOXD1	eQTL	RGE	RP3-523C21.2	Colon_Transverse	[0.0011,0.0018]	-0.4
6	132726450	rs1338938	C	T	C	32.189	15.48	1.7	0.828947	0.525641	0.1792	0.00124357	-0.303306	0.000242085	0.264779	0.39559	-1.15239	0.87542	6.9819	MOXD1	upstream_gene_variant	UCE	-	-	[0.0011,0.0018]	-0.46
6	132727893	rs2185185	C	T	T	33.556	3.491	2.33	0.828947	0.525641	0.1792	0.00124337	-0.303306	0.000330794	-0.830708	0.203069	-1.02886	0.848227	7.14968	-	intergenic_variant	UCE	-	-	[0.0011,0.0018]	-0.46
6	132735020	rs7770281	G	T	T	33.842	2.6	3.55	0.828947	0.525641	0.1792	0.00124238	-0.303306	0.000330794	-0.72189	0.235181	-0.615804	0.730988	7.15087	-	intergenic_variant	UCE	-	-	[0.0011,0.0018]	-0.46
6	132749484	rs7750935	A	G	A	34.861	5.024	2.95	0.842105	0.551282	0.1706	0.0015452	-0.290823	0.000407639	-0.115041	0.454206	0.133276	0.446988	6.89319	-	intergenic_variant	UCE	-	-	[0.0011,0.0018]	-0.14
6	137222671	rs7757102	A	G	G	35.413	6.866	2.1	0.328947	0.576923	0.1051	0.0100738	0.247976	0.00211409	-1.57803	0.0572793	1.30286	0.0963112	6.93001	PEX7	intron_variant	UCE	-	-	[0.0007,0.0012]	-0.42
6	137236777	rs6570111	C	T	T	37.71	6.183	3.49	0.342105	0.576923	0.0933	0.0145489	0.234818	0.00335339	-2.01059	0.0221845	1.023	0.153154	6.78051	PEX7	downstream_gene_variant	UCE	-	-	[0.0007,0.0012]	-0.46
6	143144366	rs2142939	T	C	C	37.66	10.35	2.77	0.605263	0.307692	0.1529	0.00260892	-0.297571	0.000419103	0.648411	0.25836	1.70238	0.0443421	7.90218	HIVEP2	intron_variant	UCE	-	-	[0.0009,0.0015]	0.09
6	143144885	rs926372	T	C	C	31.931	14.94	2.69	0.605263	0.307692	0.1529	0.00260872	-0.297571	0.000419103	0.648411	0.25836	1.63286	0.0512492	7.83934	HIVEP2	intron_variant	UCE	-	-	[0.0009,0.0015]	0.09
6	165560791	rs2583832	T	C	C	32.39	5.502	2.3	0.789474	0.487179	0.1689	0.0016173	-0.302294	0.000344999	0.946712	0.171893	2.47162	0.00672506	9.19044	-	intergenic_variant	UCE	-	-	[0.001,0.0017]	0.92*
6	165561453	rs2583830	A	T	T	36.069	12.67	2.27	0.789474	0.487179	0.1689	0.0016171	-0.302294	0.000344999	0.947218	0.171764	2.47199	0.00671811	9.19126	-	intergenic_variant	UCE	-	-	[0.001,0.0017]	0.92*
6	165565829	rs1372405	T	C	T	31.938	17.56	0.249	0.328947	0.602564	0.1285	0.00506465	0.273617	0.00107873	1.07442	0.141317	1.81618	0.0346715	7.57237	-	intergenic_variant	UCE	-	-	[0.0008,0.0014]	0.76*
6	165569856	rs2758945	A	G	A	34.108	6.432	3.33	0.644737	0.346154	0.1527	0.00263174	-0.298583	0.0002955	-1.78879	0.0368244	1.49134	0.067936	8.71096	-	intergenic_variant	UCE	-	-	[0.0009,0.0015]	0.71
7	1199790	rs6946684	G	C	C	27.614	7.724	2.9	0.25	0.602564	0.215	0.000469339	0.352564	2.58e-05	-0.265871	0.395169	-2.50105	0.993809	8.32281	ZFAND2A	eQTL	RGE	GPER1	Thyroid	[0.0011,0.0018]	0.22
7	1199912	rs6969322	A	G	G	25.039	10.45	2.49	0.25	0.602564	0.215	0.00046924	0.352564	2.58e-05	-0.270086	0.393547	-2.48706	0.99356	8.32479	ZFAND2A	eQTL	RGE	ZFAND2A;AC091729.9	Cells_EBV-transformed_lymphocytes;Brain_Anterior_cingulate_cortex_BA24	[0.0011,0.0018]	0.22
7	1200641	rs2960830	T	C	C	34.162	8.147	0.158	0.25	0.602564	0.215	0.000469043	0.352564	2.58e-05	-0.283658	0.388336	-2.45636	0.992982	8.33102	AC091729.9	eQTL	RGE	AC091729.9;AC091729.9	Pancreas;Prostate	[0.0011,0.0018]	0.22
7	1200845	rs2949204	G	A	A	36.216	5.121	0.158	0.25	0.602564	0.215	0.000468944	0.352564	2.58e-05	-0.28396	0.38822	-2.45518	0.992959	8.33125	AC091729.9	eQTL	RGE	AC091729.9	Adipose_Subcutaneous	[0.0011,0.0018]	0.22
7	1201192	rs2960831	A	T	T	34.494	1.318	0.149	0.25	0.602564	0.215	0.000468845	0.352564	2.58e-05	-0.28396	0.38822	-2.45518	0.992959	8.33134	AC091729.9	eQTL	RGE	AC091729.9;AC091729.9;AC091729.9;AC091729.9;AC091729.9;AC091729.9;AC091729.9;AC091729.9;AC091729.9	Small_Intestine_Terminal_Ileum;Testis;Uterus;Artery_Aorta;Esophagus_Muscularis;Esophagus_Mucosa;Muscle_Skeletal;Adrenal_Gland;Cells_Transformed_fibroblasts	[0.0011,0.0018]	0.22
7	1201579	rs6463499	A	G	G	33.324	0.299	-0.218	0.25	0.602564	0.215	0.000468647	0.352564	2.58e-05	-0.281285	0.389246	-2.46567	0.993162	8.33029	AC091729.9	eQTL	RGE	ZFAND2A;ZFAND2A;ZFAND2A;ZFAND2A;ZFAND2A;ZFAND2A	Esophagus_Muscularis;Pancreas;Skin_Not_Sun_Exposed_Suprapubic;Adipose_Visceral_Omentum;Stomach;Cells_Transformed_fibroblasts	[0.0011,0.0018]	0.22
7	1202468	rs2949196	C	A	A	27.707	5.063	0.0465	0.25	0.602564	0.215	0.000468549	0.352564	2.58e-05	-0.273501	0.392234	-2.49066	0.993625	8.32686	AC091729.9	eQTL	RGE	AC091729.9;AC091729.9	Spleen;Artery_Coronary	[0.0011,0.0018]	0.22
7	1203801	rs2949193	T	C	C	34.39	1.426	-0.505	0.263158	0.602564	0.1994	0.000678724	0.339406	4.83e-05	-0.411327	0.340416	-2.64393	0.995903	7.95413	AC091729.9	eQTL	RGE	ZFAND2A;ZFAND2A	Breast_Mammary_Tissue;Skin_Sun_Exposed_Lower_leg	[0.001,0.0017]	0.19
7	1203957	rs2960837	A	G	G	36.097	2.246	0.0465	0.25	0.602564	0.215	0.000468154	0.352564	2.58e-05	-0.248519	0.401866	-2.61995	0.995603	8.31582	AC091729.9	eQTL	RGE	AC091729.9;AC091729.9;AC091729.9;AC091729.9;AC091729.9;AC091729.9;AC091729.9;AC091729.9;AC091729.9;AC091729.9	Esophagus_Gastroesophageal_Junction;Vagina;Heart_Atrial_Appendage;Colon_Sigmoid;Artery_Tibial;Breast_Mammary_Tissue;Brain_Cortex;Thyroid;Adipose_Visceral_Omentum;Lung	[0.0011,0.0018]	0.22
7	1205924	rs12702447	A	G	G	30.934	2.224	0.245	0.25	0.602564	0.215	0.000467956	0.352564	2.58e-05	-0.271125	0.393147	-2.48445	0.993512	8.32645	AC091729.9	eQTL	RGE	ZFAND2A	Prostate	[0.0011,0.0018]	0.22
7	1208646	rs7795377	A	G	G	26.583	1.379	-0.405	0.263158	0.602564	0.1994	0.00067586	0.339406	4.83e-05	-0.0302436	0.487936	-1.63033	0.948484	7.8208	AC091729.9	eQTL	RGE	ZFAND2A;ZFAND2A	Ovary;Whole_Blood	[0.001,0.0017]	0.19
7	1208889	rs6962809	A	G	G	36.066	10.14	1.25	0.25	0.602564	0.215	0.000467759	0.352564	2.58e-05	0.113013	0.45501	-1.63109	0.948564	8.28327	AC091729.9	eQTL	RGE	AC091729.9	Brain_Frontal_Cortex_BA9	[0.0011,0.0018]	0.22
7	1209343	rs2949182	G	A	G	34.61	5.933	-0.363	0.263158	0.602564	0.1994	0.000675267	0.339406	6.81e-05	-0.659797	0.254692	-1.65012	0.950541	7.95339	AC091729.9	eQTL	RGE	AC091729.9	Whole_Blood	[0.001,0.0017]	0.19
7	1210745	rs7805591	A	G	G	34.579	6.496	1.61	0.263158	0.641026	0.2419	0.000241781	0.377868	7.3e-06	-0.0988798	0.460617	-1.46671	0.928773	9.12201	-	eQTL	RGE	AC091729.9;AC091729.9;AC091729.9;AC091729.9	Brain_Caudate_basal_ganglia;Brain_Nucleus_accumbens_basal_ganglia;Brain_Cerebellum;Pituitary	[0.0012,0.0019]	0.22
7	1213127	rs1543985	A	G	G	31.919	3.325	0.632	0.223684	0.564103	0.2057	0.00058697	0.340418	4.6e-05	-0.143787	0.442834	-1.02665	0.847707	7.99414	-	eQTL	RGE	AC091729.8	Testis	[0.0011,0.0018]	0.12
7	1213923	rs2949174	T	C	C	33.405	1.264	-4.58	0.263158	0.641026	0.2419	0.000241682	0.377868	7.3e-06	-0.394237	0.346703	-0.944836	0.827629	9.29564	-	eQTL	RGE	ZFAND2A;ZFAND2A;COX19	Nerve_Tibial;Vagina;Skin_Not_Sun_Exposed_Suprapubic	[0.0012,0.0019]	0.22
7	1214003	rs2140578	T	C	C	31.687	9.954	3.24	0.263158	0.641026	0.2419	0.000241583	0.377868	7.3e-06	-0.400622	0.344349	-0.927173	0.823082	9.30117	-	eQTL	RGE	ZFAND2A;ZFAND2A;ZFAND2A;ZFAND2A;AC091729.9	Testis;Artery_Tibial;Adipose_Subcutaneous;Thyroid;Colon_Transverse	[0.0012,0.0019]	0.22
7	1214331	rs2949172	T	C	C	28.873	0.74	-0.641	0.263158	0.641026	0.2419	0.000241484	0.377868	7.3e-06	-0.403776	0.343189	-0.918444	0.820807	9.30402	-	eQTL	RGE	ZFAND2A	Small_Intestine_Terminal_Ileum	[0.0012,0.0019]	0.22
7	9241970	rs17160469	T	C	T	34.375	20.2	4.23	0.447368	0.666667	0.081	0.0215942	0.219298	0.00713736	2.12036	0.016988	3.20092	0.000684941	8.74633	-	intergenic_variant	UCE	-	-	[0.0007,0.0011]	-0.23
7	12670703	rs17527572	T	G	T	35.104	1.331	0.986	0.868421	0.641026	0.1186	0.00659978	-0.227395	0.00431087	-1.38376	0.0832158	2.62439	0.0043401	7.9882	SCIN	eQTL	RGE	AC011891.5	Skin_Sun_Exposed_Lower_leg	[0.0009,0.0016]	0.17
7	12672870	rs740415	A	C	C	36.564	7.694	3.3	0.368421	0.628205	0.1149	0.00766449	0.259784	0.001373	-2.68137	0.00366595	2.61926	0.00440593	9.76962	SCIN	intron_variant	UCE	-	-	[0.0008,0.0013]	0.52
7	13299902	rs17654246	C	T	C	35.471	8.599	2.38	0.552632	0.871795	0.2116	0.000505784	0.319163	0.000168456	1.22868	0.109596	0.584831	0.279331	8.58364	AC011288.2	intron_variant	UCE	-	-	[0.0012,0.0021]	-0.98*
7	13326699	rs4721209	A	G	A	37.193	19.95	6.07	0.565789	0.858974	0.1799	0.00121039	0.293185	0.000500891	0.966965	0.166781	-0.469012	0.68047	7.16238	AC011288.2	intron_variant	UCE	-	-	[0.0011,0.0019]	-0.97*
7	13326830	rs4721210	A	G	G	37.363	4.994	2.28	0.565789	0.858974	0.1799	0.00121029	0.293185	0.000369902	-1.69403	0.0451298	-0.596041	0.724426	7.83457	AC011288.2	intron_variant	UCE	-	-	[0.0011,0.0019]	-0.97*
7	19904088	rs10224406	T	C	T	35.568	7.359	3.22	0.302632	0.551282	0.1071	0.00938757	0.24865	0.00268552	0.984496	0.162436	1.80494	0.0355421	6.83699	-	intergenic_variant	UCE	-	-	[0.0008,0.0013]	-0.61
7	19907821	rs12333603	G	C	C	35.375	0.724	2.13	0.302632	0.551282	0.1071	0.00938717	0.24865	0.00206351	-1.41955	0.0778692	1.64466	0.05002	7.12235	-	intergenic_variant	UCE	-	-	[0.0008,0.0013]	-0.61
7	19913124	rs4721840	A	T	T	34.456	12.29	3.18	0.302632	0.589744	0.1427	0.00343263	0.287112	0.000474225	-0.728774	0.23307	1.42934	0.0764531	7.53751	-	intergenic_variant	UCE	-	-	[0.0009,0.0014]	-0.61
7	31539155	rs2391983	T	A	T	34.934	9.003	2.64	0.842105	0.615385	0.1101	0.00850193	-0.226721	0.00440901	-0.304496	0.380375	2.72022	0.0032618	7.33247	-	intergenic_variant	UCE	-	-	[0.0009,0.0015]	0.06
7	31558126	rs4723086	A	G	A	35.286	9.354	2.94	0.842105	0.615385	0.1101	0.00849966	-0.226721	0.00440901	-0.0170063	0.493216	3.37582	0.00036804	8.16733	CCDC129	intron_variant	UCE	-	-	[0.0009,0.0015]	0.06
7	31563952	rs217167	A	G	A	34.842	9.01	2.4	0.210526	0.423077	0.0871	0.0175025	0.212551	0.00880826	1.01953	0.153976	3.06056	0.00110455	7.58137	CCDC129	intron_variant	UCE	-	-	[0.0007,0.0012]	-0.5
7	31564553	rs56041962	G	A	A	32.514	8.569	3.12	0.210526	0.423077	0.0871	0.0175023	0.212551	0.0069862	-1.77726	0.0377628	3.05989	0.00110703	8.29144	CCDC129	intron_variant	UCE	-	-	[0.0007,0.0012]	-0.5
7	31568691	rs12672295	C	T	C	34.88	9.641	4.02	0.447368	0.705128	0.116	0.00719594	0.25776	0.001942	2.39097	0.00840195	2.9844	0.00142059	9.77782	CCDC129	intron_variant	UCE	-	-	[0.0008,0.0013]	0.12
7	31570341	rs2191341	G	A	A	31.575	3.864	2.34	0.710526	0.5	0.0765	0.0241657	-0.210526	0.00937225	2.71279	0.00333584	3.19542	0.000698128	9.27782	CCDC129	intron_variant	UCE	-	-	[0.0007,0.0011]	-0.04
7	31570422	rs12701111	G	C	G	31.958	1.075	2.21	0.710526	0.5	0.0765	0.0241655	-0.210526	0.00744663	-3.69751	0.000108988	3.19542	0.000698128	10.8635	CCDC129	intron_variant	UCE	-	-	[0.0007,0.0011]	-0.04
7	39331323	rs12701716	C	T	T	30.919	17.9	0.769	0.315789	0.576923	0.1175	0.00680324	0.261134	0.00130552	-1.57177	0.0580019	2.48327	0.00650906	8.47454	POU6F2	intron_variant	UCE	-	-	[0.0008,0.0013]	-0.15
7	39332292	rs4530944	T	C	T	34.676	17.11	3.27	0.315789	0.576923	0.1175	0.00680304	0.261134	0.00171798	0.731196	0.23233	2.78057	0.00271305	8.13272	POU6F2	intron_variant	UCE	-	-	[0.0008,0.0013]	-0.15
7	39333657	rs3935112	T	G	T	32.475	5.832	2.94	0.315789	0.564103	0.1061	0.00985276	0.248313	0.00271744	0.736404	0.230743	2.99392	0.001377	8.07022	POU6F2	intron_variant	UCE	-	-	[0.0007,0.0012]	-0.15
7	39339597	rs4130697	C	T	C	35.166	8.159	3.05	0.315789	0.564103	0.1061	0.00985167	0.248313	0.00271744	0.429468	0.333791	2.20364	0.0137749	6.90977	POU6F2	intron_variant	UCE	-	-	[0.0007,0.0012]	-0.15
7	70786058	rs4719111	G	T	T	33.853	4.77	3.66	0.710526	0.487179	0.0867	0.0178028	-0.223347	0.00627498	1.17178	0.120643	2.27338	0.0115017	6.80964	WBSCR17	intron_variant	UCE	-	-	[0.0007,0.0011]	-0.41
7	70803968	rs4719113	G	A	G	36.788	19.13	3.5	0.671053	0.435897	0.0941	0.0142379	-0.235155	0.00331481	-2.17324	0.0148812	1.30164	0.0965196	7.16884	WBSCR17	intron_variant	UCE	-	-	[0.0007,0.0012]	-0.55
7	78493737	rs527231	G	A	A	34.293	5.942	4.02	0.105263	0.320513	0.1173	0.00682793	0.21525	0.00641146	-1.46753	0.0711159	1.57512	0.0576143	6.74626	MAGI2	intron_variant	UCE	-	-	[0.001,0.0017]	0.36
7	86019034	rs10235241	T	C	T	35.147	15.24	0.421	0.434211	0.782051	0.2155	0.000459462	0.347841	4.6e-05	-0.544378	0.293091	-3.24452	0.999412	8.20825	-	intergenic_variant	UCE	-	-	[0.0011,0.0019]	-0.42
7	86052998	rs41347647	G	C	G	34.78	2.59	2.28	0.671053	0.333333	0.1943	0.000824602	-0.337719	5.22e-05	0.634663	0.262824	-3.40723	0.999672	7.94656	-	intergenic_variant	UCE	-	-	[0.001,0.0017]	-0.49
7	86071399	rs1406688	C	G	C	32.734	4.052	2.38	0.434211	0.782051	0.2155	0.000457783	0.347841	4.6e-05	-0.701769	0.241412	-2.6624	0.996121	8.29551	-	intergenic_variant	UCE	-	-	[0.0011,0.0019]	-0.42
7	86074524	rs80045750	A	T	A	32.023	0.729	2.56	0.657895	0.346154	0.1663	0.00179182	-0.311741	0.000168438	0.263029	0.396264	-1.88491	0.970279	6.93538	-	intergenic_variant	UCE	-	-	[0.0009,0.0016]	-0.74
7	86075190	rs11762479	A	T	T	32.772	5.23	3.26	0.657895	0.346154	0.1663	0.00179173	-0.311741	0.000231903	-0.956531	0.169402	-1.75437	0.960316	7.17009	-	intergenic_variant	UCE	-	-	[0.0009,0.0016]	-0.74
7	86097920	rs79375055	T	C	T	31.873	4.562	2.18	0.657895	0.346154	0.1663	0.00179123	-0.311741	0.000168438	0.317547	0.375414	-2.0271	0.978674	6.95526	-	intergenic_variant	UCE	-	-	[0.0009,0.0016]	-0.74
7	86099183	rs12668059	G	A	G	33.502	17.87	3.96	0.657895	0.346154	0.1663	0.00179113	-0.311741	0.000168438	0.306156	0.379743	-2.00322	0.977423	6.95086	-	regulatory_region_variant	UCE	-	-	[0.0009,0.0016]	-0.74
7	86121316	rs1507591	T	C	T	23.977	7.133	3.17	0.578947	0.935897	0.2879	8.3e-05	0.35695	2.99e-05	0.561511	0.287225	-1.60138	0.945354	9.17143	-	intergenic_variant	UCE	-	-	[0.0017,0.0029]	-0.06
7	98673622	rs6956450	C	G	C	34.656	0.27	-0.093	0.381579	0.666667	0.1395	0.00384884	0.285088	0.000691883	1.7516	0.0399214	1.49413	0.0675707	8.14367	SMURF1	eQTL	RGE	SMURF1	Muscle_Skeletal	[0.0009,0.0014]	0.37
7	98681222	rs7799478	G	A	A	34.413	10.83	2.74	0.236842	0.512821	0.1388	0.00386967	0.275978	0.000739241	-0.832818	0.202474	1.2954	0.097591	7.24776	SMURF1	intron_variant	UCE	-	-	[0.0009,0.0015]	0.33
7	98893377	rs58421977	G	A	G	25.683	15.34	0.149	0.855263	0.666667	0.081	0.0215939	-0.188596	0.0144183	-1.95962	0.0250202	3.34123	0.000417088	8.48824	MYH16	intron_variant	UCE	-	-	[0.0008,0.0013]	-0.42
7	98898767	rs10267346	T	C	C	19.367	1.107	-0.538	0.828947	0.628205	0.0848	0.0183607	-0.200742	0.0125659	1.74266	0.0406966	2.92983	0.00169563	7.79803	MYH16	eQTL	RGE	CNPY4	Liver	[0.0008,0.0013]	-0.07
7	98922090	rs10274407	A	G	G	33.417	1.029	-0.47	0.842105	0.615385	0.1101	0.00849719	-0.226721	0.00562818	2.55898	0.0052489	2.80112	0.00254615	9.19441	ARPC1A	eQTL	RGE	ATP5J2	Uterus	[0.0009,0.0015]	0.08
7	98931105	rs2301889	A	G	A	34.324	4.117	-0.89	0.868421	0.615385	0.1426	0.00347441	-0.253036	0.00176065	-2.63801	0.00416959	3.15312	0.00080765	10.6861	ARPC1A	eQTL	RGE	RPS3AP26	Skin_Sun_Exposed_Lower_leg	[0.001,0.0017]	0.06
7	98933918	rs10272998	G	T	T	24.432	5.635	2.11	0.842105	0.615385	0.1101	0.00849679	-0.226721	0.00562818	2.11945	0.0170263	2.28881	0.0110452	8.04608	ARPC1A	intron_variant	UCE	-	-	[0.0009,0.0015]	0.08
7	98934424	rs73395557	C	A	C	19.973	16.6	0.636	0.868421	0.615385	0.1426	0.00347431	-0.253036	0.00176065	-2.41034	0.00796881	2.25402	0.0120975	9.22937	ARPC1A	intron_variant	UCE	-	-	[0.001,0.0017]	0.06
7	98945480	rs6948775	A	G	A	22.583	8.895	2.27	0.868421	0.628205	0.1305	0.00464085	-0.240216	0.00278207	-1.88853	0.0294775	2.15315	0.0156535	8.22493	ARPC1A	intron_variant	UCE	-	-	[0.001,0.0016]	0.06
7	99154442	rs10253937	C	T	T	31.104	4.885	0.418	0.802632	0.602564	0.0792	0.0223617	-0.200067	0.0128174	2.08373	0.0185925	1.85061	0.0321129	6.76668	FAM200A	eQTL	RGE	CPSF4	Cells_Transformed_fibroblasts	[0.0007,0.0012]	0.17
7	122447705	rs34959847	A	G	A	34.506	6.863	-0.158	0.710526	0.948718	0.1728	0.00144604	0.238192	0.0038492	3.10613	0.000947721	-2.09801	0.982048	8.28564	CADPS2	eQTL	RGE	CADPS2	Testis	[0.0015,0.0024]	-0.22
7	122455371	rs17144945	G	T	G	35.838	9.914	3.42	0.697368	0.884615	0.0893	0.0164714	0.187247	0.0184899	3.21646	0.000648912	-2.2711	0.988429	6.7092	CADPS2	intron_variant	UCE	-	-	[0.0009,0.0015]	-0.2
7	134880097	rs292576	C	T	C	33.286	6.611	2.22	0.263158	0.538462	0.1348	0.00428331	0.275304	0.00101153	2.35709	0.0092094	2.93347	0.00167588	10.1748	WDR91	intron_variant	UCE	-	-	[0.0009,0.0014]	0.68
7	134880884	rs292578	G	C	G	30.247	11.99	-6.71	0.263158	0.538462	0.1348	0.00428311	0.275304	0.00101153	2.50562	0.00611177	2.92149	0.0017417	10.3361	WDR91	eQTL	RGE	WDR91	Lung	[0.0009,0.0014]	0.68
7	134889141	rs292592	G	A	G	35.946	21.9	5.4	0.263158	0.538462	0.1348	0.00428222	0.275304	0.00101153	2.57982	0.00494249	2.89119	0.00191881	10.3864	WDR91	missense_variant	CPS	-	-	[0.0009,0.0014]	0.68
7	134890855	rs292593	T	G	T	34.158	5.33	2.26	0.263158	0.538462	0.1348	0.00428212	0.275304	0.00101153	2.58277	0.00490043	2.91098	0.00180137	10.4175	WDR91	intron_variant	UCE	-	-	[0.0009,0.0014]	0.68
7	134891308	rs292594	C	T	C	23.753	7.164	3.3	0.263158	0.538462	0.1348	0.00428203	0.275304	0.00101153	2.58277	0.00490043	2.90073	0.00186136	10.4033	WDR91	eQTL	RGE	AC009542.2	Testis	[0.0009,0.0014]	0.68
7	136732759	rs324669	C	T	C	30.486	5.978	2.03	0.394737	0.666667	0.1269	0.00539354	0.27193	0.00115	1.3059	0.0957932	2.04984	0.0201902	7.92095	hsa-mir-490	intron_variant	UCE	-	-	[0.0008,0.0014]	0.55
7	136733375	rs324671	A	T	T	37.008	4.422	3.1	0.131579	0.358974	0.1186	0.00659929	0.227395	0.00431087	-1.26163	0.103541	2.17462	0.0148294	7.3597	hsa-mir-490	intron_variant	UCE	-	-	[0.0009,0.0016]	0.22
7	136797673	rs10236411	A	G	A	31.463	12.22	2.35	0.605263	0.371795	0.0916	0.0153815	-0.233468	0.00351178	-2.02018	0.0216825	1.88149	0.0299528	7.45493	hsa-mir-490	intron_variant	UCE	-	-	[0.0007,0.0011]	0.15
7	150809164	rs6951528	C	A	A	37.645	1.124	-6.13	0.0657895	0.24359	0.1017	0.0116356	0.1778	0.019556	-2.91938	0.00175353	2.96721	0.00150248	9.22221	AGAP3	eQTL	RGE	AGAP3	Pancreas	[0.0011,0.0018]	-0.84*
7	150813358	rs57988951	C	G	C	29.629	6.616	2.01	0.934211	0.628205	0.2295	0.000320201	-0.306005	0.000215756	-1.52566	0.0635472	3.01129	0.00130062	11.2434	AGAP3	intron_variant	UCE	-	-	[0.0015,0.0026]	-0.41
7	150826385	rs79530397	A	G	A	26.861	21.3	4.14	0.328947	0.564103	0.0941	0.0142444	0.235155	0.00426289	1.81844	0.0344985	1.6506	0.0494101	6.98503	AGAP3	intron_variant	UCE	-	-	[0.0007,0.0012]	-0.29
7	150826545	rs7776766	C	G	C	28.494	7.394	2.89	0.263158	0.525641	0.1229	0.00586308	0.262483	0.00163516	1.11797	0.13179	1.67624	0.0468456	7.22776	AGAP3	intron_variant	UCE	-	-	[0.0008,0.0014]	-0.39
7	150858271	rs4725395	A	G	A	35.479	15.38	-0.378	0.921053	0.666667	0.1682	0.00169464	-0.254386	0.00167595	-2.18695	0.0143732	3.14248	0.000837585	10.4661	GBX1	intron_variant	UCE	-	-	[0.0013,0.0021]	-0.43
8	20341368	rs7812583	C	T	T	35.216	15.23	1.47	0.947368	0.717949	0.1606	0.00202333	-0.22942	0.0051541	0.382006	0.351228	2.89505	0.00189538	8.1585	-	intergenic_variant	UCE	-	-	[0.0014,0.0024]	0.15
8	20351203	rs4406408	A	G	A	30.649	8.936	2.73	0.947368	0.74359	0.135	0.00425753	-0.203779	0.00918014	-1.50313	0.0664027	1.90968	0.0280873	7.1373	-	intergenic_variant	UCE	-	-	[0.0013,0.0022]	0.15
8	20351743	rs17092624	T	C	T	34.301	19.11	5.3	0.947368	0.74359	0.135	0.00425733	-0.203779	0.00918014	-1.50753	0.0658373	1.92069	0.0273855	7.15202	-	intergenic_variant	UCE	-	-	[0.0013,0.0022]	0.15
8	20352227	rs1480350	G	A	G	32.571	5.043	2.64	0.947368	0.74359	0.135	0.00425694	-0.203779	0.00918014	-1.49945	0.0668784	1.95919	0.0250454	7.18404	-	intergenic_variant	UCE	-	-	[0.0013,0.0022]	0.15
8	20367442	rs11774241	G	T	G	33.178	12.83	3.51	0.25	0.512821	0.1248	0.00563009	0.262821	0.00161503	0.737099	0.230531	2.13763	0.0162735	7.46709	-	intergenic_variant	UCE	-	-	[0.0008,0.0014]	-0.27
8	20368244	rs1904783	C	A	C	33.421	5.644	2.23	0.236842	0.5	0.1269	0.00539187	0.263158	0.00159513	0.607373	0.271802	2.25102	0.0121922	7.54513	-	intergenic_variant	UCE	-	-	[0.0008,0.0014]	-0.33
8	20370074	rs1564426	G	C	C	30.247	2.226	2.78	0.25	0.512821	0.1248	0.00562999	0.262821	0.00122545	-1.40158	0.0805202	2.52903	0.00571883	8.49798	-	intergenic_variant	UCE	-	-	[0.0008,0.0014]	-0.27
8	25222165	rs2271111	A	G	A	34.842	20.7	4.34	0.881579	0.589744	0.186	0.000982036	-0.291835	0.000391049	0.0810639	0.467696	1.35488	0.0877278	7.80254	DOCK5	missense_variant	CPS	-	-	[0.0012,0.002]	-0.31
8	25224745	rs2271110	T	G	G	33.927	1.509	-5.77	0.855263	0.538462	0.2012	0.000646427	-0.316802	0.000186625	-0.252061	0.400497	1.03518	0.150292	8.13897	DOCK5	eQTL	RGE	GNRH1	Muscle_Skeletal	[0.0012,0.002]	-0.38
8	25226380	rs10103130	A	G	G	36.884	4.619	2.55	0.855263	0.538462	0.2012	0.000646131	-0.316802	0.000186625	-0.261078	0.397016	0.870523	0.192007	8.03658	DOCK5	intron_variant	UCE	-	-	[0.0012,0.002]	-0.38
8	25228815	rs4434630	C	A	C	31.9	3.183	0	0.855263	0.564103	0.1752	0.00137058	-0.291161	0.000402038	-0.321407	0.373951	0.514794	0.303348	7.20407	DOCK5	eQTL	RGE	DOCK5	Prostate	[0.0011,0.0018]	-0.38
8	25230168	rs2271108	C	T	C	34.954	12.14	3.48	0.855263	0.564103	0.1752	0.00136999	-0.291161	0.000402038	-0.177128	0.429704	0.481345	0.315136	7.12735	DOCK5	synonymous_variant	UCE	-	-	[0.0011,0.0018]	-0.38
8	25235842	rs2709623	G	A	G	33.587	0.305	-4.04	0.144737	0.435897	0.1752	0.0013689	0.291161	0.000543422	0.177726	0.429469	1.33381	0.0911329	7.53588	DOCK5	eQTL	RGE	KCTD9	Nerve_Tibial	[0.0011,0.0018]	-0.38
8	81918879	rs7830443	A	T	A	33.432	10.07	3.16	0.302632	0.628205	0.1818	0.00114214	0.325574	0.000127139	-0.524163	0.300083	0.500263	0.308445	7.87158	PAG1	intron_variant	UCE	-	-	[0.001,0.0016]	0.54
8	81920610	rs2400340	C	T	C	17.931	5.047	0.575	0.302632	0.628205	0.1818	0.00114194	0.325574	0.000127139	-0.561942	0.287078	0.0658538	0.473747	7.70453	PAG1	eQTL	RGE	RPSAP47	Colon_Transverse	[0.001,0.0016]	0.54
8	81940536	rs12676654	C	T	C	36.49	8.057	2.24	0.368421	0.692308	0.18	0.00119843	0.323887	0.000136977	-0.247979	0.402075	-0.246187	0.597231	7.40429	PAG1	intron_variant	UCE	-	-	[0.001,0.0016]	0.5
8	81942000	rs10957994	G	C	G	34.911	1.817	2.85	0.368421	0.692308	0.18	0.00119824	0.323887	0.000136977	-0.250245	0.401199	-0.254337	0.600382	7.40302	PAG1	intron_variant	UCE	-	-	[0.001,0.0016]	0.5
8	81943860	rs1021076	A	T	T	33.676	5.11	3.41	0.302632	0.628205	0.1818	0.00114095	0.325574	9.12e-05	-0.139953	0.444349	-0.0918539	0.536593	7.60537	PAG1	intron_variant	UCE	-	-	[0.001,0.0016]	0.54
8	81945103	rs7007923	G	A	A	35.548	4.765	2.49	0.315789	0.628205	0.1675	0.0017134	0.312416	0.00016356	-0.337738	0.36778	0.0781858	0.46884	7.31585	PAG1	intron_variant	UCE	-	-	[0.0009,0.0016]	0.58
8	82553983	rs2975935	A	G	G	35.069	0.467	-1.78	0.618421	0.192308	0.3085	5.98e-05	-0.426113	8.15e-07	-0.684882	0.246709	-3.04133	0.998822	10.9205	-	eQTL	RGE	IMPA1P;IMPA1;IMPA1	Nerve_Tibial;Brain_Cortex;Adipose_Visceral_Omentum	[0.0014,0.0023]	-0.17
8	82560005	rs2957011	A	G	G	30.934	3.133	0.235	0.618421	0.192308	0.3085	5.96e-05	-0.426113	8.15e-07	-1.20671	0.113772	-3.64026	0.999864	11.2576	-	eQTL	RGE	ZFAND1	Brain_Frontal_Cortex_BA9	[0.0014,0.0023]	-0.17
8	82562290	rs2955016	A	G	A	35.541	4.717	2.54	0.723684	0.371795	0.2118	0.000502821	-0.351889	2.67e-05	1.90359	0.0284819	-3.66149	0.999875	9.41756	-	intergenic_variant	UCE	-	-	[0.0011,0.0018]	-0.22
8	82565202	rs2142316	A	G	G	30.39	3.216	-1.33	0.618421	0.192308	0.3085	5.95e-05	-0.426113	8.15e-07	-1.24804	0.106008	-3.92308	0.999956	11.289	IMPA1	eQTL	RGE	IMPA1;IMPA1;IMPA1	Testis;Breast_Mammary_Tissue;Lung	[0.0014,0.0023]	-0.17
8	82570631	rs1058401	C	T	T	33.483	1.719	-5.1	0.618421	0.192308	0.3085	5.93e-05	-0.426113	8.15e-07	-1.46171	0.0719102	-4.05281	0.999975	11.459	IMPA1	eQTL	RGE	IMPA1;IMPA1;IMPA1;IMPA1;IMPA1;IMPA1;IMPA1;IMPA1;IMPA1;IMPA1;SLC10A5;IMPA1	Nerve_Tibial;Artery_Aorta;Esophagus_Muscularis;Cells_EBV-transformed_lymphocytes;Esophagus_Mucosa;Whole_Blood;Artery_Tibial;Adipose_Subcutaneous;Thyroid;Adrenal_Gland;Cells_Transformed_fibroblasts;Colon_Transverse	[0.0014,0.0023]	-0.17
8	82651292	rs72603870	C	G	C	22.378	2.027	-3.24	0.776316	0.448718	0.1923	0.000867269	-0.327598	8.32e-05	-0.987047	0.16181	1.90264	0.0285439	9.4772	CHMP4C	eQTL	RGE	ZFAND1	Small_Intestine_Terminal_Ileum	[0.001,0.0017]	-0.6
8	82654258	rs61623744	A	G	A	36.664	2.196	0.189	0.907895	0.717949	0.0998	0.0120159	-0.189946	0.0138662	-1.09432	0.136907	3.28151	0.00051629	7.92896	CHMP4C	eQTL	RGE	PMP2	Brain_Caudate_basal_ganglia	[0.001,0.0016]	-0.72
8	82664956	rs16909559	T	G	T	35.031	6.372	3.68	0.894737	0.717949	0.083	0.019335	-0.176788	0.020109	-1.3517	0.0882355	2.76053	0.00288525	7.00444	CHMP4C	intron_variant	UCE	-	-	[0.0009,0.0015]	-0.42
8	87001113	rs12545756	G	A	G	35.838	6.675	2.59	0.342105	0.653846	0.1663	0.00178965	0.311741	0.000231903	0.823833	0.205017	1.9511	0.0255227	8.66321	ATP6V0D2	intron_variant	UCE	-	-	[0.0009,0.0016]	-0.01
8	87027866	rs7004457	T	C	T	28.486	14.4	2.45	0.236842	0.564103	0.1898	0.000902134	0.32726	0.000117967	0.40387	0.343154	1.61716	0.0529218	8.71384	ATP6V0D2	intron_variant	UCE	-	-	[0.001,0.0017]	0.19
8	87030266	rs4961023	T	A	A	33.548	6.932	2.52	0.236842	0.564103	0.1898	0.000902035	0.32726	8.45e-05	-1.11206	0.133056	1.61295	0.0533776	9.26653	ATP6V0D2	intron_variant	UCE	-	-	[0.001,0.0017]	0.19
8	87808165	rs10955059	G	A	G	33.147	8.365	2.07	0.276316	0.576923	0.158	0.00218244	0.300607	0.00036994	-0.215626	0.41464	0.759559	0.223759	7.12547	RP11-386D6.2	intron_variant	UCE	-	-	[0.0009,0.0015]	-0.76*
8	87814804	rs4467951	T	C	T	20.378	7.557	2.32	0.263158	0.615385	0.2132	0.000479512	0.352227	3.74e-05	-0.573446	0.283171	0.873414	0.191219	9.01275	RP11-386D6.2	intron_variant	UCE	-	-	[0.0011,0.0018]	-0.64
8	87825231	rs34802737	A	G	A	35.672	5.13	2.48	0.276316	0.615385	0.1978	0.000714774	0.339069	6.92e-05	0.165028	0.434461	1.0914	0.137548	8.52932	RP11-386D6.2	intron_variant	UCE	-	-	[0.001,0.0017]	-0.76*
8	87825473	rs7822042	G	A	A	35.896	15.44	3.92	0.25	0.576923	0.1877	0.000952011	0.326923	8.58e-05	-0.572615	0.283453	1.09369	0.137045	8.49853	RP11-386D6.2	intron_variant	UCE	-	-	[0.001,0.0017]	-0.74
8	87897724	rs7831906	C	T	T	36.521	7.717	2.7	0.328947	0.602564	0.1285	0.00506268	0.273617	0.000810682	-1.73801	0.0411046	1.62201	0.0524006	8.05354	CNBD1	intron_variant	UCE	-	-	[0.0008,0.0014]	-0.84*
8	87899960	rs67958512	A	G	A	37.514	15.7	1.52	0.328947	0.602564	0.1285	0.00506198	0.273617	0.00107873	0.857053	0.195708	1.65781	0.0486779	7.28383	CNBD1	intron_variant	UCE	-	-	[0.0008,0.0014]	-0.84*
8	87920113	rs10096320	A	T	A	31.185	3.209	2.15	0.671053	0.397436	0.1285	0.00506149	-0.273617	0.000810682	-2.28631	0.0111181	2.99987	0.00135039	10.2104	CNBD1	intron_variant	UCE	-	-	[0.0008,0.0014]	-0.84*
8	87932109	rs4269562	G	C	G	31.745	4.603	2.61	0.697368	0.435897	0.1186	0.00658941	-0.261471	0.00128914	-1.3044	0.0960485	2.61862	0.0044142	8.44351	CNBD1	intron_variant	UCE	-	-	[0.0008,0.0013]	-0.75
8	91191014	rs76051629	C	T	T	30.483	7.523	4.01	0.5	0.846154	0.2304	0.000312201	0.346154	3.51e-05	-1.47254	0.0704374	0.765754	0.221911	9.76628	-	intergenic_variant	UCE	-	-	[0.0012,0.0021]	-0.42
8	91197756	rs28373165	C	T	T	27.378	5.156	2.01	0.5	0.820513	0.1956	0.000782923	0.320513	0.000114463	-1.56607	0.058666	0.883966	0.188357	9.00425	-	intergenic_variant	UCE	-	-	[0.0011,0.0018]	-0.42
8	91197848	rs78448888	T	C	T	31.907	5.332	2.13	0.513158	0.833333	0.1989	0.000700947	0.320175	0.000161188	0.847272	0.198422	0.762399	0.222911	8.30126	-	intergenic_variant	UCE	-	-	[0.0011,0.0019]	-0.14
8	120183109	rs1549415	T	C	C	33.452	4.754	1.76	0.539474	0.307692	0.0926	0.0148814	-0.231781	0.00476879	2.41004	0.00797536	2.30137	0.0106854	8.21841	MAL2	eQTL	RGE	NOV	Brain_Cerebellar_Hemisphere	[0.0007,0.0012]	0.81*
8	120187687	rs2468174	G	T	T	34.413	2.574	2.75	0.75	0.435897	0.1744	0.00138787	-0.314103	0.000209628	0.693094	0.244125	2.04012	0.0206693	8.83326	MAL2	intron_variant	UCE	-	-	[0.001,0.0016]	0.82*
8	120188188	rs2468177	A	G	G	34.668	5.8	2.1	0.75	0.435897	0.1744	0.00138757	-0.314103	0.000209628	0.659781	0.254697	1.99663	0.0229328	8.76981	MAL2	intron_variant	UCE	-	-	[0.001,0.0016]	0.82*
8	120189729	rs2468181	A	G	A	36.927	13.22	3.47	0.75	0.435897	0.1744	0.00138688	-0.314103	0.000151937	-1.47342	0.0703188	2.1385	0.0162382	9.61869	MAL2	intron_variant	UCE	-	-	[0.001,0.0016]	0.82*
8	120189822	rs1425055	G	A	G	36.143	11.95	2.83	0.75	0.435897	0.1744	0.00138678	-0.314103	0.000151937	-1.47342	0.0703188	2.1385	0.0162382	9.61872	MAL2	intron_variant	UCE	-	-	[0.001,0.0016]	0.82*
8	120197015	rs2432961	G	C	G	34.386	5.502	0.82	0.75	0.435897	0.1744	0.00138639	-0.314103	0.000151937	-1.41319	0.0787998	1.88893	0.0294507	9.31083	MAL2	eQTL	RGE	MAL2	Brain_Cerebellum	[0.001,0.0016]	0.82*
8	120203821	rs10113336	A	G	A	23.861	4.865	3.59	0.421053	0.692308	0.1275	0.00528411	0.271255	0.0011797	1.82259	0.0341828	1.52216	0.0639844	7.86537	MAL2	intron_variant	UCE	-	-	[0.0008,0.0014]	0.87*
8	120210748	rs2326220	G	A	A	30.846	7.53	2.13	0.355263	0.641026	0.1398	0.00379066	0.285762	0.00050084	-1.65964	0.0484934	0.539149	0.294892	7.56624	MAL2	intron_variant	UCE	-	-	[0.0009,0.0014]	0.7
8	146003567	rs2294120	A	G	A	32.486	2.233	-1.36	0.592105	0.294872	0.1534	0.00257633	-0.297233	0.000312667	-1.3408	0.0899926	1.95229	0.025452	8.73399	ZNF34	eQTL	RGE	ZNF251	Brain_Cerebellar_Hemisphere	[0.0009,0.0015]	0.78*
8	146007336	rs6599540	C	T	C	30.1	4.174	0.122	0.407895	0.730769	0.1817	0.00115438	0.322874	0.000143217	0.4944	0.310512	1.60482	0.0542667	8.55504	ZNF34	eQTL	RGE	ZNF34	Muscle_Skeletal	[0.001,0.0017]	0.78*
8	146008536	rs35298220	C	T	C	27.981	6.06	0.235	0.407895	0.705128	0.1534	0.00257623	0.297233	0.000424925	0.56619	0.285632	1.51595	0.0647659	7.69355	ZNF34	eQTL	RGE	ZNF251;ZNF251	Breast_Mammary_Tissue;Thyroid	[0.0009,0.0015]	0.78*
8	146009176	rs6993407	T	C	T	31.826	0.534	-1.04	0.407895	0.705128	0.1534	0.00257613	0.297233	0.000424925	0.56619	0.285632	1.51595	0.0647659	7.69357	ZNF34	eQTL	RGE	ZNF34;RPL8	Esophagus_Muscularis;Cells_EBV-transformed_lymphocytes	[0.0009,0.0015]	0.78*
8	146011158	rs2979090	G	A	A	25.216	2.03	-1.78	0.578947	0.282051	0.1541	0.00246976	-0.296896	0.000430822	0.534877	0.296367	1.03009	0.151484	7.32085	ZNF34	eQTL	RGE	RPL8	Colon_Sigmoid	[0.0009,0.0015]	0.78*
8	146012799	rs2955233	A	G	A	26.274	1.669	-2	0.578947	0.320513	0.115	0.00757945	-0.258435	0.00144364	-1.33649	0.0906945	1.06295	0.143902	6.84525	ZNF34	eQTL	RGE	ZNF34;ZNF34;ZNF34	Heart_Atrial_Appendage;Breast_Mammary_Tissue;Pituitary	[0.0008,0.0013]	0.78*
8	146017782	rs2954658	C	T	C	25.232	11.23	-4.37	0.421053	0.717949	0.1541	0.00246926	0.296896	0.000430822	0.570723	0.284094	1.25162	0.105354	7.49702	RPL8	eQTL	RGE	RPL8;RPL8;RPL8;ZNF251;RPL8;RPL8;RPL8;RPL8	Spleen;Heart_Atrial_Appendage;Artery_Coronary;Artery_Tibial;Breast_Mammary_Tissue;Adipose_Subcutaneous;Thyroid;Adipose_Visceral_Omentum	[0.0009,0.0015]	0.78*
8	146018597	rs2958514	T	A	A	24.965	8.363	0.354	0.421053	0.679487	0.115	0.00757895	0.258435	0.00144364	-1.35987	0.0869354	1.25333	0.105043	7.00037	RPL8	eQTL	RGE	ZNF34	Small_Intestine_Terminal_Ileum	[0.0008,0.0013]	0.78*
8	146018726	rs2958516	G	T	G	28.162	4.085	0.36	0.421053	0.705128	0.1405	0.00371965	0.284076	0.000719993	0.570723	0.284094	1.28425	0.0995271	7.12077	RPL8	eQTL	RGE	ZNF34;ZNF34	Nerve_Tibial;Brain_Cerebellum	[0.0009,0.0014]	0.78*
8	146018780	rs3808374	C	G	C	29.463	5.333	-0.838	0.421053	0.692308	0.1275	0.00528391	0.271255	0.0011797	0.570723	0.284094	1.25613	0.104534	6.73255	RPL8	eQTL	RGE	RPL8;RPL8	Skin_Sun_Exposed_Lower_leg;Cells_Transformed_fibroblasts	[0.0008,0.0014]	0.78*
8	146019224	rs7006570	C	T	C	32.158	6.261	1.18	0.421053	0.717949	0.1541	0.00246917	0.296896	0.000430822	0.570723	0.284094	1.25227	0.105236	7.49753	RPL8	eQTL	RGE	ZNF34	Colon_Transverse	[0.0009,0.0015]	0.78*
8	146019690	rs2958519	G	A	G	32.544	3.142	0.494	0.578947	0.320513	0.115	0.00757876	-0.258435	0.00144364	-1.31431	0.0943708	1.13562	0.128058	6.8787	RPL8	eQTL	RGE	RPL8;ZNF7;ZNF34	Ovary;Esophagus_Mucosa;Adipose_Visceral_Omentum	[0.0008,0.0013]	0.78*
8	146023959	rs2958521	C	G	G	19.112	8.162	0.199	0.592105	0.282051	0.1673	0.00173325	-0.310054	0.000249147	0.488326	0.312659	0.605175	0.272531	7.43419	ZNF517	eQTL	RGE	ZNF34	Pancreas	[0.0009,0.0016]	0.79*
9	8691200	rs57325817	C	T	T	32.486	4.706	2.25	0.881579	0.615385	0.1604	0.00205889	-0.266194	0.00142581	0.930733	0.175996	2.3229	0.0100923	8.28281	PTPRD	intron_variant	UCE	-	-	[0.0011,0.0019]	-0.27
9	8694330	rs10125358	G	A	A	34.066	3.716	2.77	0.881579	0.615385	0.1604	0.00205859	-0.266194	0.00142581	0.848684	0.198029	2.34675	0.00946899	8.25934	PTPRD	intron_variant	UCE	-	-	[0.0011,0.0019]	-0.27
9	8700193	rs4442186	T	C	T	35.228	4.186	2.58	0.894737	0.666667	0.1292	0.0049885	-0.22807	0.00421469	-1.21981	0.111268	1.78238	0.0373437	7.05867	PTPRD	intron_variant	UCE	-	-	[0.001,0.0017]	-0.23
9	13313377	rs10116420	A	T	A	35.027	15.13	0.32	0.842105	0.538462	0.1834	0.00108949	-0.303644	0.000238637	0.0864674	0.465548	2.01257	0.0220801	8.57307	-	intergenic_variant	UCE	-	-	[0.0011,0.0018]	0.3
9	13318873	rs10809936	T	A	T	34.475	5.945	2.25	0.842105	0.589744	0.1335	0.00437664	-0.252362	0.00180444	1.95031	0.0255697	1.61792	0.0528399	7.97183	RP11-272P10.3	downstream_gene_variant	UCE	-	-	[0.0009,0.0016]	0.3
9	13352297	rs1147779	G	A	G	32.1	19.76	3.48	0.894737	0.679487	0.1173	0.00682467	-0.21525	0.00641146	-2.22156	0.0131566	2.65428	0.00397377	8.64061	-	intergenic_variant	UCE	-	-	[0.001,0.0017]	-0.01
9	13358807	rs1184560	A	T	A	33.015	1.455	2.39	0.894737	0.653846	0.1415	0.00358839	-0.240891	0.0027172	-2.22156	0.0131566	2.1609	0.0153516	8.70568	-	intergenic_variant	UCE	-	-	[0.0011,0.0018]	-0.01
9	13359150	rs7034240	A	G	A	31.749	4.966	2.18	0.894737	0.602564	0.1923	0.000866776	-0.292173	0.000385659	-2.2234	0.0130945	2.1076	0.0175329	10.1149	-	intergenic_variant	UCE	-	-	[0.0012,0.0021]	-0.01
9	20337346	rs10964535	T	A	A	35.784	6.001	3.02	0.486842	0.782051	0.1612	0.00200941	0.295209	0.000340167	-0.829727	0.203347	-0.650193	0.742216	6.98647	MLLT3	downstream_gene_variant	UCE	-	-	[0.001,0.0016]	0.05
9	20347240	rs7862166	T	C	C	23.537	7.564	2.23	0.381579	0.705128	0.1803	0.00118125	0.323549	9.99e-05	-0.746225	0.227766	1.38216	0.0834612	8.64912	MLLT3	intron_variant	UCE	-	-	[0.001,0.0016]	-0.03
9	20354693	rs2301549	A	G	G	34.927	15.21	2.1	0.486842	0.75641	0.1324	0.00453625	0.269568	0.000948102	-1.69215	0.0453087	0.647415	0.258682	7.2975	MLLT3	intron_variant	UCE	-	-	[0.0009,0.0014]	0.07
9	29404146	rs4142464	C	T	T	33.247	12.88	3.06	0.302632	0.589744	0.1427	0.00342809	0.287112	0.000474225	-1.38866	0.082468	-0.038471	0.515344	7.16058	-	intergenic_variant	UCE	-	-	[0.0009,0.0014]	-0.24
9	29404790	rs944596	T	A	A	35.278	6.176	2.22	0.302632	0.589744	0.1427	0.00342789	0.287112	0.000474225	-1.38866	0.082468	-0.038471	0.515344	7.16061	-	intergenic_variant	UCE	-	-	[0.0009,0.0014]	-0.24
9	29412389	rs4879343	T	C	T	31.653	3.392	2.12	0.302632	0.589744	0.1427	0.00342671	0.287112	0.000638678	0.942721	0.172912	0.629439	0.264531	6.99954	-	intergenic_variant	UCE	-	-	[0.0009,0.0014]	-0.24
9	29425171	rs12002280	T	C	T	32.695	8.811	3.25	0.855263	0.551282	0.1881	0.000939863	-0.303981	0.000235235	-0.740756	0.229421	1.09379	0.137024	8.15801	-	intergenic_variant	UCE	-	-	[0.0011,0.0019]	-0.1
9	31140540	rs6476275	G	A	A	33.73	4.424	2.9	0.513158	0.230769	0.1465	0.0030433	-0.282389	0.000769192	-0.126353	0.449726	1.13154	0.128914	6.86737	-	regulatory_region_variant	UCE	-	-	[0.0009,0.0015]	-0.38
9	31145176	rs10758020	T	C	T	31.147	2.939	2.18	0.513158	0.192308	0.1926	0.000855417	-0.32085	0.000112754	0.0811395	0.467666	-0.0142146	0.505671	7.64189	-	intergenic_variant	UCE	-	-	[0.0011,0.0018]	-0.38
9	31161734	rs7848981	A	G	G	29.529	11.77	2.83	0.513158	0.192308	0.1926	0.000850282	-0.32085	0.000156507	-0.745667	0.227934	-0.310706	0.621988	7.72431	RP11-572H4.1	downstream_gene_variant	UCE	-	-	[0.0011,0.0018]	-0.38
9	32621415	rs10813842	C	T	C	30.564	4.567	2.06	0.868421	0.679487	0.0848	0.0183503	-0.188934	0.0142785	-3.52182	0.000214398	1.56166	0.059184	8.47825	-	intergenic_variant	UCE	-	-	[0.0008,0.0014]	-0.79*
9	32623677	rs7861789	T	C	T	33.479	16.79	0.895	0.868421	0.666667	0.0958	0.0130221	-0.201754	0.00976484	-3.33253	0.000430345	1.24339	0.106862	8.23301	-	intergenic_variant	UCE	-	-	[0.0009,0.0014]	-0.79*
9	38233593	rs4358884	G	C	G	33.757	15.46	2.75	0.289474	0.576923	0.1439	0.00322947	0.287449	0.000630187	0.262769	0.396364	1.25782	0.104228	7.07532	-	intergenic_variant	UCE	-	-	[0.0009,0.0015]	-0.22
9	38244416	rs2810722	A	G	A	34.116	16.47	1.35	0.289474	0.576923	0.1439	0.00322937	0.287449	0.000630187	0.365732	0.357282	1.41799	0.0780967	7.24577	-	intergenic_variant	UCE	-	-	[0.0009,0.0015]	-0.25
9	71985636	rs6559495	G	A	A	34.351	6.919	2.45	0.815789	0.576923	0.1146	0.00777856	-0.238866	0.00376231	0.221833	0.412222	2.41941	0.00777282	7.02794	FAM189A2	intron_variant	UCE	-	-	[0.0009,0.0014]	0.39
9	71991888	rs7867609	G	A	G	35.71	12.89	2.52	0.460526	0.75641	0.1576	0.00219933	0.295884	0.00044897	0.824272	0.204893	2.89406	0.00190136	9.4149	FAM189A2	intron_variant	UCE	-	-	[0.0009,0.0016]	0.03
9	71994002	rs3892193	A	G	A	35.68	1.872	-4.79	0.789474	0.576923	0.0871	0.0174972	-0.212551	0.0069862	-1.24501	0.106564	2.90047	0.0018629	7.61499	FAM189A2	eQTL	RGE	FAM189A2	Muscle_Skeletal	[0.0007,0.0012]	0
9	71994882	rs13297121	T	C	T	36.243	6.809	3.66	0.460526	0.75641	0.1576	0.00219914	0.295884	0.00044897	0.760736	0.223408	2.8029	0.00253214	9.25294	FAM189A2	intron_variant	UCE	-	-	[0.0009,0.0016]	0.03
9	72685295	rs10868475	C	G	C	36.413	4.738	-0.925	0.184211	0.423077	0.1146	0.00777817	0.238866	0.00376231	1.76139	0.0390863	2.87949	0.00199148	8.64247	MAMDC2	eQTL	RGE	MAMDC2	Thyroid	[0.0009,0.0014]	0.09
9	72686366	rs2975910	G	A	A	35.151	3.715	2.29	0.894737	0.705128	0.0941	0.0142253	-0.189609	0.0173077	0.536656	0.295753	2.82057	0.00239679	6.75814	MAMDC2	intron_variant	UCE	-	-	[0.0009,0.0015]	0.13
9	72688151	rs2975908	A	G	G	35.799	10.27	2.76	0.894737	0.705128	0.0941	0.0142252	-0.189609	0.0173077	0.847603	0.19833	2.97247	0.00147698	7.14194	MAMDC2	intron_variant	UCE	-	-	[0.0009,0.0015]	0.13
9	72688474	rs2975907	G	A	A	35.236	13.09	3.78	0.894737	0.705128	0.0941	0.0142251	-0.189609	0.0173077	0.847603	0.19833	2.97247	0.00147698	7.14194	MAMDC2	intron_variant	UCE	-	-	[0.0009,0.0015]	0.13
9	72691589	rs10868485	G	A	G	35.139	10.09	4.62	0.171053	0.423077	0.1296	0.00485359	0.252024	0.00238446	1.75218	0.0398715	2.90976	0.00180842	9.07859	MAMDC2	intron_variant	UCE	-	-	[0.0009,0.0015]	0.01
9	72697029	rs2975862	A	T	T	33.031	2.68	3.09	0.894737	0.705128	0.0941	0.0142248	-0.189609	0.0173077	0.801535	0.211411	2.94717	0.00160338	7.07855	MAMDC2	intron_variant	UCE	-	-	[0.0009,0.0015]	0.13
9	72698098	rs4744974	G	C	G	31.981	2.971	2.53	0.171053	0.423077	0.1296	0.00485349	0.252024	0.00238446	1.83098	0.0335519	2.95658	0.00155526	9.21904	MAMDC2	intron_variant	UCE	-	-	[0.0009,0.0015]	0.01
9	72713405	rs10868524	T	C	T	36.541	2.764	-0.552	0.171053	0.423077	0.1296	0.00485339	0.252024	0.00238446	1.84325	0.0326464	2.5234	0.00581123	8.65846	MAMDC2-AS1	eQTL	RGE	SMC5	Cells_Transformed_fibroblasts	[0.0009,0.0015]	0.01
9	72728388	rs3015224	A	G	A	36.942	8.138	2.14	0.894737	0.705128	0.0941	0.0142247	-0.189609	0.0140025	-1.44052	0.07486	2.63165	0.00424845	7.19827	MAMDC2-AS1	eQTL	RGE	SMC5-AS1	Artery_Coronary	[0.0009,0.0015]	0.13
9	72728822	rs4744977	G	A	G	36.301	6.519	1.73	0.105263	0.294872	0.0941	0.0142244	0.189609	0.0173077	0.83281	0.202476	2.93804	0.00165137	7.08451	MAMDC2-AS1	eQTL	RGE	MAMDC2-AS1	Artery_Coronary	[0.0009,0.0015]	0.13
9	72740394	rs943537	T	C	T	34.718	7.603	3.29	0.144737	0.410256	0.15	0.00276329	0.26552	0.00146195	1.55025	0.0605407	3.17538	0.000748184	9.73758	MAMDC2-AS1	intron_variant	UCE	-	-	[0.001,0.0017]	-0.02
9	72743166	rs2209779	C	A	C	37.425	6.364	1.48	0.105263	0.294872	0.0941	0.0142238	0.189609	0.0173077	1.07243	0.141763	2.92445	0.00172522	7.22034	MAMDC2-AS1	eQTL	RGE	SMC5;SMC5	Artery_Aorta;Artery_Coronary	[0.0009,0.0015]	0.13
9	72752298	rs1927115	C	T	C	33.22	4.12	2.24	0.105263	0.307692	0.1056	0.0099138	0.202429	0.0119559	2.03301	0.0210259	3.2112	0.000660907	8.78328	MAMDC2-AS1	intron_variant	UCE	-	-	[0.001,0.0016]	0.13
9	78558411	rs4347052	G	A	A	33.008	5.387	2.63	0.315789	0.0512821	0.2	0.000654131	-0.264507	0.00151773	1.23945	0.107589	-0.327164	0.628228	7.17325	PCSK5	intron_variant	UCE	-	-	[0.0016,0.0026]	0.08
9	78578219	rs872189	A	G	A	32.035	16.14	2.79	0.315789	0.0897436	0.136	0.00405941	-0.226046	0.00450914	-2.26294	0.0118197	0.0151925	0.493939	6.97116	PCSK5	intron_variant	UCE	-	-	[0.0011,0.0019]	0.02
9	78581439	rs914256	A	G	A	34.506	2.997	3.04	0.315789	0.0897436	0.136	0.00405921	-0.226046	0.00450914	-2.19527	0.0140722	-0.0395308	0.515766	6.87665	PCSK5	intron_variant	UCE	-	-	[0.0011,0.0019]	0.02
9	81727018	rs13284688	T	C	T	33.803	19.81	6.08	0.578947	0.923077	0.2653	0.000139458	0.34413	5.48e-05	0.313316	0.37702	-2.05376	0.98	8.54919	-	intergenic_variant	UCE	-	-	[0.0016,0.0026]	0.55
9	81728112	rs7341873	C	T	T	34.371	11.78	3.18	0.368421	0.679487	0.1661	0.00181088	0.311066	0.000173452	0.874828	0.190834	-2.74811	0.997003	7.22358	-	intergenic_variant	UCE	-	-	[0.0009,0.0016]	-0.04
9	81744922	rs55818482	T	C	T	34.162	15.52	1.17	0.578947	0.923077	0.2653	0.000138767	0.34413	5.48e-05	-0.537213	0.29556	-2.9247	0.998276	8.64904	-	regulatory_region_variant	UCE	-	-	[0.0016,0.0026]	0.55
9	94799030	rs56208357	C	T	T	36.656	6.187	2.64	0.815789	0.974359	0.115	0.00756493	0.15857	0.0325597	-3.97604	3.52e-05	-1.09707	0.863695	8.12561	SPTLC1	intron_variant	UCE	-	-	[0.0015,0.0026]	0.3
9	94812061	rs28391324	G	A	G	33.842	8.554	3.23	0.815789	0.974359	0.115	0.00756394	0.15857	0.0391996	3.8275	6.49e-05	-1.07207	0.858156	7.78216	SPTLC1	intron_variant	UCE	-	-	[0.0015,0.0026]	0.3
9	101249102	rs872091	A	G	A	34.726	1.608	-1.71	0.131579	0.320513	0.0848	0.018356	0.188934	0.0176387	1.70868	0.0437551	3.10266	0.000958902	7.86695	GABBR2	eQTL	RGE	ALG2	Small_Intestine_Terminal_Ileum	[0.0008,0.0014]	0.46
9	102217237	rs6478980	A	G	A	35.185	7.825	2.04	0.578947	0.320513	0.115	0.00757214	-0.258435	0.00144364	-1.46548	0.0713949	1.9527	0.0254277	7.70235	-	intergenic_variant	UCE	-	-	[0.0008,0.0013]	-0.2
9	102222771	rs1360260	A	C	A	24.255	2.253	2.06	0.578947	0.320513	0.115	0.00757194	-0.258435	0.00144364	-1.49744	0.0671393	2.97767	0.00145215	8.97234	-	intergenic_variant	UCE	-	-	[0.0008,0.0013]	-0.2
9	102233401	rs617164	C	T	C	35.981	7.305	2.06	0.592105	0.820513	0.107	0.00949335	0.228408	0.00532755	1.6902	0.0454949	1.99612	0.0229606	7.27711	-	intergenic_variant	UCE	-	-	[0.0008,0.0014]	0.06
9	102234220	rs638261	C	A	A	33.633	8.407	0.831	0.592105	0.820513	0.107	0.00949325	0.228408	0.00416732	-2.38197	0.00861014	1.99612	0.0229606	8.10674	-	eQTL	RGE	RP11-554F20.1	Brain_Hypothalamus	[0.0008,0.0014]	0.06
9	105600540	rs4144996	T	A	T	33.313	8.472	2.37	0.697368	0.487179	0.0754	0.0253465	-0.210189	0.00752592	-1.99216	0.0231769	2.48889	0.00640707	7.54781	-	intergenic_variant	UCE	-	-	[0.0006,0.0011]	-0.17
9	118418579	rs79678337	T	A	T	32.22	6.062	2.04	0.894737	0.435897	0.3729	3.73e-05	-0.458839	7.88e-08	0.852527	0.196961	-0.750212	0.773436	12.349	-	intergenic_variant	UCE	-	-	[0.0017,0.0029]	-0.14
9	118425237	rs10982861	C	A	C	30.486	5.406	2.74	0.894737	0.435897	0.3729	3.7e-05	-0.458839	7.88e-08	1.12826	0.129605	-1.11271	0.867084	12.4846	-	intergenic_variant	UCE	-	-	[0.0017,0.0029]	-0.14
9	118451020	rs10817815	T	C	T	35.869	5.641	3.41	0.802632	0.410256	0.2677	0.000129977	-0.392375	3.42e-06	0.513562	0.303779	-1.53948	0.938157	9.89727	-	intergenic_variant	UCE	-	-	[0.0013,0.0021]	-0.55
9	118451787	rs10817818	A	T	A	36.537	7.14	4.33	0.802632	0.410256	0.2677	0.000129681	-0.392375	3.42e-06	0.6024	0.273454	-1.3751	0.91545	9.95458	-	intergenic_variant	UCE	-	-	[0.0013,0.0021]	-0.55
9	119163509	rs1054402	T	C	C	29.927	0.399	3.09	0.605263	0.269231	0.1956	0.000782133	-0.336032	7.95e-05	0.528463	0.298589	0.398827	0.34501	8.19345	PAPPA	3_prime_UTR_variant	UCE	-	-	[0.001,0.0017]	-0.01
9	119176906	rs7868322	G	C	C	33.668	8.09	2.38	0.605263	0.25641	0.2108	0.000525241	-0.348853	4.39e-05	1.47196	0.0705157	0.906966	0.182213	9.52831	-	intergenic_variant	UCE	-	-	[0.0011,0.0018]	-0.01
9	119197137	rs12379198	T	C	T	35.606	16.27	-1.05	0.618421	0.884615	0.1632	0.00187834	0.266194	0.00142581	1.02327	0.15309	0.125648	0.450005	6.734	ASTN2	intron_variant	UCE	-	-	[0.0011,0.0019]	0.28
9	119201874	rs1040850	A	G	A	32.266	6.794	2.6	0.618421	0.871795	0.1454	0.0031467	0.253374	0.00227284	1.54312	0.0614008	1.56617	0.0586543	7.5891	ASTN2	intron_variant	UCE	-	-	[0.001,0.0017]	0.28
9	119206411	rs34430369	G	A	G	33.382	6.983	2.3	0.618421	0.935897	0.2457	0.000224299	0.317476	0.000181255	1.32406	0.0927414	1.24272	0.106985	9.39428	ASTN2	intron_variant	UCE	-	-	[0.0016,0.0027]	0.28
9	119313486	rs1895062	A	G	A	35.625	13.7	2.72	0.315789	0.679487	0.2236	0.000388054	0.363698	2.15e-05	0.136622	0.445665	0.937123	0.174348	9.18824	ASTN2	intron_variant	UCE	-	-	[0.0011,0.0018]	0.35
9	119326613	rs4836757	G	A	A	35.347	15.49	5.25	0.131579	0.397436	0.1549	0.00244467	0.265857	0.00109255	-0.192477	0.423684	1.91224	0.0279228	7.50034	ASTN2	intron_variant	UCE	-	-	[0.0011,0.0018]	-0.37
9	119333683	rs10983238	C	G	C	37.934	5.02	2.43	0.578947	0.910256	0.2436	0.000233682	0.331309	9.84e-05	0.85982	0.194944	-0.212085	0.58398	8.58207	ASTN2	intron_variant	UCE	-	-	[0.0014,0.0024]	0.53
9	119338483	rs10759850	T	C	C	30.795	6.237	3.46	0.684211	0.333333	0.209	0.000563463	-0.350877	3.99e-05	0.719228	0.236	1.46718	0.0711634	9.42299	ASTN2	intron_variant	UCE	-	-	[0.0011,0.0018]	0.35
9	119343404	rs10817903	G	C	G	35.135	17.59	4.69	0.868421	0.615385	0.1426	0.00347303	-0.253036	0.00176065	-0.55991	0.28777	2.20553	0.0137085	7.61758	ASTN2	intron_variant	UCE	-	-	[0.001,0.0017]	-0.37
9	119355564	rs72762011	G	A	G	34.444	14.64	3.49	0.881579	0.679487	0.1004	0.0118562	-0.202092	0.00966519	-0.832831	0.20247	3.62159	0.000146517	8.46859	ASTN2	intron_variant	UCE	-	-	[0.0009,0.0015]	-0.37
9	119385738	rs7031478	A	C	A	35.961	11.94	3.16	0.618421	0.333333	0.1395	0.00384795	-0.285088	0.000514661	-1.34377	0.0895113	0.665183	0.252967	7.34831	ASTN2	intron_variant	UCE	-	-	[0.0009,0.0014]	0.57
9	123640500	rs1953126	T	C	C	36.969	9.481	2.34	0.118421	0.397436	0.1731	0.00143952	0.279015	0.000655913	-1.58435	0.056557	1.53264	0.0626822	8.4753	PHF19	upstream_gene_variant	UCE	-	-	[0.0012,0.0019]	-0.71
9	123650473	rs10818483	T	C	C	32.826	0.977	-0.47	0.0921053	0.358974	0.1734	0.00141602	0.266869	0.00105127	-3.81246	6.89e-05	2.31155	0.0104013	11.9719	-	eQTL	RGE	TRAF1	Brain_Nucleus_accumbens_basal_ganglia	[0.0012,0.0021]	-0.25
9	123650534	rs10760123	T	G	G	33.297	0.592	-1.02	0.0921053	0.358974	0.1734	0.00141582	0.266869	0.00105127	-3.81246	6.89e-05	2.31155	0.0104013	11.972	-	eQTL	RGE	TRAF1;C5	Brain_Hypothalamus;Artery_Tibial	[0.0012,0.0021]	-0.25
9	123652898	rs881375	T	C	C	32.892	20.5	2.91	0.0921053	0.358974	0.1734	0.00141552	0.266869	0.00105127	-2.77858	0.00272972	3.68988	0.000112305	12.3408	-	regulatory_region_variant	UCE	-	-	[0.0012,0.0021]	-0.25
9	123661194	rs10818484	C	T	T	31.286	4.593	0.532	0.0921053	0.358974	0.1734	0.00141453	0.266869	0.00105127	-1.82822	0.0337584	4.56757	2.51e-06	12.8996	TRAF1	eQTL	RGE	TRAF1	Brain_Frontal_Cortex_BA9	[0.0012,0.0021]	-0.25
9	123661306	rs7019401	A	G	G	26.475	0.796	-0.451	0.0921053	0.358974	0.1734	0.00141444	0.266869	0.00105127	-1.82822	0.0337584	4.6759	1.5e-06	13.1232	TRAF1	eQTL	RGE	TRAF1;TRAF1	Brain_Caudate_basal_ganglia;Brain_Putamen_basal_ganglia	[0.0012,0.0021]	-0.25
9	123668199	rs10435844	G	T	G	28.865	10.1	2.22	0.105263	0.358974	0.1539	0.00248418	0.253711	0.00224569	1.33421	0.0910674	4.82196	7.34e-07	12.4284	TRAF1	intron_variant	UCE	-	-	[0.0011,0.0019]	0.35
9	123669496	rs7848332	T	C	C	36.587	1.446	-2.58	0.105263	0.358974	0.1539	0.00248398	0.253711	0.00171783	-1.9963	0.0229508	5.29221	6.54e-08	14.1935	TRAF1	eQTL	RGE	TRAF1;TRAF1	Brain_Cerebellar_Hemisphere;Brain_Cerebellum	[0.0011,0.0019]	0.35
9	123683579	rs1008383	C	G	G	33.386	6.099	2.27	0.105263	0.358974	0.1539	0.0024827	0.253711	0.00171783	-1.5888	0.0560527	0.642187	0.260376	7.2059	TRAF1	intron_variant	UCE	-	-	[0.0011,0.0019]	0.35
9	123691141	rs7028641	G	C	C	20.328	5.259	0.448	0.105263	0.358974	0.1539	0.00248161	0.253711	0.00171783	-0.591037	0.277248	0.964456	0.167409	6.70364	TRAF1	eQTL	RGE	TRAF1	Brain_Hippocampus	[0.0011,0.0019]	0.35
9	128912888	rs7853633	A	G	G	34.741	6.143	2.15	0.223684	0.564103	0.2057	0.00058618	0.340418	4.6e-05	-0.742273	0.228961	0.195828	0.422372	8.58375	RP11-343J18.2	intron_variant	UCE	-	-	[0.0011,0.0018]	-0.34
9	128920097	rs77144427	C	T	C	31.815	21.3	4.83	0.815789	0.525641	0.1627	0.00189345	-0.290148	0.00041906	-0.33185	0.370001	1.11375	0.132693	7.40942	RP11-343J18.2	intron_variant	UCE	-	-	[0.001,0.0017]	-0.44
9	128920470	rs4838353	C	T	C	30.745	6.587	2.13	0.815789	0.525641	0.1627	0.00189336	-0.290148	0.00041906	-0.438532	0.3305	1.33174	0.0914727	7.62003	RP11-343J18.2	intron_variant	UCE	-	-	[0.001,0.0017]	-0.44
9	128928087	rs10987177	A	C	C	32.355	0.344	-1.9	0.263158	0.525641	0.1229	0.0058613	0.262483	0.0012411	-1.18467	0.118074	1.18186	0.118631	6.99185	-	eQTL	RGE	HSPA5	Esophagus_Muscularis	[0.0008,0.0014]	0.63
9	128929934	rs7022775	A	T	A	34.51	4.822	2.4	0.894737	0.653846	0.1415	0.00358918	-0.240891	0.0027172	-0.729482	0.232854	1.98868	0.0233684	7.27517	-	intergenic_variant	UCE	-	-	[0.0011,0.0018]	0.68
9	128930455	rs2183363	C	T	C	30.154	18.22	-0.627	0.289474	0.564103	0.1317	0.00458702	0.274629	0.00103794	1.14089	0.126958	2.05585	0.0198986	7.91982	-	regulatory_region_variant	UCE	-	-	[0.0008,0.0014]	0.63
9	128936175	rs61164065	T	C	C	34.208	12.43	3.67	0.881579	0.602564	0.1731	0.00143903	-0.279015	0.000877004	-0.850102	0.197634	-0.202016	0.580048	6.8396	-	intergenic_variant	UCE	-	-	[0.0012,0.0019]	0.6
9	130844744	rs7036499	C	T	C	32.861	8.747	3.33	0.0526316	0.269231	0.1477	0.00296843	0.216599	0.00776885	1.87759	0.0302187	2.77045	0.00279882	8.70987	SLC25A25	intron_variant	UCE	-	-	[0.0014,0.0023]	0.02
9	130845435	rs12339693	A	C	A	20.575	4.415	0	0.0526316	0.282051	0.1606	0.00202235	0.22942	0.0051541	1.91206	0.0279344	2.79302	0.00261079	9.11908	SLC25A25	eQTL	RGE	AL590708.2	Esophagus_Mucosa	[0.0014,0.0024]	0.02
9	130846475	rs7044673	A	G	A	23.363	16.07	0.149	0.0526316	0.269231	0.1477	0.00296764	0.216599	0.00776885	1.79721	0.0361512	2.55335	0.00533452	8.35201	SLC25A25	intron_variant	UCE	-	-	[0.0014,0.0023]	0.02
9	130847862	rs16936857	C	T	C	33.328	0.638	-2.49	0.0526316	0.269231	0.1477	0.00296675	0.216599	0.00776885	1.35143	0.0882787	2.49677	0.00626644	7.89448	SLC25A25	eQTL	RGE	NAIF1	Small_Intestine_Terminal_Ileum	[0.0014,0.0023]	0.02
9	130853202	rs10819353	T	A	A	35.444	9.188	2.53	0.0526316	0.269231	0.1477	0.00296487	0.216599	0.0061401	-1.81547	0.0347259	2.27816	0.0113586	8.14384	SLC25A25	intron_variant	UCE	-	-	[0.0014,0.0023]	0.02
9	130854530	rs10117089	T	C	T	34.12	6.688	2.24	0.0526316	0.269231	0.1477	0.00296468	0.216599	0.00776885	1.17819	0.11936	2.21919	0.013237	7.43902	SLC25A25	intron_variant	UCE	-	-	[0.0014,0.0023]	0.02
9	131841887	rs10819461	C	T	T	28.811	2.356	-2.87	0.0921053	0.25641	0.0772	0.0234508	0.164305	0.0280907	-1.29457	0.0977342	3.23548	0.000607199	7.4079	DOLPP1	eQTL	RGE	CRAT;RP11-247A12.1;CRAT;PPP2R4	Spleen;Pancreas;Artery_Tibial;Adipose_Subcutaneous	[0.0009,0.0015]	-0.83*
9	131856585	rs10988200	C	T	C	32.741	1.079	-3.75	0.144737	0.397436	0.1378	0.00394039	0.252699	0.00232804	0.88424	0.188283	2.22371	0.0130841	7.64591	RP11-247A12.1	eQTL	RGE	CRAT	Brain_Cerebellar_Hemisphere	[0.001,0.0016]	-0.58
9	131863079	rs7866897	T	C	C	30.695	6.245	1.52	0.131579	0.371795	0.1305	0.00463907	0.240216	0.00278207	-1.13483	0.128223	2.47936	0.00658086	7.96295	CRAT	eQTL	RGE	RP11-247A12.7	Testis	[0.001,0.0016]	-0.54
9	131863237	rs10819463	G	A	G	33.629	6.382	2.6	0.144737	0.397436	0.1378	0.0039401	0.252699	0.00232804	0.709552	0.238991	2.49818	0.00624157	7.86383	CRAT	intron_variant	UCE	-	-	[0.001,0.0016]	-0.58
9	131881817	rs10819468	T	C	T	25.869	2.878	0.149	0.197368	0.423077	0.1004	0.0118553	0.225709	0.00581571	1.43808	0.0752056	2.75564	0.00292874	7.81855	PPP2R4	eQTL	RGE	CRAT	Small_Intestine_Terminal_Ileum	[0.0008,0.0013]	-0.55
9	131884802	rs2541161	C	T	C	35.073	3.941	-1.52	0.802632	0.589744	0.0896	0.0159907	-0.212888	0.00691195	-2.27253	0.0115273	2.68825	0.00359125	8.33956	PPP2R4	eQTL	RGE	PPP2R4;PPP2R4	Spleen;Thyroid	[0.0008,0.0013]	-0.55
9	131888320	rs10988218	C	G	G	24.749	2.98	0.421	0.197368	0.423077	0.1004	0.0118546	0.225709	0.00455996	-1.79908	0.0360031	2.44737	0.00719511	7.85378	PPP2R4	eQTL	RGE	PPP2R4	Nerve_Tibial	[0.0008,0.0013]	-0.55
9	131899395	rs7039031	A	G	G	32.973	6.787	2.64	0.197368	0.423077	0.1004	0.0118535	0.225709	0.00455996	-1.53294	0.0626452	1.94165	0.0260899	7.05383	PPP2R4	intron_variant	UCE	-	-	[0.0008,0.0013]	-0.55
9	131900920	rs713219	T	C	C	33.046	8.87	3.26	0.197368	0.423077	0.1004	0.0118532	0.225709	0.00455996	-1.56011	0.0593669	1.83426	0.0333078	6.97111	PPP2R4	intron_variant	UCE	-	-	[0.0008,0.0013]	-0.55
9	131903021	rs10988223	T	C	C	24.278	4.21	-2.44	0.197368	0.423077	0.1004	0.0118531	0.225709	0.00455996	-1.60552	0.0541897	1.58378	0.0566218	6.78031	PPP2R4	eQTL	RGE	RP11-247A12.7	Brain_Nucleus_accumbens_basal_ganglia	[0.0008,0.0013]	-0.55
9	131921365	rs7855278	G	T	T	30.17	0.697	-0.303	0.197368	0.423077	0.1004	0.0118509	0.225709	0.00455996	-2.19733	0.0139985	1.54813	0.0607954	7.33733	-	eQTL	RGE	CRAT	Stomach	[0.0008,0.0013]	-0.55
9	131941309	rs7034195	A	C	A	27.977	4.063	-5.49	0.184211	0.435897	0.1261	0.00544145	0.251687	0.00241313	1.85862	0.0315406	1.90768	0.0282164	7.93233	RP11-247A12.2	eQTL	RGE	IER5L	Colon_Transverse	[0.0009,0.0015]	-0.4
9	138286247	rs7855390	G	A	G	34.042	5.161	1.55	0.921053	0.705128	0.1304	0.00465803	-0.215924	0.00627448	-0.503615	0.307266	2.34498	0.00951406	7.06834	-	eQTL	RGE	UBAC1	Brain_Cerebellar_Hemisphere	[0.0011,0.0019]	-0.43
10	6855923	rs1031082	A	G	G	32.703	19.2	4.86	0.171053	0.423077	0.1296	0.00487364	0.252024	0.00182671	-1.9123	0.027919	3.13101	0.000870995	9.66456	LINC00707	intron_variant	UCE	-	-	[0.0009,0.0015]	-0.44
10	6881321	rs4748437	A	G	A	34.815	7.784	2.23	0.381579	0.666667	0.1395	0.00386464	0.285088	0.000691883	2.355	0.00926136	4.46631	4.04e-06	12.9998	LINC00707	intron_variant	UCE	-	-	[0.0009,0.0014]	0.17
10	6890452	rs10905039	C	T	C	34.139	17	2.92	0.907895	0.705128	0.1115	0.00838282	-0.202767	0.00946854	-1.86861	0.0308387	3.17614	0.000746227	8.73836	-	intergenic_variant	UCE	-	-	[0.001,0.0017]	-0.59
10	9913225	rs78040178	T	C	T	28.085	11.03	2.78	0.842105	0.987179	0.116	0.00730498	0.145074	0.0540635	3.43251	0.000299088	-1.37957	0.916141	6.96572	-	intergenic_variant	UCE	-	-	[0.0019,0.0032]	0.54
10	24924930	rs144747795	G	A	G	35.305	12.65	2.11	0.855263	0.987179	0.1025	0.0111892	0.131916	0.0725415	3.64567	0.000133469	-1.66166	0.95171	6.98673	ARHGAP21	intron_variant	UCE	-	-	[0.0018,0.0031]	-0.39
10	64578984	rs648748	G	A	G	30.402	12.13	3.09	0.157895	0.397436	0.1217	0.00622042	0.239541	0.00367718	1.20619	0.113872	2.39238	0.00836973	7.66154	EGR2	intron_variant	UCE	-	-	[0.0009,0.0015]	0.26
10	64580575	rs224278	C	T	C	38.795	6.883	2.04	0.157895	0.397436	0.1217	0.00622012	0.239541	0.00367718	1.3248	0.0926186	2.58528	0.0048649	7.98691	EGR2	intron_variant	UCE	-	-	[0.0009,0.0015]	0.26
10	64590659	rs224297	T	C	T	38.031	7.193	2.75	0.157895	0.397436	0.1217	0.00621923	0.239541	0.00367718	0.771735	0.220136	2.41317	0.00790719	7.40004	EGR2	intron_variant	UCE	-	-	[0.0009,0.0015]	0.26
10	68432236	rs2394284	T	C	T	33.672	6.191	3.21	0.394737	0.653846	0.1146	0.00784908	0.259109	0.00184939	-2.23968	0.0125559	-2.45086	0.992874	6.74241	CTNNA3	intron_variant	UCE	-	-	[0.0008,0.0013]	0.18
10	68434290	rs7909253	G	A	G	28.541	10.97	2.44	0.394737	0.653846	0.1146	0.00784859	0.259109	0.00184939	-2.22209	0.0131387	-2.28672	0.988894	6.72448	CTNNA3	intron_variant	UCE	-	-	[0.0008,0.0013]	0.18
10	68436168	rs10822871	C	T	C	37.058	16.03	1.82	0.394737	0.653846	0.1146	0.0078477	0.259109	0.00184939	-2.23102	0.01284	-2.35658	0.990778	6.73369	CTNNA3	intron_variant	UCE	-	-	[0.0008,0.0013]	0.18
10	68436796	rs12243484	A	G	A	35.344	6.225	2.03	0.394737	0.653846	0.1146	0.0078475	0.259109	0.00184939	-2.23046	0.0128585	-2.1894	0.985716	6.7353	CTNNA3	intron_variant	UCE	-	-	[0.0008,0.0013]	0.18
10	68437689	rs2394290	T	C	T	31.869	3.946	2.78	0.394737	0.653846	0.1146	0.0078472	0.259109	0.00184939	-2.24359	0.0124295	-2.20151	0.98615	6.74986	CTNNA3	intron_variant	UCE	-	-	[0.0008,0.0013]	0.18
10	68439358	rs4746625	G	A	G	34.232	6.109	2.63	0.394737	0.653846	0.1146	0.00784661	0.259109	0.00184939	-2.29131	0.0109728	-2.08175	0.981317	6.80616	CTNNA3	intron_variant	UCE	-	-	[0.0008,0.0013]	0.18
10	68443184	rs713297	T	C	T	34.398	17.63	0.677	0.394737	0.653846	0.1146	0.00784483	0.259109	0.00184939	-2.27502	0.0114524	-2.13946	0.983801	6.78658	CTNNA3	intron_variant	UCE	-	-	[0.0008,0.0013]	0.18
10	68444297	rs4459178	T	C	T	30.463	20.3	5.04	0.394737	0.653846	0.1146	0.00784444	0.259109	0.00184939	-2.27962	0.0113152	-2.13315	0.983544	6.79196	CTNNA3	intron_variant	UCE	-	-	[0.0008,0.0013]	0.18
10	68444792	rs4462226	T	G	T	15.988	16.83	3.87	0.394737	0.653846	0.1146	0.00784404	0.259109	0.00184939	-2.27921	0.0113273	-2.13279	0.983529	6.79152	CTNNA3	intron_variant	UCE	-	-	[0.0008,0.0013]	0.18
10	95817403	rs10882391	G	T	G	35.046	11.07	2.49	0.342105	0.576923	0.0933	0.0146753	0.234818	0.00431123	1.25783	0.104227	2.87282	0.00203401	7.87248	PLCE1	intron_variant	UCE	-	-	[0.0007,0.0012]	0.21
10	95819639	rs2209442	G	A	G	31.676	6.088	3.15	0.342105	0.576923	0.0933	0.0146752	0.234818	0.00431123	1.25744	0.104297	2.96359	0.00152027	7.99862	PLCE1	intron_variant	UCE	-	-	[0.0007,0.0012]	0.21
10	99659374	rs11189425	C	T	T	34.622	19.99	4.69	0.644737	0.935897	0.218	0.000442968	0.291161	0.000402038	0.120094	0.452204	-1.63695	0.94918	7.11668	CRTAC1	intron_variant	UCE	-	-	[0.0015,0.0025]	0.35
10	99660158	rs12218193	G	A	A	33.865	7.307	-0.326	0.644737	0.935897	0.218	0.000442573	0.291161	0.000402038	0.120094	0.452204	-1.61851	0.947224	7.11796	CRTAC1	eQTL	RGE	RP11-452K12.7	Cells_EBV-transformed_lymphocytes	[0.0015,0.0025]	0.35
10	99664456	rs7068503	T	C	C	30.672	0.072	3.08	0.618421	0.935897	0.2457	0.000225682	0.317476	0.000130977	0.180642	0.428324	-2.15772	0.984525	7.90431	CRTAC1	synonymous_variant	UCE	-	-	[0.0016,0.0027]	0.28
10	99665324	rs111897630	G	T	G	35.907	5.696	3.3	0.618421	0.935897	0.2457	0.000225484	0.317476	0.000181255	-0.967503	0.166646	-2.19065	0.985761	8.17303	CRTAC1	intron_variant	UCE	-	-	[0.0016,0.0027]	0.28
10	99666275	rs7914222	C	T	C	34.29	17.59	3.58	0.605263	0.935897	0.2597	0.000159508	0.330634	0.000101457	-1.08616	0.138704	-2.30926	0.989535	8.65341	CRTAC1	intron_variant	UCE	-	-	[0.0016,0.0027]	0.28
10	99680342	rs11189433	C	T	C	32.274	7.49	2.86	0.631579	0.935897	0.2318	0.000302226	0.304318	0.000317135	-1.13649	0.127876	-1.99063	0.976739	7.92186	CRTAC1	intron_variant	UCE	-	-	[0.0016,0.0026]	0.35
10	99686695	rs61013517	C	G	C	31.61	3.038	2.25	0.631579	0.923077	0.2095	0.000555858	0.291498	0.000536109	-0.768289	0.221158	-1.80181	0.964212	7.19691	CRTAC1	intron_variant	UCE	-	-	[0.0014,0.0023]	0.35
10	99688475	rs80122778	A	G	A	31.965	10.5	2.06	0.631579	0.923077	0.2095	0.000555661	0.291498	0.000536109	-0.807588	0.209664	-1.74013	0.959082	7.22256	CRTAC1	intron_variant	UCE	-	-	[0.0014,0.0023]	0.35
10	99706324	rs511346	T	C	C	36.788	8.992	3.31	0.447368	0.75641	0.1707	0.00154273	0.309042	0.000189345	0.830696	0.203073	-1.50509	0.93385	7.25653	CRTAC1	intron_variant	UCE	-	-	[0.001,0.0016]	0.26
10	99713117	rs533358	T	C	C	38.405	20.2	4.1	0.447368	0.75641	0.1707	0.00154254	0.309042	0.000189345	1.05247	0.146292	-2.02081	0.97835	7.3788	CRTAC1	intron_variant	UCE	-	-	[0.001,0.0016]	0.26
10	99721466	rs7069882	C	G	C	32.784	2.688	0.384	0.460526	0.75641	0.1576	0.00220941	0.295884	0.00044897	-1.5788	0.0571909	-1.84918	0.967784	7.2604	CRTAC1	eQTL	RGE	CRTAC1	Skin_Sun_Exposed_Lower_leg	[0.0009,0.0016]	0.25
10	99736603	rs1925556	A	C	C	35.954	9.79	3.56	0.460526	0.75641	0.1576	0.00220901	0.295884	0.00033076	0.896496	0.184994	-2.69084	0.996437	6.87068	CRTAC1	intron_variant	UCE	-	-	[0.0009,0.0016]	0.25
10	107710544	rs17119884	C	T	C	36.9	5.906	3.02	0.789474	0.487179	0.1689	0.00163577	-0.302294	0.000252709	-0.131183	0.447815	1.47256	0.0704347	7.88477	-	intergenic_variant	UCE	-	-	[0.001,0.0017]	0.56
10	107723212	rs1962423	A	T	A	35.197	14.42	2.79	0.460526	0.74359	0.1434	0.00326621	0.283063	0.000749152	0.789518	0.214905	0.283504	0.388395	6.68987	-	intergenic_variant	UCE	-	-	[0.0009,0.0015]	0.31
10	107733418	rs503515	C	T	T	36.606	8.344	2.1	0.223684	0.564103	0.2057	0.000592007	0.340418	4.6e-05	-0.153398	0.439042	-0.512331	0.69579	8.07993	-	intergenic_variant	UCE	-	-	[0.0011,0.0018]	0.6
10	107733540	rs481179	C	T	C	34.71	6.052	3.29	0.223684	0.564103	0.2057	0.000591908	0.340418	6.5e-05	-0.470593	0.318966	-0.526886	0.700864	8.06546	-	intergenic_variant	UCE	-	-	[0.0011,0.0018]	0.6
10	107733803	rs12571440	C	G	G	33.741	3.632	2.23	0.776316	0.435897	0.2057	0.000591711	-0.340418	6.5e-05	-0.470593	0.318966	-0.526886	0.700864	8.0656	-	intergenic_variant	UCE	-	-	[0.0011,0.0018]	0.6
10	107733983	rs12572674	T	G	T	34.317	4.733	3.12	0.776316	0.435897	0.2057	0.000591612	-0.340418	4.6e-05	-0.184953	0.426633	-0.526886	0.700864	8.08952	-	intergenic_variant	UCE	-	-	[0.0011,0.0018]	0.6
10	114833850	rs3750804	C	T	C	33.68	15.72	1.77	0.947368	0.705128	0.1735	0.00141424	-0.24224	0.00259156	-1.24276	0.106978	1.9121	0.0279318	7.96052	TCF7L2	intron_variant	UCE	-	-	[0.0015,0.0024]	0.33
10	114840494	rs11196218	G	A	A	33.336	15.74	4.25	0.881579	0.615385	0.1604	0.00207272	-0.266194	0.00142581	0.315889	0.376043	1.60854	0.0538584	7.22291	TCF7L2	intron_variant	UCE	-	-	[0.0011,0.0019]	0.1
10	114840639	rs11196219	G	A	A	35.158	16.42	3.33	0.881579	0.615385	0.1604	0.00207262	-0.266194	0.00142581	0.184458	0.426827	1.20396	0.114302	6.84111	TCF7L2	intron_variant	UCE	-	-	[0.0011,0.0019]	0.1
11	12658440	rs12795762	G	A	A	34.344	6.73	2.57	0.223684	0.448718	0.0954	0.0132631	0.225034	0.00466314	-1.81401	0.0348382	2.41672	0.0078305	7.77283	-	intergenic_variant	UCE	-	-	[0.0008,0.0013]	-0.42
11	12783911	rs4415740	C	T	T	33.023	8.835	3.67	0.342105	0.641026	0.1531	0.00260507	0.29892	0.000291347	-0.75556	0.224957	0.0917006	0.463468	7.10165	TEAD1	intron_variant	UCE	-	-	[0.0009,0.0015]	0.11
11	14256444	rs1864658	T	C	T	38.359	12.93	3.06	0.815789	0.474359	0.2151	0.000467265	-0.341431	4.39e-05	-0.953293	0.170221	1.8965	0.0289471	9.99535	SPON1	intron_variant	UCE	-	-	[0.0012,0.0019]	-0.01
11	14262559	rs17557844	A	G	A	34.259	12.27	-1.84	0.5	0.807692	0.1792	0.00125809	0.307692	0.000275304	0.820727	0.205901	0.753758	0.225497	7.79368	SPON1	eQTL	RGE	RRAS2	Spleen	[0.001,0.0017]	-0.19
11	14264916	rs2303973	A	G	A	33.448	15.53	4.29	0.5	0.769231	0.134	0.00435719	0.269231	0.00127306	0.770578	0.220479	1.06744	0.142887	6.75759	SPON1	non_coding_transcript_exon_variant	UCE	-	-	[0.0009,0.0015]	-0.19
11	14264979	rs2303974	C	A	C	34.054	11.76	3.45	0.789474	0.448718	0.2085	0.000577785	-0.340756	4.53e-05	-0.367499	0.356623	1.08328	0.139342	8.88584	SPON1	intron_variant	UCE	-	-	[0.0011,0.0018]	-0.08
11	14273308	rs7946902	C	T	C	34.471	8.029	2.65	0.460526	0.692308	0.0926	0.0150134	0.231781	0.00476879	0.492738	0.311099	3.44056	0.000290336	8.18931	SPON1	intron_variant	UCE	-	-	[0.0007,0.0012]	0.08
11	14278049	rs3763950	T	A	T	34.069	3.656	-5.62	0.855263	0.564103	0.1752	0.0013772	-0.291161	0.000402038	-0.339023	0.367296	5.34257	4.99e-08	13.9936	SPON1	eQTL	RGE	RRAS2	Cells_Transformed_fibroblasts	[0.0011,0.0018]	-0.33
11	14285900	rs4756786	C	A	C	35.541	6.025	0.92	0.855263	0.564103	0.1752	0.0013771	-0.291161	0.000402038	-0.0422762	0.483139	4.99759	3.04e-07	13.0898	SPON1	eQTL	RGE	RRAS2;RRAS2;RRAS2	Pancreas;Thyroid;Lung	[0.0011,0.0018]	-0.33
11	14288128	rs11238	G	T	T	26.402	0.877	0.54	0.842105	0.538462	0.1834	0.00109394	-0.303644	0.000326181	-0.308963	0.378675	5.1088	1.72e-07	13.6338	SPON1	eQTL	RGE	RRAS2	Adipose_Subcutaneous	[0.0011,0.0018]	-0.39
11	14291594	rs11605531	A	G	A	33.834	15.53	-2.45	0.855263	0.564103	0.1752	0.00137691	-0.291161	0.000402038	0.0150908	0.49398	4.91318	4.66e-07	12.8947	RP11-21L19.1	intron_variant	UCE	-	-	[0.0011,0.0018]	-0.33
11	14303975	rs1431374	T	C	T	32.514	0.465	-6.08	0.855263	0.564103	0.1752	0.00137641	-0.291161	0.000402038	0.297265	0.383132	4.35426	6.75e-06	11.8443	RRAS2	eQTL	RGE	RRAS2	Artery_Tibial	[0.0011,0.0018]	-0.33
11	14342949	rs12291662	T	C	T	29.961	9.537	3.34	0.855263	0.564103	0.1752	0.00137582	-0.291161	0.000402038	0.89933	0.184239	1.89858	0.02881	8.53225	RRAS2	intron_variant	UCE	-	-	[0.0011,0.0018]	-0.33
11	14380828	rs10832246	G	A	G	26.873	10.66	2.43	0.855263	0.564103	0.1752	0.00137513	-0.291161	0.000402038	0.441767	0.329329	1.79914	0.0359983	8.18348	RRAS2	intron_variant	UCE	-	-	[0.0011,0.0018]	-0.33
11	14386145	rs4517475	A	G	G	33.197	16.48	-0.0492	0.855263	0.564103	0.1752	0.00137493	-0.291161	0.000543422	-0.953043	0.170284	1.74243	0.0407167	8.28564	RRAS2	upstream_gene_variant	UCE	-	-	[0.0011,0.0018]	-0.33
11	14788963	rs10832300	A	G	A	32.054	6.077	2.36	0.802632	0.602564	0.0792	0.0224248	-0.200067	0.0102767	-2.86263	0.00210058	2.09269	0.0181885	8.05528	PDE3B	intron_variant	UCE	-	-	[0.0007,0.0012]	-0.28
11	16234838	rs1561258	A	T	A	34.734	9.968	2.68	0.684211	0.448718	0.095	0.0133973	-0.235493	0.00327662	-2.24838	0.012276	1.92846	0.0268991	7.83876	SOX6	intron_variant	UCE	-	-	[0.0007,0.0012]	0.87*
11	16237054	rs1519123	C	T	C	35.668	11.95	2.34	0.684211	0.448718	0.095	0.0133967	-0.235493	0.00327662	-2.38612	0.00851359	2.16909	0.015038	8.25027	SOX6	intron_variant	UCE	-	-	[0.0007,0.0012]	0.87*
11	16237087	rs1519124	T	A	A	35.139	9.904	2.85	0.684211	0.448718	0.095	0.0133966	-0.235493	0.00421504	1.47618	0.0699477	2.16909	0.015038	7.22624	SOX6	intron_variant	UCE	-	-	[0.0007,0.0012]	0.87*
11	16238113	rs10832559	T	C	C	24.228	4.914	2.87	0.684211	0.448718	0.095	0.0133964	-0.235493	0.00421504	1.4422	0.0746229	2.13354	0.0164403	7.15943	SOX6	intron_variant	UCE	-	-	[0.0007,0.0012]	0.87*
11	16238717	rs11023875	T	C	T	34.977	17.71	3.54	0.684211	0.448718	0.095	0.0133963	-0.235493	0.00327662	-2.29993	0.0107261	1.79355	0.0364426	7.76554	SOX6	intron_variant	UCE	-	-	[0.0007,0.0012]	0.87*
11	16239376	rs10766303	T	C	T	33.143	18.15	5.38	0.315789	0.551282	0.095	0.0133961	0.235493	0.00421504	1.39665	0.0812593	1.79355	0.0364426	6.77674	SOX6	intron_variant	UCE	-	-	[0.0007,0.0012]	0.87*
11	16239880	rs10766304	G	A	A	33.124	11.91	2.27	0.684211	0.448718	0.095	0.013396	-0.235493	0.00421504	1.39665	0.0812593	1.79355	0.0364426	6.77674	SOX6	intron_variant	UCE	-	-	[0.0007,0.0012]	0.87*
11	16240338	rs10766306	C	T	C	34.143	2.758	3.75	0.684211	0.448718	0.095	0.0133958	-0.235493	0.00327662	-2.29993	0.0107261	1.79355	0.0364426	7.76555	SOX6	intron_variant	UCE	-	-	[0.0007,0.0012]	0.87*
11	16248020	rs2351958	C	A	A	27.907	14.44	4.96	0.684211	0.435897	0.1061	0.00990372	-0.248313	0.00271744	1.38856	0.0824832	2.45828	0.00698016	7.80981	SOX6	intron_variant	UCE	-	-	[0.0007,0.0012]	0.87*
11	16249510	rs10832570	A	G	G	30.127	1.307	-0.607	0.684211	0.435897	0.1061	0.00990352	-0.248313	0.00271744	1.6818	0.0463038	2.77956	0.0027215	8.46963	SOX6	eQTL	RGE	SOX6	Liver	[0.0007,0.0012]	0.87*
11	18398738	rs10741744	A	C	C	17.019	0.943	0.113	0.657895	0.205128	0.3375	4.51e-05	-0.452767	1.76e-07	0.474451	0.317589	-0.0189807	0.507572	11.8929	-	eQTL	RGE	ST13P5	Cells_EBV-transformed_lymphocytes	[0.0015,0.0024]	0.85*
11	18400973	rs7946331	G	A	G	24.124	7.444	2.9	0.684211	0.269231	0.2852	8.86e-05	-0.41498	1e-06	-1.05827	0.144966	0.525999	0.299444	11.415	-	intergenic_variant	UCE	-	-	[0.0013,0.0021]	0.94*
11	18405510	rs7112492	G	T	T	37.027	7.728	1.93	0.644737	0.205128	0.3218	5.29e-05	-0.439609	3.79e-07	0.584373	0.279485	0.856562	0.195844	11.9596	MIR3159	eQTL	RGE	LDHA;LDHA;LDHA	Artery_Tibial;Adipose_Subcutaneous;Cells_Transformed_fibroblasts	[0.0014,0.0024]	0.85*
11	18416615	rs2403279	A	C	C	32.259	6.476	1.94	0.644737	0.205128	0.3218	5.25e-05	-0.439609	3.79e-07	1.46674	0.0712233	3.51958	0.000216215	15.5137	LDHA	eQTL	RGE	AC084117.3	Nerve_Tibial	[0.0014,0.0024]	0.85*
11	18427317	rs3781641	A	G	A	33.795	8.684	3.06	0.644737	0.205128	0.3218	5.13e-05	-0.439609	2.46e-07	-3.04521	0.00116252	4.47029	3.96e-06	19.2359	AC084117.3	non_coding_transcript_exon_variant	UCE	-	-	[0.0014,0.0024]	0.85*
11	18429548	rs3758683	C	G	C	31.097	1.19	-2.71	0.684211	0.25641	0.3014	6.77e-05	-0.4278	4.87e-07	-2.47073	0.00674182	3.93629	4.15e-05	17.0351	LDHA	eQTL	RGE	LDHA	Thyroid	[0.0013,0.0022]	0.94*
11	26351205	rs3824857	C	G	C	34.208	11.19	-5.4	0.289474	0.551282	0.1198	0.00647533	0.261808	0.0016761	-0.136698	0.445635	2.69816	0.00348607	7.77312	ANO3	eQTL	RGE	ANO3	Nerve_Tibial	[0.0008,0.0013]	-0.47
11	26353643	rs1531394	T	A	T	30.062	15.86	2.97	0.289474	0.551282	0.1198	0.00647514	0.261808	0.0016761	-0.123441	0.450879	2.33998	0.0096424	7.3262	ANO3	5_prime_UTR_variant	UCE	-	-	[0.0008,0.0013]	-0.47
11	30752278	rs683877	C	T	T	36.749	8.701	3.8	0.736842	0.435897	0.1596	0.00208368	-0.300945	0.000364821	-0.794637	0.213412	1.55146	0.0603957	8.00886	-	intergenic_variant	UCE	-	-	[0.0009,0.0016]	0.01
11	30757430	rs609142	G	T	T	29.355	0.782	2.25	0.723684	0.435897	0.1454	0.00320932	-0.287787	0.0006218	-1.0494	0.146997	0.587102	0.278568	7.0877	-	intergenic_variant	UCE	-	-	[0.0009,0.0015]	0.01
11	30762936	rs613950	T	C	C	35.784	17.48	1.59	0.736842	0.435897	0.1596	0.00208269	-0.300945	0.000364821	-1.22505	0.110278	0.346548	0.364465	7.51515	-	regulatory_region_variant	UCE	-	-	[0.0009,0.0016]	0.01
11	30762964	rs599448	A	G	G	35.683	17.77	3.7	0.736842	0.435897	0.1596	0.00208259	-0.300945	0.000364821	-1.22505	0.110278	0.346548	0.364465	7.51517	-	regulatory_region_variant	UCE	-	-	[0.0009,0.0016]	0.01
11	30764890	rs628568	A	G	G	32.857	21.3	5.99	0.736842	0.435897	0.1596	0.0020821	-0.300945	0.000364821	-0.602762	0.273334	1.56206	0.0591369	7.91087	-	intergenic_variant	UCE	-	-	[0.0009,0.0016]	0.01
11	30766796	rs663082	A	T	A	34.618	0.952	2.25	0.723684	0.435897	0.1454	0.00320902	-0.287787	0.000461414	-0.279949	0.389758	1.57271	0.0578929	7.47612	-	intergenic_variant	UCE	-	-	[0.0009,0.0015]	0.01
11	34233038	rs12272398	G	A	G	32.351	3.292	-0.709	0.460526	0.75641	0.1576	0.00220803	0.295884	0.00044897	-0.0250593	0.490004	0.133847	0.446762	6.6635	ABTB2	eQTL	RGE	ABTB2	Adipose_Subcutaneous	[0.0009,0.0016]	0.57
11	34237529	rs11032559	G	A	G	33.181	5.838	2.07	0.460526	0.75641	0.1576	0.00220694	0.295884	0.00044897	-0.0684236	0.472724	0.34557	0.364833	6.76729	ABTB2	intron_variant	UCE	-	-	[0.0009,0.0016]	0.57
11	34244501	rs12420504	C	A	C	32.749	7.789	2.61	0.460526	0.75641	0.1576	0.00220664	0.295884	0.00044897	-0.195105	0.422655	1.00015	0.158619	7.17771	ABTB2	intron_variant	UCE	-	-	[0.0009,0.0016]	0.57
11	42690665	rs4558158	C	T	C	35.66	5.705	2.73	0.342105	0.602564	0.1159	0.00735199	0.260459	0.00176081	0.411674	0.340289	1.86486	0.0311006	6.86327	-	intergenic_variant	UCE	-	-	[0.0008,0.0013]	0.07
11	42695890	rs7945410	T	G	T	36.147	10.97	2.06	0.394737	0.692308	0.1529	0.0026265	0.297571	0.000419103	0.913965	0.180368	2.0625	0.0195802	8.41033	-	intergenic_variant	UCE	-	-	[0.0009,0.0015]	0.13
11	42976996	rs2029381	G	T	T	35.131	9.396	5.35	0.513158	0.769231	0.1219	0.00594447	0.256073	0.0015753	-1.43902	0.0750723	0.876797	0.190299	6.87361	-	intergenic_variant	UCE	-	-	[0.0008,0.0014]	-0.47
11	44326859	rs10838258	G	C	G	35.614	18.46	2.9	0.263158	0.5	0.1003	0.0120081	0.236842	0.00402841	2.62862	0.00428649	2.39173	0.00838457	8.75981	ALX4	intron_variant	UCE	-	-	[0.0007,0.0012]	-0.79*
11	44330610	rs66716358	C	T	C	23.753	0.215	-7.03	0.263158	0.5	0.1003	0.012008	0.236842	0.00402841	2.89945	0.00186898	2.86504	0.00208466	9.72476	ALX4	eQTL	RGE	PRDM11	Esophagus_Muscularis	[0.0007,0.0012]	-0.79*
11	44331509	rs3824915	C	G	C	29.49	21.8	4.61	0.263158	0.5	0.1003	0.0120079	0.236842	0.00402841	2.92648	0.001714	2.88257	0.00197211	9.78646	ALX4	missense_variant	CPS	ALX4;ALX4	Artery_Tibial;Adipose_Subcutaneous	[0.0007,0.0012]	-0.79*
11	44345000	rs1349831	A	C	A	35.429	5.02	2.95	0.184211	0.538462	0.2288	0.000327016	0.354251	3.4e-05	1.03606	0.150087	1.61383	0.0532821	10.051	-	intergenic_variant	UCE	-	-	[0.0012,0.002]	-0.52
11	44351240	rs10769039	C	T	C	35.131	5.256	2.01	0.828947	0.538462	0.1664	0.00178876	-0.290486	0.000413313	-2.11836	0.0170724	1.51346	0.0650813	9.08542	-	intergenic_variant	UCE	-	-	[0.001,0.0017]	-0.61
11	44356038	rs57388178	A	T	A	31.834	8.673	2.68	0.815789	0.551282	0.138	0.00393743	-0.264507	0.00114989	-2.28229	0.0112362	1.87846	0.0301592	8.81409	-	intergenic_variant	UCE	-	-	[0.0009,0.0015]	-0.5
11	44360545	rs753688	A	C	C	29.22	5.863	2.71	0.210526	0.448718	0.1088	0.00887042	0.238192	0.00298512	-2.6423	0.00411714	1.87804	0.030188	8.48266	-	intergenic_variant	UCE	-	-	[0.0008,0.0013]	-0.11
11	63275563	rs10897430	C	T	T	30.058	5.044	-0.397	0.302632	0.602564	0.1554	0.0024022	0.299933	0.000279214	-1.26335	0.103232	1.20173	0.114734	8.09995	LGALS12	eQTL	RGE	LGALS12	Artery_Tibial	[0.0009,0.0015]	-0.54
11	63279752	rs7106153	T	C	C	34.525	7.329	3.1	0.394737	0.833333	0.3294	4.88e-05	0.438596	2.61e-07	-1.67784	0.0466892	0.419966	0.337255	12.6978	LGALS12	intron_variant	UCE	-	-	[0.0015,0.0025]	-0.4
11	63280181	rs6591809	T	A	A	22.456	2.66	-1.18	0.407895	0.820513	0.2961	7.18e-05	0.412618	1.14e-06	-1.7334	0.0415123	0.214502	0.415078	11.8507	LGALS12	eQTL	RGE	RP11-727F15.9	Nerve_Tibial	[0.0014,0.0023]	-0.4
11	63283512	rs60912926	A	G	G	34.772	3.35	2.06	0.394737	0.820513	0.3112	5.78e-05	0.425776	5.46e-07	-1.74761	0.0402658	0.903838	0.183041	12.6334	LGALS12	intron_variant	UCE	-	-	[0.0014,0.0024]	-0.48
11	63318800	rs4638306	G	A	G	33.293	3.019	0	0.592105	0.871795	0.1712	0.0015298	0.27969	0.000854389	1.38018	0.0837655	-0.722803	0.765099	7.07693	HRASLS2	eQTL	RGE	ATL3	Nerve_Tibial	[0.0011,0.0019]	-0.22
11	66108660	rs947978	C	T	C	29.077	7.178	2.69	0.223684	0.448718	0.0954	0.013258	0.225034	0.00594378	-0.00519062	0.497929	2.63609	0.00419326	6.78374	BRMS1	non_coding_transcript_exon_variant	UCE	-	-	[0.0008,0.0013]	0.04
11	66127639	rs73489638	C	T	C	22.035	2.28	-0.38	0.789474	0.551282	0.1088	0.00886944	-0.238192	0.00298512	-0.630372	0.264226	1.88862	0.0294715	6.68576	RP11-867G23.8	eQTL	RGE	RP11-867G23.8;RP11-867G23.8	Brain_Cerebellum;Thyroid	[0.0008,0.0013]	0.06
11	66165092	rs11227474	T	C	T	18.691	1.177	0	0.789474	0.551282	0.1088	0.00886638	-0.238192	0.00298512	-1.25853	0.1041	2.81291	0.00245464	8.16985	RNU1-84P	eQTL	RGE	RP11-867G23.8;EHBP1L1	Adipose_Subcutaneous;Muscle_Skeletal	[0.0008,0.0013]	0.06
11	66177952	rs2282530	C	T	C	30.34	14.13	3.87	0.776316	0.551282	0.0954	0.0132568	-0.225034	0.00466314	-1.6063	0.054104	4.10196	2.06e-05	10.1618	RP11-867G23.10	eQTL	RGE	BRMS1	Brain_Frontal_Cortex_BA9	[0.0008,0.0013]	0.13
11	66183020	rs4466842	T	C	T	36.896	2.099	-3.02	0.184211	0.461538	0.1502	0.0027623	0.277328	0.000935971	0.571227	0.283923	2.72452	0.00321962	8.62646	RP11-867G23.10	eQTL	RGE	RP11-867G23.8	Muscle_Skeletal	[0.001,0.0016]	0.1
11	69560991	rs58374461	C	T	C	29.51	0.352	-3.81	0.723684	0.974359	0.2098	0.000544303	0.250675	0.00250101	1.36477	0.0861625	-3.08636	0.998987	6.93117	-	eQTL	RGE	RP11-626H12.2	Artery_Tibial	[0.0019,0.0032]	0.84*
11	69572207	rs78695432	T	C	T	31.973	5.373	0.421	0.473684	0.794872	0.19	0.000900949	0.321188	0.000154215	-0.209039	0.417209	-2.8759	0.997986	7.2377	-	eQTL	RGE	RP11-626H12.1	Esophagus_Muscularis	[0.0011,0.0018]	0.5
11	78102592	rs12363196	C	T	C	33.776	6.166	2.03	0.381579	0.628205	0.103	0.0108156	0.246626	0.00288223	1.54283	0.0614359	1.49539	0.0674062	6.8891	GAB2	intron_variant	UCE	-	-	[0.0007,0.0012]	0.48
11	78121978	rs10431155	T	C	T	27.444	4.837	0.122	0.723684	0.474359	0.1098	0.00871704	-0.249325	0.00201403	-1.72821	0.0419753	1.36652	0.0858878	7.19864	GAB2	eQTL	RGE	GAB2;GAB2	Muscle_Skeletal;Cells_Transformed_fibroblasts	[0.0008,0.0013]	0.3
11	78127914	rs869202	A	G	A	19.486	15.75	1.86	0.723684	0.474359	0.1098	0.00871605	-0.249325	0.00201403	-1.83653	0.0331397	1.30377	0.0961559	7.25229	GAB2	intron_variant	UCE	-	-	[0.0008,0.0013]	0.3
11	78128047	rs881361	C	G	C	25.274	17.83	2.89	0.723684	0.448718	0.1331	0.00442247	-0.274966	0.000769117	-1.83653	0.0331397	1.34926	0.0886266	8.00043	GAB2	intron_variant	UCE	-	-	[0.0008,0.0014]	0.3
11	78135229	rs11237490	C	T	C	30.625	9	2.81	0.723684	0.487179	0.0988	0.0123931	-0.236505	0.00316444	-1.91313	0.0278658	1.00141	0.158314	6.76193	RP11-452H21.4	non_coding_transcript_exon_variant	UCE	-	-	[0.0007,0.0012]	0.3
11	100759886	rs79873051	T	C	T	32.73	4.511	2.02	0.907895	0.653846	0.1606	0.00205405	-0.254049	0.00169677	-0.819105	0.206363	1.67348	0.0471164	7.46996	ARHGAP42	intron_variant	UCE	-	-	[0.0012,0.002]	-0.1
11	100768769	rs11224508	T	G	T	36.39	4.898	0.109	0.0921053	0.371795	0.1863	0.000980456	0.27969	0.000854389	0.27551	0.391462	2.76572	0.00283973	9.03095	ARHGAP42	eQTL	RGE	TRPC6	Whole_Blood	[0.0013,0.0021]	-0.1
11	100772786	rs12421655	T	C	T	34.919	15.1	0.51	0.907895	0.653846	0.1606	0.00205355	-0.254049	0.00169677	-0.431274	0.333134	1.70325	0.0442607	7.28923	ARHGAP42	intron_variant	UCE	-	-	[0.0012,0.002]	-0.1
11	100778095	rs623072	G	A	A	36.784	8.165	3.81	0.0921053	0.358974	0.1734	0.00143775	0.266869	0.00105127	-0.406913	0.342036	1.92125	0.0273502	7.84957	ARHGAP42	intron_variant	UCE	-	-	[0.0012,0.0021]	-0.1
11	100778662	rs76989003	A	G	A	31.282	11.02	3.84	0.907895	0.653846	0.1606	0.00205306	-0.254049	0.00169677	-0.372577	0.354732	1.78542	0.0370967	7.33874	ARHGAP42	intron_variant	UCE	-	-	[0.0012,0.002]	-0.1
11	100790964	rs3843607	T	C	T	31.707	8.958	3.57	0.907895	0.653846	0.1606	0.00205178	-0.254049	0.00169677	0.325852	0.372268	1.29154	0.0982581	6.89502	ARHGAP42	intron_variant	UCE	-	-	[0.0012,0.002]	-0.1
11	100792335	rs75746929	G	A	G	26.471	16.11	3.5	0.907895	0.653846	0.1606	0.00205148	-0.254049	0.00169677	0.325852	0.372268	1.31542	0.0941843	6.91348	ARHGAP42	splice_region_variant	UCE	-	-	[0.0012,0.002]	-0.1
11	100802386	rs77315014	T	A	T	34.297	8.872	4.09	0.907895	0.653846	0.1606	0.0020499	-0.254049	0.00169677	0.509438	0.305223	2.54851	0.00540912	8.2409	ARHGAP42	intron_variant	UCE	-	-	[0.0012,0.002]	-0.1
11	100803010	rs2186784	A	G	A	34.297	5.666	2.29	0.907895	0.653846	0.1606	0.0020497	-0.254049	0.00169677	0.509438	0.305223	2.51113	0.0060172	8.19468	ARHGAP42	intron_variant	UCE	-	-	[0.0012,0.002]	-0.1
11	100807521	rs1944434	G	A	G	33.83	4.43	2.88	0.907895	0.653846	0.1606	0.00204911	-0.254049	0.00169677	0.494293	0.31055	2.31844	0.0102127	7.95754	ARHGAP42	intron_variant	UCE	-	-	[0.0012,0.002]	-0.1
11	100813744	rs12422140	C	A	A	32.653	7.994	3.09	0.907895	0.653846	0.1606	0.00204783	-0.254049	0.00221883	-1.02173	0.153454	2.41314	0.00790785	8.25855	ARHGAP42	intron_variant	UCE	-	-	[0.0012,0.002]	-0.1
11	100813758	rs12418330	T	G	T	32.695	7.139	2.48	0.907895	0.653846	0.1606	0.00204773	-0.254049	0.00169677	0.534591	0.296466	2.41314	0.00790785	8.08907	ARHGAP42	intron_variant	UCE	-	-	[0.0012,0.002]	-0.1
11	100814969	rs76201822	G	A	G	34.807	7.949	3.29	0.907895	0.653846	0.1606	0.00204694	-0.254049	0.00169677	0.534591	0.296466	2.37406	0.00879684	8.04297	ARHGAP42	intron_variant	UCE	-	-	[0.0012,0.002]	-0.1
11	100819538	rs12418561	T	C	T	31.174	4.013	2.53	0.907895	0.653846	0.1606	0.00204625	-0.254049	0.00169677	0.490377	0.311933	2.4497	0.00714872	8.11113	ARHGAP42	intron_variant	UCE	-	-	[0.0012,0.002]	-0.1
11	100823246	rs77969560	A	T	A	30.826	3.52	2.01	0.907895	0.653846	0.1606	0.00204575	-0.254049	0.00169677	0.466869	0.320297	2.46016	0.0069437	8.11238	ARHGAP42	intron_variant	UCE	-	-	[0.0012,0.002]	-0.1
11	100823977	rs552490	G	A	G	33.224	2.471	-0.71	0.0921053	0.371795	0.1863	0.000979172	0.27969	0.000854389	-0.944076	0.172566	2.43787	0.007387	8.97206	ARHGAP42	eQTL	RGE	TMEM133	Adipose_Subcutaneous	[0.0013,0.0021]	-0.1
11	100829892	rs12420466	T	C	T	33.328	7.145	3.16	0.907895	0.653846	0.1606	0.00204526	-0.254049	0.00169677	0.0791173	0.46847	1.86662	0.0309774	7.2979	ARHGAP42	intron_variant	UCE	-	-	[0.0012,0.002]	-0.1
11	100830189	rs7950572	T	C	T	33.525	4.773	2.1	0.907895	0.641026	0.1734	0.00143557	-0.266869	0.00105127	0.0791173	0.46847	1.86681	0.0309642	7.65972	ARHGAP42	intron_variant	UCE	-	-	[0.0012,0.0021]	-0.1
11	100831028	rs6590832	C	A	C	27.116	7.48	3.46	0.907895	0.641026	0.1734	0.00143498	-0.266869	0.00105127	0.0791173	0.46847	1.85859	0.0315427	7.65186	ARHGAP42	intron_variant	UCE	-	-	[0.0012,0.0021]	-0.1
11	100847484	rs2277274	C	T	C	37.776	13.92	3.85	0.907895	0.653846	0.1606	0.00204486	-0.254049	0.00169677	0.0260621	0.489604	1.97699	0.0240215	7.38927	ARHGAP42	intron_variant	UCE	-	-	[0.0012,0.002]	-0.1
11	100847500	rs2277275	T	C	T	37.907	16.4	2.32	0.907895	0.653846	0.1606	0.00204477	-0.254049	0.00169677	0.0260621	0.489604	1.97699	0.0240215	7.38929	ARHGAP42	intron_variant	UCE	-	-	[0.0012,0.002]	-0.1
11	100849673	rs10791440	A	C	A	37.012	3.45	2.51	0.144737	0.410256	0.15	0.00277682	0.26552	0.00146195	0.0777344	0.46902	2.00799	0.0223223	7.37159	ARHGAP42	intron_variant	UCE	-	-	[0.001,0.0017]	-0.16
11	101692671	rs1939035	G	C	G	31.838	15.26	2.3	0.618421	0.884615	0.1632	0.00189	0.266194	0.00142581	1.83358	0.0333583	-0.128483	0.551117	7.30503	TRPC6	intron_variant	UCE	-	-	[0.0011,0.0019]	-0.86*
11	101693468	rs4754808	T	G	T	30.838	7.116	2.16	0.618421	0.871795	0.1454	0.00321001	0.253374	0.00227284	1.84017	0.0328717	-0.142706	0.556739	6.87445	TRPC6	intron_variant	UCE	-	-	[0.001,0.0017]	-0.86*
11	101695701	rs11225022	T	C	T	31.784	10.15	2.88	0.618421	0.884615	0.1632	0.0018897	0.266194	0.00142581	1.85491	0.0318046	-0.235303	0.593013	7.29399	TRPC6	intron_variant	UCE	-	-	[0.0011,0.0019]	-0.86*
11	111154072	rs7130173	A	C	C	28.085	0.528	-1.64	0.197368	0.5	0.172	0.00150145	0.302632	0.00024912	0.220416	0.412774	-0.514502	0.69655	6.96842	C11orf53	eQTL	RGE	COLCA2	Colon_Transverse	[0.001,0.0017]	-0.11
11	111156836	rs3087967	T	C	C	31.988	0.246	-8.48	0.197368	0.5	0.172	0.00150135	0.302632	0.00024912	0.163395	0.435104	-0.544252	0.706866	6.93918	C11orf53	eQTL	RGE	COLCA2;COLCA1	Small_Intestine_Terminal_Ileum;Colon_Transverse	[0.001,0.0017]	-0.11
11	111167557	rs6589218	A	C	A	35.726	0.566	-0.00518	0.197368	0.5	0.172	0.00150096	0.302632	0.000340202	-0.528194	0.298682	-0.410647	0.659334	6.99758	COLCA1	eQTL	RGE	C11orf53	Colon_Transverse	[0.001,0.0017]	-0.11
11	111170744	rs7105857	C	T	T	28.958	8.516	1.21	0.197368	0.512821	0.1849	0.00102737	0.315452	0.000143202	-0.198595	0.42129	-0.123404	0.549106	7.46809	COLCA2	splice_donor_variant	CPS	-	-	[0.0011,0.0018]	-0.11
11	111172179	rs4608113	T	C	T	33.432	8.702	3.16	0.197368	0.512821	0.1849	0.00102688	0.315452	0.000197814	-0.272544	0.392602	0.335805	0.368509	7.53182	COLCA2	intron_variant	UCE	-	-	[0.0011,0.0018]	-0.11
11	117606320	rs4936404	G	A	A	36.985	15.68	1.36	0.434211	0.102564	0.2369	0.000279608	-0.331646	9.69e-05	0.348239	0.36383	-0.331531	0.629878	8.20697	DSCAML1	intron_variant	UCE	-	-	[0.0014,0.0023]	-0.16
11	117613203	rs7947338	C	T	C	34.293	9.573	2.44	0.460526	0.128205	0.2255	0.00034993	-0.332321	6.71e-05	-0.641505	0.260597	-1.84921	0.967786	8.22755	DSCAML1	intron_variant	UCE	-	-	[0.0013,0.0021]	-0.34
11	117619027	rs10892167	C	A	A	36.718	7.242	1.62	0.407895	0.115385	0.1897	0.000911122	-0.29251	0.000514713	-0.411853	0.340223	-2.60971	0.995469	6.79907	DSCAML1	eQTL	RGE	TMEM25	Small_Intestine_Terminal_Ileum	[0.0012,0.002]	-0.82*
11	118901262	rs3759012	C	T	C	26.51	14.46	3.2	0.0657895	0.320513	0.1767	0.00129384	0.254723	0.00216598	1.1032	0.13497	2.54701	0.00543243	8.68723	SLC37A4	eQTL	RGE	SLC37A4;VPS11;SLC37A4	Artery_Tibial;Lung;Cells_Transformed_fibroblasts	[0.0014,0.0023]	-0.62
11	118902749	rs10892322	C	T	C	32.761	5.418	-0.743	0.0657895	0.320513	0.1767	0.00129355	0.254723	0.00216598	0.952288	0.170476	1.97793	0.0239684	7.94126	SLC37A4	eQTL	RGE	VPS11;RP11-110I1.14	Testis;Stomach	[0.0014,0.0023]	-0.62
11	118902841	rs11217129	C	T	C	31.039	1.047	-3.39	0.0657895	0.320513	0.1767	0.00129335	0.254723	0.00216598	0.952288	0.170476	1.97793	0.0239684	7.94133	SLC37A4	eQTL	RGE	VPS11;RP11-110I1.14	Esophagus_Mucosa;Skin_Sun_Exposed_Lower_leg	[0.0014,0.0023]	-0.62
11	118903589	rs11217131	C	G	C	29.645	8.699	0	0.0657895	0.320513	0.1767	0.00129305	0.254723	0.00216598	0.952288	0.170476	2.23344	0.01276	8.21522	SLC37A4	eQTL	RGE	RP11-110I1.14	Artery_Coronary	[0.0014,0.0023]	-0.62
11	118911039	rs34150933	C	T	C	20.116	5.991	0	0.0657895	0.320513	0.1767	0.00129286	0.254723	0.00216598	0.835754	0.201647	3.87354	5.38e-05	10.5174	RP11-110I1.6	eQTL	RGE	RP11-110I1.14	Whole_Blood	[0.0014,0.0023]	-0.62
11	118911350	rs666741	A	C	C	26.954	1.353	0	0.0657895	0.320513	0.1767	0.00129276	0.254723	0.00165537	-1.36666	0.0858658	3.87354	5.38e-05	11.005	RP11-110I1.6	eQTL	RGE	SLC37A4	Testis	[0.0014,0.0023]	-0.62
11	118912702	rs10892325	T	C	C	22.695	2.197	0.361	0.0657895	0.320513	0.1767	0.00129256	0.254723	0.00165537	-1.27297	0.101514	4.15789	1.62e-05	11.4536	RP11-110I1.6	eQTL	RGE	VPS11	Breast_Mammary_Tissue	[0.0014,0.0023]	-0.62
11	118912982	rs657685	G	C	G	24.031	2.188	0.686	0.0657895	0.320513	0.1767	0.00129246	0.254723	0.00216598	0.745391	0.228018	4.15789	1.62e-05	10.9854	RP11-110I1.6	eQTL	RGE	SLC37A4;RP11-110I1.14	Artery_Aorta;Artery_Tibial	[0.0014,0.0023]	-0.62
11	118913993	rs1003081	C	T	C	35.375	0.992	-1.35	0.934211	0.679487	0.1767	0.00129236	-0.254723	0.00165537	-1.23894	0.107684	4.24673	1.09e-05	11.6001	RP11-110I1.6	eQTL	RGE	VPS11	Brain_Putamen_basal_ganglia	[0.0014,0.0023]	-0.62
11	118914388	rs7114961	G	C	G	16.846	1.887	0.784	0.0921053	0.320513	0.1356	0.00415284	0.228408	0.00532755	1.30868	0.0953213	4.22222	1.22e-05	10.5896	RP11-110I1.6	eQTL	RGE	VPS11	Adipose_Subcutaneous	[0.0011,0.0019]	-0.49
11	118915944	rs1043314	A	G	A	34.564	8.609	-2.54	0.0657895	0.320513	0.1767	0.00129216	0.254723	0.00216598	0.442294	0.329138	5.12353	1.59e-07	12.8343	HYOU1	eQTL	RGE	VPS11;VPS11;VPS11	Artery_Aorta;Skin_Not_Sun_Exposed_Suprapubic;Skin_Sun_Exposed_Lower_leg	[0.0014,0.0023]	-0.62
11	118919132	rs2276060	G	A	G	34.934	8.541	3.03	0.0657895	0.320513	0.1767	0.00129207	0.254723	0.00216598	-0.0733146	0.470778	3.70596	0.000105422	9.85731	HYOU1	eQTL	RGE	SLC37A4	Skin_Sun_Exposed_Lower_leg	[0.0014,0.0023]	-0.62
11	118925341	rs538478	G	A	G	36.56	10.63	2.28	0.0657895	0.358974	0.2162	0.000454129	0.293185	0.000500891	-0.418535	0.337778	3.29356	0.000494666	10.4201	HYOU1	eQTL	RGE	USP2	Brain_Hippocampus	[0.0015,0.0025]	-0.62
11	118927907	rs17552226	C	G	C	20.699	21.4	3.04	0.447368	0.692308	0.1038	0.0104718	0.244939	0.00305598	1.59265	0.0556193	3.60931	0.000153623	9.56314	HYOU1	eQTL	RGE	HYOU1	Testis	[0.0007,0.0012]	-0.32
11	121402643	rs617847	G	A	G	37.046	7.949	2.71	0.684211	0.371795	0.1675	0.00173296	-0.312416	0.00016356	0.103473	0.458794	-0.00508996	0.502031	7.18519	SORL1	intron_variant	UCE	-	-	[0.0009,0.0016]	-0.19
11	121414550	rs682021	G	A	G	36.579	4.88	2.44	0.697368	0.384615	0.1684	0.00169345	-0.312753	0.000161171	0.36901	0.35606	-0.947375	0.828276	7.09424	SORL1	intron_variant	UCE	-	-	[0.0009,0.0016]	-0.21
11	128664238	rs535650	G	A	A	35.776	5.612	3.78	0.723684	0.448718	0.1331	0.00442267	-0.274966	0.00102465	0.546816	0.292253	3.03224	0.00121366	8.79388	FLI1	intron_variant	UCE	-	-	[0.0008,0.0014]	-0.59
11	128664590	rs2268600	C	T	T	35.533	4.92	2.02	0.921053	0.692308	0.1428	0.00342098	-0.228745	0.00526916	-0.525148	0.29974	3.00541	0.00132603	8.14481	FLI1	intron_variant	UCE	-	-	[0.0012,0.002]	-0.44
11	128666105	rs2268604	C	A	A	34.788	7.273	3.4	0.921053	0.705128	0.1304	0.00471067	-0.215924	0.00793421	-0.528864	0.29845	2.94118	0.00163472	7.7391	FLI1	intron_variant	UCE	-	-	[0.0011,0.0019]	-0.44
11	128666274	rs7111807	G	A	G	34.359	19.23	3.66	0.921053	0.705128	0.1304	0.00471048	-0.215924	0.00627448	0.0111076	0.495569	2.80908	0.00248404	7.4391	FLI1	intron_variant	UCE	-	-	[0.0011,0.0019]	-0.44
12	427575	rs11062385	A	G	A	37.413	16.43	3.99	0.184211	0.461538	0.1502	0.00275806	0.277328	0.000935971	0.88617	0.187763	2.1169	0.0171343	8.08066	KDM5A	missense_variant	CPS	-	-	[0.001,0.0016]	0.54
12	430875	rs1541584	A	T	A	35.263	7.093	2.46	0.381579	0.628205	0.103	0.0108134	0.246626	0.00288223	2.37144	0.00885946	2.49922	0.00622328	8.76488	KDM5A	intron_variant	UCE	-	-	[0.0007,0.0012]	-0.3
12	24698183	rs3112135	T	C	T	33.753	17.25	2.68	0.631579	0.884615	0.1502	0.00275875	0.253036	0.00230029	-2.48368	0.00650157	-2.2883	0.98894	7.38932	RP11-444D3.1	intron_variant	UCE	-	-	[0.0011,0.0018]	0.19
12	24701792	rs7295669	T	C	T	35.645	4.882	0.918	0.368421	0.102564	0.1688	0.0016734	-0.265857	0.00109255	1.68081	0.0463999	-2.36595	0.991008	7.07536	RP11-444D3.1	eQTL	RGE	LINC00477	Testis	[0.0012,0.002]	0.19
12	24703468	rs7132960	C	A	C	38.888	12.56	2.95	0.368421	0.102564	0.1688	0.00167311	-0.265857	0.00109255	1.6321	0.0513292	-2.31466	0.989684	7.03217	RP11-444D3.1	intron_variant	UCE	-	-	[0.0012,0.002]	0.19
12	24709016	rs4963575	C	T	C	33.672	7.418	3.6	0.368421	0.102564	0.1688	0.00167251	-0.265857	0.00109255	2.11328	0.0172885	-2.49482	0.993699	7.50318	RP11-444D3.1	intron_variant	UCE	-	-	[0.0012,0.002]	0.19
12	24715048	rs2291437	T	G	T	28.714	15.09	-2.84	0.381579	0.141026	0.1286	0.00505221	-0.240553	0.00274946	2.17851	0.0146841	-2.01016	0.977793	6.70018	RP11-444D3.1	intron_variant	UCE	-	-	[0.001,0.0016]	0.15
12	43242806	rs10785387	T	C	T	27.012	6.228	2.45	0.605263	0.269231	0.1956	0.00078796	-0.336032	5.65e-05	-1.73922	0.0409981	-0.644124	0.740252	8.8693	-	intergenic_variant	UCE	-	-	[0.001,0.0017]	-0.2
12	43243132	rs11181719	G	A	G	25.077	10.53	2.13	0.447368	0.833333	0.2696	0.000125829	0.385965	7.05e-06	1.26137	0.103588	-0.661277	0.745783	10.1641	-	intergenic_variant	UCE	-	-	[0.0013,0.0022]	-0.32
12	43243596	rs11181720	G	A	A	33.189	12.62	4.22	0.447368	0.833333	0.2696	0.00012573	0.385965	4.8e-06	-2.12999	0.0165863	-0.668279	0.748022	11.1257	-	intergenic_variant	UCE	-	-	[0.0013,0.0022]	-0.32
12	43243650	rs11181721	A	T	A	33.486	15.25	2.93	0.447368	0.833333	0.2696	0.000125631	0.385965	7.05e-06	1.25931	0.103959	-0.668279	0.748022	10.1619	-	intergenic_variant	UCE	-	-	[0.0013,0.0022]	-0.32
12	43243855	rs7961159	T	G	T	35.359	14.73	4.1	0.447368	0.833333	0.2696	0.000125532	0.385965	7.05e-06	1.25931	0.103959	-0.668279	0.748022	10.1623	-	intergenic_variant	UCE	-	-	[0.0013,0.0022]	-0.32
12	43253469	rs7308945	A	T	A	36.811	16.01	0.705	0.434211	0.833333	0.2844	8.87e-05	0.399123	3.55e-06	1.23489	0.108436	-0.824302	0.795116	10.5662	-	regulatory_region_variant	UCE	-	-	[0.0014,0.0023]	-0.32
12	48462455	rs11613485	T	C	T	31.517	7.81	3.02	0.276316	0.525641	0.1098	0.00871181	0.249325	0.00262269	0.141623	0.443689	2.14313	0.0160514	6.78855	SENP1	intron_variant	UCE	-	-	[0.0008,0.0013]	-0.09
12	48465061	rs72644843	A	G	A	35.027	13.37	3.48	0.276316	0.525641	0.1098	0.00871161	0.249325	0.00262269	0.146448	0.441784	2.28201	0.0112444	6.94501	SENP1	intron_variant	UCE	-	-	[0.0008,0.0013]	-0.09
12	48477422	rs886588	A	G	A	33.201	19.94	1.8	0.894737	0.692308	0.1056	0.0100074	-0.202429	0.00956642	2.06061	0.0196703	1.98996	0.0232978	7.3578	SENP1	synonymous_variant	UCE	-	-	[0.001,0.0016]	0.46
12	48483492	rs3782911	T	G	T	33.378	12.6	2.07	0.894737	0.692308	0.1056	0.0100071	-0.202429	0.00956642	2.0255	0.0214082	1.5989	0.0549214	6.94862	SENP1	intron_variant	UCE	-	-	[0.001,0.0016]	0.46
12	48484958	rs11168403	T	C	T	30.822	3.817	0.664	0.894737	0.692308	0.1056	0.0100067	-0.202429	0.00956642	2.02564	0.021401	1.26708	0.102563	6.67753	SENP1	eQTL	RGE	RP1-228P16.1;RP1-228P16.1	Whole_Blood;Adipose_Subcutaneous	[0.001,0.0016]	0.46
12	48488355	rs61918809	C	T	C	24.834	0.505	-0.397	0.894737	0.692308	0.1056	0.0100066	-0.202429	0.00956642	2.1621	0.0153053	1.12275	0.130772	6.71761	SENP1	eQTL	RGE	RP1-228P16.1	Thyroid	[0.001,0.0016]	0.46
12	49485373	rs11168854	C	G	G	29.653	15.68	3.63	0.578947	0.269231	0.1682	0.00170876	-0.309717	0.000252736	-0.482951	0.314565	-0.795317	0.786785	6.97108	DHH	eQTL	RGE	LMBR1L;LMBR1L	Testis;Adrenal_Gland	[0.001,0.0016]	-0.47
12	49500509	rs10747561	C	T	T	37.88	4.645	-0.962	0.486842	0.192308	0.166	0.00183824	-0.294534	0.000474273	-0.0493862	0.480306	0.732464	0.231943	7.01267	LMBR1L	missense_variant	CPS	LMBR1L;LMBR1L;LMBR1L;LMBR1L	Artery_Aorta;Brain_Cerebellum;Breast_Mammary_Tissue;Adipose_Subcutaneous	[0.001,0.0017]	-0.42
12	49522786	rs1865157	C	A	A	36.015	0.143	-8.16	0.447368	0.192308	0.1282	0.00518248	-0.255061	0.00213999	-0.344592	0.3652	2.57824	0.00496515	7.69659	TUBA1B	eQTL	RGE	RP11-386G11.10	Ovary	[0.0009,0.0015]	-0.71
12	49524587	rs731350	G	C	C	25.27	8.692	3.23	0.447368	0.192308	0.1282	0.00518228	-0.255061	0.00213999	-0.344592	0.3652	2.84773	0.00220149	8.04982	TUBA1B	non_coding_transcript_exon_variant	UCE	-	-	[0.0009,0.0015]	-0.71
12	49525380	rs1476138	A	G	G	18.792	14.78	-0.0897	0.447368	0.217949	0.1005	0.0118427	-0.22942	0.0051541	-0.285889	0.387481	2.59001	0.00479855	6.94503	RP11-386G11.10	eQTL	RGE	TUBA1C	Brain_Putamen_basal_ganglia	[0.0008,0.0013]	-0.71
12	49530781	rs12306494	A	G	G	23.019	5.062	0.109	0.447368	0.192308	0.1282	0.00518169	-0.255061	0.00213999	-0.107629	0.457145	2.19421	0.0141102	7.14553	RP11-386G11.10	eQTL	RGE	RP11-386G11.10	Brain_Cerebellar_Hemisphere	[0.0009,0.0015]	-0.71
12	49531100	rs35884657	C	T	C	33.525	4.304	0.225	0.447368	0.192308	0.1282	0.00518159	-0.255061	0.00163501	-0.605951	0.272274	1.91345	0.0278454	7.19226	RP11-386G11.10	eQTL	RGE	RP11-386G11.10	Adipose_Visceral_Omentum	[0.0009,0.0015]	-0.71
12	49531458	rs10783308	T	C	C	33.78	7.42	3.36	0.447368	0.192308	0.1282	0.00518149	-0.255061	0.00213999	-0.183654	0.427142	1.89029	0.0293597	6.85681	RP11-386G11.10	intron_variant	UCE	-	-	[0.0009,0.0015]	-0.71
12	52348259	rs7962469	A	G	A	36.49	9.856	-5.84	0.75	0.371795	0.2435	0.00023704	-0.378205	7.17e-06	0.395894	0.346091	-2.09198	0.98178	9.23845	ACVR1B	eQTL	RGE	ACVR1B	Lung	[0.0012,0.002]	0.01
12	52356892	rs772222	A	G	G	28.614	2.464	-2.53	0.25	0.551282	0.1615	0.00200743	0.301282	0.000263767	0.18577	0.426313	-0.875911	0.809461	6.73821	ACVR1B	eQTL	RGE	RP11-923I11.4	Lung	[0.0009,0.0016]	0.01
12	52358168	rs771997	G	A	A	35.622	3.161	0.473	0.263158	0.602564	0.1994	0.000689391	0.339406	4.83e-05	-0.139478	0.444536	-0.251783	0.599396	8.05197	ACVR1B	eQTL	RGE	ACVR1B	Thyroid	[0.001,0.0017]	0
12	52369300	rs2242106	C	T	C	37.363	13.46	2.8	0.263158	0.602564	0.1994	0.000688996	0.339406	6.81e-05	-0.61264	0.270057	-0.513828	0.696314	8.05438	ACVR1B	intron_variant	UCE	-	-	[0.001,0.0017]	0
12	53929383	rs58397383	G	T	T	26.255	3.991	2.6	0.513158	0.820513	0.1821	0.00113937	0.307355	0.000203619	-2.18567	0.01442	1.14073	0.126991	9.37178	ATF7	intron_variant	UCE	-	-	[0.0011,0.0018]	-0.12
12	53934940	rs17100298	A	C	A	33.965	2.912	2.47	0.513158	0.820513	0.1821	0.00113917	0.307355	0.000279243	1.44298	0.0745129	1.83561	0.0332078	9.10396	ATF7	intron_variant	UCE	-	-	[0.0011,0.0018]	-0.12
12	53938763	rs11829068	A	G	G	32.602	11.25	2.44	0.539474	0.230769	0.1724	0.00148229	-0.308704	0.000263795	1.23914	0.107647	3.32572	0.000440994	10.7314	ATF7	intron_variant	UCE	-	-	[0.001,0.0016]	0.26
12	53945545	rs4759018	A	G	A	33.629	11.71	3.98	0.539474	0.230769	0.1724	0.0014817	-0.308704	0.000192123	-2.06017	0.0196913	3.09817	0.00097355	11.263	ATF7	intron_variant	UCE	-	-	[0.001,0.0016]	0.26
12	53945804	rs12578112	C	T	C	33.973	20.2	4.15	0.513158	0.820513	0.1821	0.00113908	0.307355	0.000279243	1.63176	0.051365	3.09272	0.000991605	10.7905	ATF7	intron_variant	UCE	-	-	[0.0011,0.0018]	-0.12
12	53946806	rs76915457	T	C	T	30.29	12.69	5.07	0.513158	0.820513	0.1821	0.00113898	0.307355	0.000279243	1.62166	0.052438	3.06232	0.00109808	10.7372	ATF7	intron_variant	UCE	-	-	[0.0011,0.0018]	-0.12
12	53952301	rs7135292	A	C	A	35.12	19.29	5.01	0.513158	0.820513	0.1821	0.00113878	0.307355	0.000279243	1.6165	0.0529931	2.69877	0.00347969	10.2318	ATF7	intron_variant	UCE	-	-	[0.0011,0.0018]	-0.12
12	53953747	rs7298027	C	T	C	31.305	2.886	0.392	0.539474	0.230769	0.1724	0.00148091	-0.308704	0.000192123	-2.04352	0.0205006	2.75719	0.00291489	10.7695	ATF7	eQTL	RGE	SP7	Thyroid	[0.001,0.0016]	0.26
12	53955173	rs7967921	A	T	A	24.757	7.754	2.28	0.710526	0.474359	0.0973	0.012701	-0.236167	0.00320144	-0.628196	0.264938	2.55785	0.00526598	7.24619	ATF7	intron_variant	UCE	-	-	[0.0007,0.0012]	0.83*
12	53955965	rs11170599	A	G	A	35.726	8.417	2.45	0.710526	0.474359	0.0973	0.0127009	-0.236167	0.00320144	-0.6291	0.264642	2.60354	0.00461322	7.30416	ATF7	intron_variant	UCE	-	-	[0.0007,0.0012]	0.83*
12	53995077	rs1485395	T	C	T	31.398	17.48	1.99	0.447368	0.74359	0.1562	0.00231222	0.296221	0.000442844	1.15218	0.124624	-0.592599	0.723275	7.03482	ATF7	intron_variant	UCE	-	-	[0.0009,0.0015]	0.2
12	53995538	rs7302357	C	T	C	33.151	16.39	5.48	0.447368	0.74359	0.1562	0.00231213	0.296221	0.000442844	1.14949	0.125177	-0.595238	0.724158	7.03238	ATF7	intron_variant	UCE	-	-	[0.0009,0.0015]	0.2
12	54417576	rs736825	C	G	G	34.116	8.404	3.69	0.618421	0.320513	0.1527	0.00264971	-0.297908	0.000413355	0.543512	0.293389	2.22568	0.0130179	8.37849	HOXC6	intron_variant	UCE	-	-	[0.0009,0.0015]	-0.07
12	54421810	rs10876529	T	C	C	25.112	4.629	-1.59	0.618421	0.333333	0.1395	0.00386207	-0.285088	0.000691883	0.966488	0.1669	3.38935	0.000350357	9.80618	HOXC6	eQTL	RGE	HOXC6	Muscle_Skeletal	[0.0009,0.0014]	-0.07
12	54443090	rs7297416	A	C	C	34.378	20.7	5.32	0.631579	0.358974	0.127	0.0053808	-0.272605	0.00112099	0.256531	0.39877	1.6293	0.0516247	6.90597	HOXC4	intron_variant	UCE	-	-	[0.0008,0.0014]	-0.12
12	54566371	rs12827628	G	T	T	29.081	2.221	0.799	0.302632	0.576923	0.1304	0.0047087	0.274291	0.000789648	-2.5484	0.00541083	4.10593	2.02e-05	12.3911	SMUG1	eQTL	RGE	RP11-834C11.10	Cells_EBV-transformed_lymphocytes	[0.0008,0.0014]	-0.76*
12	54572119	rs7300912	A	C	A	35.293	2.188	0.529	0.368421	0.615385	0.1033	0.0107247	0.246964	0.00284857	2.29116	0.0109771	4.40303	5.4e-06	11.7421	SMUG1	eQTL	RGE	RP11-834C11.3	Esophagus_Muscularis	[0.0007,0.0012]	-0.78*
12	54575800	rs2233921	C	A	C	36.178	3.409	-0.135	0.381579	0.615385	0.0919	0.0152363	0.233806	0.00445919	2.01512	0.0219462	4.0539	2.53e-05	10.4234	SMUG1	eQTL	RGE	RP11-834C11.3;SMUG1;SMUG1;SMUG1;SMUG1;RP11-834C11.3;SMUG1;SMUG1;RP11-834C11.4;SMUG1;SMUG1;SMUG1;RP11-834C11.10;RP11-834C11.3;SMUG1;RP11-834C11.3;SMUG1;SMUG1;RP11-834C11.4;SMUG1;RP11-834C11.10;RP11-834C11.10;SMUG1;RP11-834C11.3;SMUG1;RP11-834C11.10;SMUG1;RP11-834C11.10;SMUG1;SMUG1;SMUG1;SMUG1;SMUG1;RP11-834C11.3;SMUG1	Ovary;Nerve_Tibial;Spleen;Small_Intestine_Terminal_Ileum;Testis;Uterus;Esophagus_Gastroesophageal_Junction;Artery_Aorta;Vagina;Esophagus_Muscularis;Artery_Coronary;Pancreas;Brain_Hippocampus;Prostate;Skin_Not_Sun_Exposed_Suprapubic;Colon_Sigmoid;Cells_EBV-transformed_lymphocytes;Esophagus_Mucosa;Whole_Blood;Artery_Tibial;Brain_Putamen_basal_ganglia;Breast_Mammary_Tissue;Adipose_Subcutaneous;Brain…	[0.0007,0.0011]	-0.78*
12	54578882	rs3136384	C	T	C	27.664	0.774	-0.317	0.368421	0.641026	0.127	0.00538071	0.272605	0.00112099	2.00055	0.0227206	3.87224	5.4e-05	11.1307	SMUG1	eQTL	RGE	RP11-834C11.10;RP11-834C11.10;RP11-834C11.10;RP11-834C11.10	Brain_Frontal_Cortex_BA9;Esophagus_Mucosa;Whole_Blood;Stomach	[0.0008,0.0014]	-0.78*
12	54581614	rs3087404	T	C	T	26.849	5.945	2.25	0.368421	0.628205	0.1149	0.00769036	0.259784	0.0018046	1.66023	0.0484341	3.7309	9.55e-05	10.1925	SMUG1	eQTL	RGE	RP11-834C11.10;RP11-834C11.11	Skin_Sun_Exposed_Lower_leg;Colon_Transverse	[0.0008,0.0013]	-0.78*
12	54583537	rs6580978	A	G	G	35.266	4.647	0.586	0.368421	0.628205	0.1149	0.00769026	0.259784	0.001373	-2.32724	0.00997627	3.0747	0.00105351	9.95478	SMUG1	eQTL	RGE	RP11-834C11.10;RP11-834C11.5	Artery_Aorta;Skin_Sun_Exposed_Lower_leg	[0.0008,0.0013]	-0.78*
12	54599176	rs2046516	G	A	G	35.525	11.94	2.32	0.315789	0.564103	0.1061	0.00989947	0.248313	0.00271744	0.996483	0.159508	1.80674	0.0354015	6.81842	-	intergenic_variant	UCE	-	-	[0.0007,0.0012]	-0.83*
12	54753185	rs12827788	C	T	C	22.251	9.782	2.49	0.302632	0.589744	0.1427	0.00346888	0.287112	0.000638678	1.50538	0.0661131	3.88252	5.18e-05	11.1199	RP11-753H16.3	intron_variant	UCE	-	-	[0.0009,0.0014]	-0.53
12	54755802	rs11170882	T	A	A	37.645	4.162	-4.64	0.302632	0.551282	0.1071	0.00947498	0.24865	0.00206351	-2.58113	0.00492377	4.1673	1.55e-05	11.8262	RP11-753H16.3	eQTL	RGE	RP11-834C11.7;GPR84	Esophagus_Mucosa;Adrenal_Gland	[0.0008,0.0013]	-0.53
12	54760064	rs10876557	G	A	G	32.575	1.533	0	0.25	0.461538	0.081	0.0217767	0.211538	0.00908642	1.15377	0.124297	3.5295	0.000208275	8.29052	RP11-753H16.5	eQTL	RGE	GPR84	Artery_Coronary	[0.0007,0.0011]	-0.55
12	54761931	rs2124530	T	C	C	37.34	12.8	3.76	0.75	0.525641	0.0914	0.0155819	-0.224359	0.00607436	1.15377	0.124297	3.58708	0.000167314	8.70589	RP11-753H16.5	intron_variant	UCE	-	-	[0.0007,0.0012]	-0.55
12	54766391	rs7961432	G	A	G	36.51	10.08	3.57	0.342105	0.576923	0.0933	0.0146623	0.234818	0.00431123	2.10653	0.0175793	2.79928	0.00256071	8.54584	ZNF385A	intron_variant	UCE	-	-	[0.0007,0.0012]	-0.81*
12	54767443	rs2700152	A	G	A	31.876	9.821	2.02	0.881579	0.679487	0.1004	0.011948	-0.202092	0.00966519	-1.2775	0.100713	2.63006	0.00426838	7.30415	ZNF385A	intron_variant	UCE	-	-	[0.0009,0.0015]	-0.8*
12	54771685	rs7294656	C	T	T	32.224	4.866	2.31	0.881579	0.679487	0.1004	0.0119479	-0.202092	0.0120758	0.656301	0.255815	2.51423	0.00596455	6.65729	ZNF385A	intron_variant	UCE	-	-	[0.0009,0.0015]	-0.8*
12	54951517	rs3782404	G	T	G	38.602	18.05	2.7	0.894737	0.615385	0.1793	0.00123913	-0.279352	0.000647211	-1.18992	0.117039	1.90435	0.0284324	8.57369	PDE1B	eQTL	RGE	PDE1B	Artery_Coronary	[0.0012,0.002]	-0.09
12	54952742	rs10876566	T	C	T	36.216	3.069	0.318	0.118421	0.384615	0.1604	0.00207123	0.266194	0.00142581	0.835634	0.201681	1.95932	0.0250378	7.82645	PDE1B	eQTL	RGE	PDE1B	Whole_Blood	[0.0011,0.0019]	-0.09
12	54953100	rs4759092	G	A	A	25.039	2.161	0.262	0.157895	0.384615	0.1101	0.00861195	0.226721	0.00440901	-2.08428	0.0185675	1.94334	0.0259877	7.73704	PDE1B	eQTL	RGE	PDE1B	Cells_EBV-transformed_lymphocytes	[0.0009,0.0015]	-0.12
12	54954356	rs1874308	A	T	T	34.429	14	2.8	0.118421	0.384615	0.1604	0.00207104	0.266194	0.00107863	-1.46437	0.0715463	2.06749	0.0193441	8.5098	PDE1B	eQTL	RGE	PDE1B	Breast_Mammary_Tissue	[0.0011,0.0019]	-0.09
12	54955169	rs7954532	G	T	G	33.985	18.54	0.156	0.118421	0.384615	0.1604	0.00207084	0.266194	0.00142581	0.84706	0.198481	2.09403	0.0181288	7.97371	PDE1B	eQTL	RGE	PDE1B	Brain_Cerebellar_Hemisphere	[0.0011,0.0019]	-0.09
12	54955324	rs10747699	T	C	C	33.054	0.669	-7.87	0.118421	0.384615	0.1604	0.00207074	0.266194	0.00107863	-1.46437	0.0715463	2.09403	0.0181288	8.53805	PDE1B	eQTL	RGE	PDE1B	Adipose_Subcutaneous	[0.0011,0.0019]	-0.09
12	54955461	rs9668037	A	G	G	33.328	6.495	1.19	0.118421	0.384615	0.1604	0.00207064	0.266194	0.00107863	-1.46437	0.0715463	2.09403	0.0181288	8.53807	PDE1B	eQTL	RGE	PDE1B	Artery_Aorta	[0.0011,0.0019]	-0.09
12	54956527	rs2669406	T	G	G	35.514	8.68	2.01	0.881579	0.615385	0.1604	0.00207054	-0.266194	0.00142581	0.84706	0.198481	2.09403	0.0181288	7.97377	PDE1B	intron_variant	UCE	-	-	[0.0011,0.0019]	-0.09
12	54956744	rs1795814	A	G	G	37.803	2.246	-2.68	0.881579	0.615385	0.1604	0.00207044	-0.266194	0.00142581	0.84706	0.198481	2.09403	0.0181288	7.97379	PDE1B	eQTL	RGE	PDE1B	Artery_Tibial	[0.0011,0.0019]	-0.09
12	54958164	rs7953703	C	G	C	25.853	0.422	-0.47	0.868421	0.615385	0.1426	0.00348755	-0.253036	0.00176065	-1.5762	0.0574898	2.13675	0.0163093	8.23978	PDE1B	eQTL	RGE	CBX5	Pancreas	[0.001,0.0017]	-0.03
12	54966757	rs2280426	G	A	G	35.556	8.746	2.34	0.881579	0.666667	0.1118	0.00822133	-0.214912	0.00648094	-1.24165	0.107183	2.36008	0.0091355	7.28256	PDE1B	intron_variant	UCE	-	-	[0.001,0.0016]	-0.03
12	54967739	rs3782410	G	A	G	29.004	7.143	2.95	0.868421	0.589744	0.1675	0.00173177	-0.278677	0.000664724	-1.36855	0.0855699	2.13396	0.0164231	8.79109	PDE1B	non_coding_transcript_exon_variant	UCE	-	-	[0.0011,0.0018]	-0.03
12	54967901	rs3782411	C	T	C	31.911	8.615	4.56	0.868421	0.589744	0.1675	0.00173168	-0.278677	0.000664724	-1.36855	0.0855699	2.13396	0.0164231	8.79112	PDE1B	non_coding_transcript_exon_variant	UCE	-	-	[0.0011,0.0018]	-0.03
12	54970454	rs1249950	T	C	C	35.73	20.5	3.12	0.802632	0.551282	0.123	0.00585636	-0.25135	0.00244211	1.07488	0.141214	2.06211	0.0195988	7.4025	PDE1B	synonymous_variant	UCE	-	-	[0.0009,0.0014]	-0.09
12	56915547	rs3782235	G	A	G	24.479	20.8	4.15	0.789474	0.397436	0.2647	0.000148347	-0.392038	3.48e-06	-0.212161	0.415991	-0.783534	0.783343	9.77411	RBMS2	upstream_gene_variant	UCE	-	-	[0.0013,0.0021]	0.3
12	56916614	rs12814413	T	C	T	34.757	5.89	1.13	0.75	0.384615	0.2291	0.000325732	-0.365385	1.37e-05	-0.501477	0.308018	-1.09053	0.86226	8.92621	RBMS2	eQTL	RGE	RBMS2	Cells_EBV-transformed_lymphocytes	[0.0011,0.0019]	0.28
12	56929167	rs7299660	T	C	T	26.95	10.54	0.149	0.763158	0.384615	0.2454	0.000228151	-0.378543	7.05e-06	0.276434	0.391107	-2.07048	0.980796	9.20971	RBMS2	eQTL	RGE	RBMS2	Adipose_Subcutaneous	[0.0012,0.002]	0.25
12	56929447	rs10876903	A	G	A	27.838	11.75	0.618	0.763158	0.384615	0.2454	0.000227855	-0.378543	7.05e-06	0.276434	0.391107	-2.07054	0.980799	9.21028	RBMS2	eQTL	RGE	RBMS2	Testis	[0.0012,0.002]	0.25
12	56930069	rs7132965	C	T	C	19.903	6.528	0.195	0.763158	0.384615	0.2454	0.000227361	-0.378543	7.05e-06	0.0944144	0.46239	-1.71162	0.956517	9.14939	RBMS2	eQTL	RGE	RBMS2;RBMS2;RBMS2	Small_Intestine_Terminal_Ileum;Heart_Left_Ventricle;Esophagus_Mucosa	[0.0012,0.002]	-0.04
12	64773589	rs12316481	C	T	C	16.571	1.882	-0.418	0.644737	0.346154	0.1527	0.00264951	-0.298583	0.0002955	-1.22239	0.11078	1.34911	0.0886507	8.11413	C12orf56	eQTL	RGE	C12orf56	Cells_Transformed_fibroblasts	[0.0009,0.0015]	-0.13
12	64875787	rs7486100	T	A	T	29.44	8.747	4.02	0.447368	0.717949	0.1288	0.00503295	0.27058	0.0012101	-1.20141	0.114796	1.31853	0.093663	7.18386	TBK1	synonymous_variant	UCE	-	-	[0.0008,0.0014]	0.44
12	64879903	rs7487627	A	G	A	34.749	10.27	2.25	0.671053	0.371795	0.1536	0.00255331	-0.299258	0.000287249	1.4626	0.0717883	1.40623	0.0798278	8.37643	TBK1	intron_variant	UCE	-	-	[0.0009,0.0015]	0.02
12	64881553	rs6581568	A	G	A	34.359	3.731	0.878	0.447368	0.717949	0.1288	0.00503265	0.27058	0.0012101	-0.753899	0.225455	1.27393	0.101344	6.85652	TBK1	eQTL	RGE	TBK1	Muscle_Skeletal	[0.0008,0.0014]	0.44
12	66320873	rs10878346	G	A	G	33.595	10.2	3.24	0.605263	0.897436	0.1955	0.000806726	0.292173	0.000521755	-1.01532	0.154977	-2.13105	0.983457	7.19279	HMGA2	intron_variant	UCE	-	-	[0.0013,0.0021]	-0.36
12	66321344	rs11175967	C	G	G	30.031	4.474	2.4	0.605263	0.897436	0.1955	0.000806627	0.292173	0.000385659	0.314387	0.376613	-2.29503	0.989134	6.93597	HMGA2	intron_variant	UCE	-	-	[0.0013,0.0021]	-0.36
12	66331365	rs7966340	G	C	G	36.251	8.279	2.11	0.592105	0.897436	0.2092	0.000560994	0.305331	0.000304002	-0.353783	0.361751	-0.92184	0.821694	7.29505	HMGA2	intron_variant	UCE	-	-	[0.0013,0.0022]	-0.37
12	79621563	rs10861711	C	T	C	32.205	6.324	2.64	0.934211	0.717949	0.1384	0.00389842	-0.216262	0.00620697	1.06953	0.142415	1.79622	0.0362298	6.90361	SYT1	intron_variant	UCE	-	-	[0.0012,0.0021]	0.23
12	79621903	rs8181778	T	A	A	23.042	8.099	3.56	0.302632	0.576923	0.1304	0.00470356	0.274291	0.000789648	-1.34433	0.0894207	1.06169	0.144188	7.31977	SYT1	intron_variant	UCE	-	-	[0.0008,0.0014]	0.27
12	79628122	rs2177963	A	G	G	36.05	6.121	2.36	0.302632	0.589744	0.1427	0.00346789	0.287112	0.000474225	-1.46592	0.0713349	0.749906	0.226656	7.57528	SYT1	intron_variant	UCE	-	-	[0.0009,0.0014]	0.27
12	79650627	rs1245833	C	T	T	34.726	6.022	2.42	0.302632	0.602564	0.1554	0.00239835	0.299933	0.000279214	-0.869601	0.192259	-1.12749	0.870232	6.95063	SYT1	intron_variant	UCE	-	-	[0.0009,0.0015]	0.45
12	79657151	rs10778564	C	G	G	27.301	3.819	2.02	0.697368	0.397436	0.1554	0.00239746	-0.299933	0.000380378	1.53724	0.0621172	-1.17376	0.879754	7.30246	SYT1	intron_variant	UCE	-	-	[0.0009,0.0015]	0.45
12	79664326	rs1921026	A	C	A	34.892	3.305	3.39	0.697368	0.397436	0.1554	0.00239687	-0.299933	0.000279214	-2.4702	0.00675182	1.30403	0.0961116	9.36222	SYT1	intron_variant	UCE	-	-	[0.0009,0.0015]	0.45
12	79676258	rs2400393	T	C	T	31.795	17.97	1.89	0.697368	0.397436	0.1554	0.00239578	-0.299933	0.000279214	-1.29184	0.0982062	1.00687	0.156999	7.98658	SYT1	intron_variant	UCE	-	-	[0.0009,0.0015]	0.45
12	79685913	rs2272500	C	A	C	39.811	15.89	3.31	0.697368	0.397436	0.1554	0.00239529	-0.299933	0.000279214	-0.860615	0.194725	-0.19335	0.576658	7.12437	SYT1	splice_region_variant	UCE	-	-	[0.0009,0.0015]	0.45
12	79687414	rs10861799	A	G	A	27.444	6.317	2.71	0.697368	0.397436	0.1554	0.00239489	-0.299933	0.000279214	-0.991917	0.160619	-0.278337	0.609623	7.18392	SYT1	intron_variant	UCE	-	-	[0.0009,0.0015]	0.45
12	79695771	rs1526952	G	A	A	34.834	6.691	4	0.697368	0.397436	0.1554	0.0023943	-0.299933	0.000380378	0.55007	0.291136	0.673414	0.250342	7.17798	SYT1	intron_variant	UCE	-	-	[0.0009,0.0015]	0.45
12	79697287	rs10746103	G	T	T	36.004	13.92	5.36	0.697368	0.397436	0.1554	0.0023941	-0.299933	0.000380378	0.652972	0.256887	0.56813	0.284973	7.1761	SYT1	intron_variant	UCE	-	-	[0.0009,0.0015]	0.45
12	93347634	rs4418851	A	G	A	35.359	2.685	2.01	0.144737	0.346154	0.0917	0.0153411	0.201417	0.0123188	1.17379	0.12024	2.91461	0.00178056	7.39297	RNU6-1329P	downstream_gene_variant	UCE	-	-	[0.0008,0.0014]	0.73
12	112890776	rs2301756	A	G	G	29.174	3.859	-1.12	0.421053	0.128205	0.1845	0.0010491	-0.292848	0.000507758	-0.398828	0.34501	-1.28743	0.901028	6.78096	PTPN11	eQTL	RGE	TMEM116	Adrenal_Gland	[0.0012,0.0019]	-0.43
12	120404720	rs10437835	C	T	C	30.718	2.937	0.427	0.947368	0.653846	0.2262	0.000341239	-0.293522	0.000364784	-0.147437	0.441394	0.709786	0.238919	7.88183	-	eQTL	RGE	CCDC64	Whole_Blood	[0.0016,0.0027]	0.43
12	120425975	rs76250741	G	C	G	34.232	6.273	2.56	0.881579	0.576923	0.1991	0.000700551	-0.304656	0.000228567	-1.18245	0.118514	2.19953	0.0139202	9.57813	CCDC64	upstream_gene_variant	UCE	-	-	[0.0012,0.0021]	0.47
12	120428468	rs6490278	C	T	T	34.927	16.31	-1.98	0.842105	0.551282	0.1706	0.00155212	-0.290823	0.000550827	1.26596	0.102764	2.20535	0.0137149	8.91903	CCDC64	intron_variant	UCE	-	-	[0.0011,0.0018]	-0.13
12	120432715	rs7312811	C	T	T	33.39	5.589	2.05	0.842105	0.551282	0.1706	0.00155172	-0.290823	0.000550827	1.29495	0.0976686	2.49052	0.00637775	9.27375	CCDC64	intron_variant	UCE	-	-	[0.0011,0.0018]	-0.13
12	120433424	rs10849731	A	G	A	35.544	9.26	2.91	0.881579	0.576923	0.1991	0.000700255	-0.304656	0.000228567	-1.18351	0.118303	2.4909	0.00637093	9.91853	CCDC64	intron_variant	UCE	-	-	[0.0012,0.0021]	0.47
12	120434029	rs12318774	C	T	C	31.907	8.787	2.35	0.881579	0.576923	0.1991	0.000700156	-0.304656	0.000228567	-1.18351	0.118303	2.4909	0.00637093	9.91859	CCDC64	intron_variant	UCE	-	-	[0.0012,0.0021]	0.47
12	120468697	rs4767871	A	G	A	32.873	2.38	-1.86	0.881579	0.576923	0.1991	0.000698872	-0.304656	0.000228567	-0.418602	0.337753	1.54978	0.0605971	8.48554	CCDC64	eQTL	RGE	CCDC64	Brain_Cerebellar_Hemisphere	[0.0012,0.0021]	0.47
12	120478008	rs4767872	G	A	G	32.876	4.052	0.43	0.881579	0.576923	0.1991	0.000698774	-0.304656	0.000228567	-0.101256	0.459674	0.596505	0.275419	7.69421	CCDC64	eQTL	RGE	CCDC64	Testis	[0.0012,0.0021]	0.47
12	120494064	rs10400498	A	G	A	33.054	6.288	2.05	0.881579	0.576923	0.1991	0.000697984	-0.304656	0.000228567	0.3423	0.366062	1.86033	0.0314195	8.73639	CCDC64	intron_variant	UCE	-	-	[0.0012,0.0021]	0.47
12	120500434	rs7958497	G	C	C	32.239	1.043	-2.75	0.828947	0.564103	0.1416	0.00358631	-0.264845	0.00149892	-0.479189	0.315902	1.83177	0.0334929	7.24507	CCDC64	eQTL	RGE	GCN1L1	Muscle_Skeletal	[0.001,0.0016]	0.33
12	120529307	rs11065018	A	G	G	33.969	8.375	3.22	0.802632	0.538462	0.1348	0.00430632	-0.26417	0.00153675	0.232593	0.408039	2.39801	0.00824219	7.65255	CCDC64	intron_variant	UCE	-	-	[0.0009,0.0015]	0.02
12	120537042	rs7971249	C	G	G	31.525	3.947	2.27	0.789474	0.5	0.1563	0.00229929	-0.289474	0.000581391	-0.175073	0.430511	0.772337	0.219958	6.89762	RAB35	splice_region_variant	UCE	-	-	[0.001,0.0016]	0.71
12	120537273	rs16949946	T	G	T	34.301	15.4	3.06	0.828947	0.538462	0.1664	0.00178846	-0.290486	0.000413313	0.0751793	0.470036	0.783028	0.216805	7.12304	RAB35	intron_variant	UCE	-	-	[0.001,0.0017]	0.94*
12	120610280	rs9630281	C	T	C	32.934	7.285	2.65	0.657895	0.410256	0.1044	0.0103268	-0.247638	0.00213979	-1.83533	0.0332285	1.215	0.112183	7.08422	GCN1L1	intron_variant	UCE	-	-	[0.0007,0.0012]	0.74
12	120977381	rs1167723	T	C	T	36.263	17.05	5.04	0.578947	0.820513	0.1188	0.00657706	0.241565	0.00343206	4.17215	1.52e-05	-0.56476	0.713882	9.61094	RNF10	intron_variant	UCE	-	-	[0.0009,0.0015]	-0.81*
13	40604915	rs1923673	C	T	C	37.614	5.627	3.22	0.855263	0.628205	0.1141	0.0079199	-0.227058	0.00435969	-1.33058	0.0916635	2.09689	0.0180018	7.24431	-	intergenic_variant	UCE	-	-	[0.0009,0.0015]	-0.47
13	40623900	rs426539	C	T	C	32.409	6.18	3.16	0.144737	0.371795	0.1141	0.00791901	0.227058	0.00556687	0.894912	0.185417	2.34831	0.00942942	7.11308	-	intergenic_variant	UCE	-	-	[0.0009,0.0015]	-0.47
13	40625069	rs61956104	T	C	T	31.135	4.492	2.71	0.144737	0.371795	0.1141	0.00791861	0.227058	0.00556687	0.894912	0.185417	2.34831	0.00942942	7.1131	-	intergenic_variant	UCE	-	-	[0.0009,0.0015]	-0.47
13	40671451	rs9315755	C	T	C	36.861	4.295	2.07	0.763158	0.5	0.1269	0.00543098	-0.263158	0.00120999	-2.47558	0.00665094	1.48555	0.068699	8.52251	-	intergenic_variant	UCE	-	-	[0.0008,0.0014]	-0.21
13	40674152	rs7991928	C	T	T	35.062	15.34	0.32	0.763158	0.5	0.1269	0.00543078	-0.263158	0.00159513	1.99153	0.0232115	1.55237	0.0602868	7.91642	-	intergenic_variant	UCE	-	-	[0.0008,0.0014]	-0.48
13	40677486	rs1889935	G	A	G	35.938	5.329	2.18	0.276316	0.5	0.0881	0.0172839	0.223684	0.00620746	2.27914	0.0113294	1.60556	0.0541853	7.18136	-	regulatory_region_variant	UCE	-	-	[0.0007,0.0012]	-0.36
13	40680037	rs6563786	G	C	G	34.641	1.065	2.05	0.723684	0.5	0.0881	0.0172835	-0.223684	0.00487577	-2.79933	0.00256031	1.42737	0.0767365	7.78103	-	intergenic_variant	UCE	-	-	[0.0007,0.0012]	-0.36
13	40682124	rs7321651	G	A	G	31.066	14.34	3.45	0.723684	0.5	0.0881	0.0172831	-0.223684	0.00487577	-2.75199	0.00296159	1.39805	0.0810489	7.69406	-	intergenic_variant	UCE	-	-	[0.0007,0.0012]	-0.36
13	51002615	rs9562970	G	A	A	36.147	15.59	3.96	0.513158	0.230769	0.1465	0.00305643	-0.282389	0.000769192	-1.52099	0.0641311	-2.11438	0.982758	6.82924	DLEU1	intron_variant	UCE	-	-	[0.0009,0.0015]	-0.19
13	51011458	rs9634834	G	T	T	33.625	6.147	2.6	0.513158	0.230769	0.1465	0.00305604	-0.282389	0.000769192	-1.90251	0.0285524	-1.86155	0.968667	7.18699	DLEU1	intron_variant	UCE	-	-	[0.0009,0.0015]	-0.19
13	63946035	rs60636880	A	T	A	35.622	13.72	2.43	0.75	0.987179	0.2111	0.000514179	0.237179	0.00398292	-2.63129	0.00425296	-2.53006	0.994298	8.06248	-	intergenic_variant	UCE	-	-	[0.0023,0.0039]	-0.64
13	63957416	rs75441950	T	C	T	26.699	17.04	3.16	0.802632	1	0.1889	0.00092406	0.197368	0.0138672	-2.25817	0.0119676	-1.99451	0.976952	6.82443	-	intergenic_variant	UCE	-	-	NA	-0.23
13	63962382	rs57650915	T	A	T	31.247	12.47	2.1	0.763158	1	0.2292	0.000322078	0.236842	0.00402841	-2.77346	0.00277305	-1.92801	0.973073	8.4558	-	intergenic_variant	UCE	-	-	NA	-0.53
13	72497249	rs2810134	G	A	A	29.058	14.81	2.96	0.131579	0.384615	0.1426	0.00348705	0.253036	0.00176065	-2.1984	0.0139604	2.14619	0.015929	8.86478	-	intergenic_variant	UCE	-	-	[0.001,0.0017]	-0.08
13	72499295	rs1460454	G	A	G	31.27	15.18	-0.55	0.118421	0.397436	0.1731	0.00144397	0.279015	0.000877004	1.18566	0.117878	2.48823	0.00641897	9.01854	-	intergenic_variant	UCE	-	-	[0.0012,0.0019]	0.33
13	72509641	rs9542782	T	C	T	35.282	4.094	2.63	0.921053	0.730769	0.1062	0.00983152	-0.190283	0.013731	-1.19408	0.116223	2.77747	0.00273907	7.36678	-	regulatory_region_variant	UCE	-	-	[0.0011,0.0018]	0.73
13	72509652	rs7332267	A	G	A	35.656	5.436	2.78	0.131579	0.448718	0.2065	0.000584204	0.317139	0.000183922	1.40094	0.0806159	2.77622	0.00274962	10.6231	-	regulatory_region_variant	UCE	-	-	[0.0012,0.002]	0.5
13	72513126	rs2706425	A	G	A	29.471	8.525	2.4	0.855263	0.628205	0.1141	0.00791752	-0.227058	0.00435969	-1.62096	0.0525131	2.29476	0.0108735	7.70532	-	intergenic_variant	UCE	-	-	[0.0009,0.0015]	0.33
13	77948918	rs9574041	T	C	T	34.054	6.311	-2.82	0.355263	0.679487	0.1798	0.00122263	0.324224	0.000134954	1.25217	0.105254	3.36246	0.000386312	11.1733	-	eQTL	RGE	KCTD12	Muscle_Skeletal	[0.001,0.0016]	0.52
13	77952651	rs9565341	T	C	T	35.34	5.809	2.44	0.276316	0.487179	0.0779	0.0232579	0.210864	0.00927611	0.946265	0.172007	3.45876	0.000271419	7.99688	-	intergenic_variant	UCE	-	-	[0.0007,0.0011]	0.36
13	80299306	rs2039552	G	A	A	33.564	2.62	3.89	0.131579	0.346154	0.107	0.00957927	0.214575	0.00655108	-1.86849	0.030847	1.69432	0.0451023	7.05894	-	regulatory_region_variant	UCE	-	-	[0.0009,0.0015]	0.3
13	80469765	rs3898551	C	G	C	36.32	4.24	2.24	0.855263	0.576923	0.1625	0.00192713	-0.27834	0.000673644	-1.54866	0.0607317	2.67565	0.0037291	9.53164	LINC00382	intron_variant	UCE	-	-	[0.0011,0.0018]	-0.25
13	80479332	rs7995887	A	G	A	24.888	7.371	3.2	0.157895	0.410256	0.1335	0.00439492	0.252362	0.0023561	0.364185	0.35786	1.70186	0.0443908	6.78385	LINC00382	intron_variant	UCE	-	-	[0.0009,0.0016]	-0.21
13	80485690	rs11840740	G	C	G	30.22	4.704	4.55	0.842105	0.602564	0.1217	0.00618753	-0.239541	0.00284832	-0.812222	0.208332	1.73487	0.041382	6.81833	LINC00382	intron_variant	UCE	-	-	[0.0009,0.0015]	-0.21
13	80489286	rs9593421	C	G	C	37.12	18.09	4.83	0.855263	0.602564	0.1378	0.00395926	-0.252699	0.00178242	-0.427355	0.33456	1.72625	0.0421513	7.00209	LINC00382	intron_variant	UCE	-	-	[0.001,0.0016]	-0.25
13	80539747	rs34622893	T	C	T	28.68	14.42	2.28	0.868421	0.615385	0.1426	0.00348636	-0.253036	0.00176065	-0.95976	0.168588	3.61355	0.000151134	9.80577	-	intergenic_variant	UCE	-	-	[0.001,0.0017]	-0.36
13	80543555	rs2329147	G	A	G	37.803	15.6	0.456	0.144737	0.397436	0.1378	0.00395748	0.252699	0.00232804	0.679524	0.248403	3.0879	0.00100783	8.63705	-	intergenic_variant	UCE	-	-	[0.001,0.0016]	-0.31
13	85807262	rs9575841	A	G	A	30.479	8.18	2.38	0.671053	0.423077	0.1051	0.0100987	-0.247976	0.00211409	-1.76306	0.0389452	1.51126	0.065361	7.26484	-	intergenic_variant	UCE	-	-	[0.0007,0.0012]	-0.92*
13	100374174	rs1125435	A	G	G	32.919	6.676	2.13	0.868421	0.5	0.2609	0.000153088	-0.368421	1.71e-05	0.688175	0.245671	1.56692	0.0585666	10.4241	CLYBL	intron_variant	UCE	-	-	[0.0014,0.0023]	0.1
13	100376931	rs6491527	T	G	G	35.668	4.016	3.5	0.855263	0.512821	0.2281	0.00032909	-0.342443	5.92e-05	0.884745	0.188147	1.52915	0.0631135	9.63574	CLYBL	intron_variant	UCE	-	-	[0.0012,0.0021]	0.17
13	100381250	rs9517863	A	G	A	35.757	5.047	2.09	0.855263	0.512821	0.2281	0.000328893	-0.342443	4.18e-05	-0.783554	0.216651	0.817685	0.206769	9.21052	CLYBL	intron_variant	UCE	-	-	[0.0012,0.0021]	0.17
13	105618269	rs9514342	T	A	A	30.718	17.2	5.5	0.315789	0.615385	0.1544	0.002466	0.299595	0.000283205	0.332531	0.369744	-0.686808	0.753898	6.71069	-	intergenic_variant	UCE	-	-	[0.0009,0.0015]	0.02
13	112969954	rs12876474	A	G	A	30.274	1.41	0.113	0.947368	0.679487	0.1997	0.000669736	-0.267881	0.00101143	-1.24904	0.105825	3.56374	0.000182913	10.8823	LINC01043	eQTL	RGE	LINC01043	Testis	[0.0015,0.0026]	0.39
14	25870473	rs1241301	C	A	A	31.046	4.954	3.62	0.315789	0.641026	0.1809	0.00118046	0.325236	9.26e-05	-1.34293	0.0896472	1.21186	0.112783	8.95656	-	intergenic_variant	UCE	-	-	[0.001,0.0016]	0.5
14	25879750	rs7147448	C	T	C	34.058	4.662	2.34	0.526316	0.833333	0.1854	0.00101601	0.307018	0.000283234	0.521416	0.301038	0.358641	0.359932	7.50611	-	intergenic_variant	UCE	-	-	[0.0011,0.0018]	-0.45
14	25880452	rs745066	T	G	T	32.479	5.949	3.1	0.539474	0.833333	0.1721	0.00149552	0.29386	0.000487413	0.627623	0.265125	0.4201	0.337206	7.18596	-	intergenic_variant	UCE	-	-	[0.0011,0.0018]	-0.45
14	25882546	rs4983089	G	A	G	35.537	13.81	3.09	0.526316	0.833333	0.1854	0.00101562	0.307018	0.000283234	0.552111	0.290436	0.643793	0.259855	7.66334	-	regulatory_region_variant	UCE	-	-	[0.0011,0.0018]	-0.45
14	25886140	rs2754079	G	A	A	35.88	3.555	2.73	0.526316	0.807692	0.1531	0.00260299	0.281377	0.000597195	-1.58332	0.0566742	1.68884	0.0456251	8.39582	-	intergenic_variant	UCE	-	-	[0.001,0.0016]	-0.45
14	25887879	rs1955870	G	A	G	34.606	7.416	3.05	0.407895	0.141026	0.1537	0.00253919	-0.266869	0.00105127	-1.9389	0.0262569	1.53186	0.0627784	8.35654	-	intergenic_variant	UCE	-	-	[0.001,0.0017]	0.47
14	25887935	rs11852043	A	G	A	34.178	13.85	5.42	0.605263	0.858974	0.1411	0.00365752	0.253711	0.00224569	1.30272	0.0963351	1.50109	0.066666	7.27777	-	intergenic_variant	UCE	-	-	[0.001,0.0017]	0.47
14	25888391	rs8023188	A	G	A	29.591	2.16	3.34	0.605263	0.858974	0.1411	0.00365743	0.253711	0.00224569	1.44914	0.0736491	1.42555	0.076999	7.33182	-	intergenic_variant	UCE	-	-	[0.001,0.0017]	0.47
14	25890162	rs1955865	A	G	A	35.49	10.94	3.41	0.407895	0.141026	0.1537	0.0025382	-0.266869	0.00105127	-1.79286	0.0364977	1.4201	0.0777892	8.12057	-	intergenic_variant	UCE	-	-	[0.001,0.0017]	0.47
14	40506554	rs7159118	T	C	T	34.019	8.121	2.45	0.921053	0.679487	0.1554	0.00239064	-0.241565	0.00265371	-1.142	0.126727	0.917047	0.179559	6.84056	-	intergenic_variant	UCE	-	-	[0.0012,0.0021]	0.25
14	40507274	rs7141777	A	G	A	34.919	4.259	2.14	0.921053	0.679487	0.1554	0.00239025	-0.241565	0.00265371	-1.14199	0.126729	0.91698	0.179577	6.84058	-	intergenic_variant	UCE	-	-	[0.0012,0.0021]	0.25
14	40522157	rs10144310	C	A	C	35.776	18.78	3.41	0.921053	0.666667	0.1682	0.00170629	-0.254386	0.00167595	-1.12503	0.130288	1.04475	0.148069	7.25832	-	intergenic_variant	UCE	-	-	[0.0013,0.0021]	0.25
14	44360909	rs12886501	A	T	A	33.923	3.678	2.27	0.907895	0.666667	0.148	0.00294453	-0.241228	0.00268529	-0.220106	0.412894	2.40982	0.00798017	7.58414	-	intergenic_variant	UCE	-	-	[0.0012,0.0019]	0.12
14	44365467	rs2224623	A	G	A	35.347	8.886	2.39	0.921053	0.666667	0.1682	0.00170609	-0.254386	0.00167595	-0.514821	0.303339	2.14649	0.0159171	7.85994	-	TF_binding_site_variant	UCE	-	-	[0.0013,0.0021]	0.12
14	55337653	rs150194521	G	A	G	33.514	2.155	0	0.907895	0.666667	0.148	0.00294384	-0.241228	0.00268529	-0.344781	0.365129	2.11685	0.0171364	7.30573	GCH1	eQTL	RGE	GCH1	Lung	[0.0012,0.0019]	0.08
14	55343879	rs17128050	T	C	T	35.776	15.96	5.38	0.921053	0.692308	0.1428	0.00341555	-0.228745	0.00412043	-1.04663	0.147635	2.22529	0.013031	7.56743	GCH1	intron_variant	UCE	-	-	[0.0012,0.002]	0.12
14	55344901	rs28477407	C	T	T	35.625	6.398	3.28	0.921053	0.666667	0.1682	0.0017059	-0.254386	0.00219226	0.495319	0.310187	2.22515	0.0130357	7.8204	MIR4308	non_coding_transcript_exon_variant	UCE	-	-	[0.0013,0.0021]	0.12
14	55350666	rs8004445	G	T	T	33.409	0.302	-1.13	0.921053	0.666667	0.1682	0.00170511	-0.254386	0.00219226	1.25839	0.104125	2.35596	0.00923746	8.44425	GCH1	eQTL	RGE	GCH1	Brain_Cerebellar_Hemisphere	[0.0013,0.0021]	-0.05
14	55353717	rs10498471	G	A	G	33.691	1.654	-4.59	0.921053	0.666667	0.1682	0.00170501	-0.254386	0.00167595	-1.89238	0.0292203	2.66819	0.00381293	9.49707	GCH1	eQTL	RGE	GCH1	Adrenal_Gland	[0.0013,0.0021]	-0.05
14	68671605	rs12588124	T	C	T	32.278	13.05	1.35	0.513158	0.794872	0.1506	0.00270551	0.281714	0.000789724	-0.697938	0.242608	0.570489	0.284173	6.83179	RAD51B	eQTL	RGE	RDH12	Artery_Tibial	[0.0009,0.0016]	0.66
14	68674793	rs1536456	A	G	A	24.857	19.09	4.54	0.513158	0.794872	0.1506	0.00270542	0.281714	0.000789724	-0.584072	0.279586	0.61623	0.268871	6.79423	RAD51B	intron_variant	UCE	-	-	[0.0009,0.0016]	0.66
14	73060857	rs714149	T	C	T	33.822	14.23	2.17	0.526316	0.230769	0.1593	0.0021219	-0.295547	0.000335432	-0.491359	0.311586	-3.80277	0.999928	6.65412	RP3-514A23.2	intron_variant	UCE	-	-	[0.0009,0.0016]	0.7
14	73062428	rs7492545	C	T	C	36.687	21.5	3.76	0.526316	0.230769	0.1593	0.0021217	-0.295547	0.000335432	-0.491238	0.311629	-3.75666	0.999914	6.65411	RP3-514A23.2	upstream_gene_variant	UCE	-	-	[0.0009,0.0016]	0.7
14	73064266	rs2332889	T	G	T	31.552	7.807	3.55	0.539474	0.230769	0.1724	0.00147844	-0.308704	0.000192123	-0.402426	0.343685	-4.13338	0.999982	7.01046	RP3-514A23.2	upstream_gene_variant	UCE	-	-	[0.001,0.0016]	0.7
14	73295866	rs8010316	G	A	G	33.625	6.716	3.19	0.460526	0.102564	0.2651	0.00014094	-0.357962	1.98e-05	-1.14798	0.125488	-0.835152	0.798184	9.55359	DPF3	intron_variant	UCE	-	-	[0.0015,0.0024]	-0.13
14	73310373	rs12888977	C	G	C	31.51	1.596	0.354	0.447368	0.115385	0.2308	0.000311411	-0.331984	6.81e-05	-1.5492	0.0606667	0.18655	0.426007	9.26115	DPF3	eQTL	RGE	DCAF4	Spleen	[0.0013,0.0022]	-0.13
14	73313188	rs61392826	C	T	C	21.521	1.303	0	0.605263	0.910256	0.2158	0.000456894	0.304993	0.000308323	1.24007	0.107475	0.176032	0.430134	8.18627	DPF3	eQTL	RGE	ZFYVE1	Heart_Atrial_Appendage	[0.0014,0.0023]	-0.24
14	73315898	rs4903072	C	A	A	34.745	6.476	2.34	0.407895	0.0897436	0.2297	0.000319707	-0.318151	0.00017603	1.16741	0.121522	-0.05792	0.523094	8.44643	DPF3	intron_variant	UCE	-	-	[0.0014,0.0023]	-0.45
14	73316563	rs4899446	T	C	C	33.911	0.79	-1.21	0.447368	0.102564	0.2509	0.000205237	-0.344804	5.31e-05	0.848441	0.198096	0.0162562	0.493515	8.97247	DPF3	eQTL	RGE	DPF3	Cells_EBV-transformed_lymphocytes	[0.0014,0.0024]	-0.13
14	73323682	rs6574100	A	T	T	34.162	7.729	3.65	0.657895	0.910256	0.1619	0.00199439	0.252362	0.00180444	-1.53492	0.0624017	-0.635952	0.737596	6.78083	DPF3	intron_variant	UCE	-	-	[0.0012,0.002]	0.16
14	73325724	rs61986336	C	G	C	31.274	4.379	2.36	0.671053	0.935897	0.1906	0.000893245	0.264845	0.00149892	0.958859	0.168815	-0.689673	0.7548	6.76801	DPF3	intron_variant	UCE	-	-	[0.0014,0.0024]	0.24
14	74028117	rs7151745	T	G	T	30.429	0.299	-0.218	0.907895	0.602564	0.2126	0.00049008	-0.305331	0.000222075	-1.29514	0.0976358	0.426047	0.335037	8.44853	HEATR4	eQTL	RGE	ACOT1;ACOT1	Nerve_Tibial;Lung	[0.0014,0.0023]	0
14	74030027	rs4417498	A	G	A	30.992	0.152	-0.218	0.947368	0.653846	0.2262	0.000340844	-0.293522	0.000364784	-1.71691	0.0429978	0.60643	0.272115	8.83721	ACOT2	eQTL	RGE	ACOT1;ACOT1;ACOT1;ACOT1	Esophagus_Gastroesophageal_Junction;Pancreas;Adipose_Subcutaneous;Skin_Sun_Exposed_Lower_leg	[0.0016,0.0027]	0.34
14	74701569	rs12435198	T	C	T	34.32	1.865	0.947	0.592105	0.294872	0.1534	0.00258107	-0.297233	0.000312667	-0.997558	0.159247	1.02472	0.152748	7.70707	VSX2	eQTL	RGE	VSX2	Adipose_Subcutaneous	[0.0009,0.0015]	0.82*
14	74710378	rs28396718	C	T	T	34.56	7.074	3.48	0.526316	0.217949	0.1743	0.00139854	-0.308367	0.00026758	0.846451	0.198651	1.77496	0.0379523	8.54954	VSX2	intron_variant	UCE	-	-	[0.001,0.0017]	0.24
14	74711249	rs2024241	G	A	G	31.954	7.324	2.83	0.644737	0.371795	0.1273	0.00532727	-0.272942	0.000832231	-0.732891	0.231813	1.87915	0.0301121	7.50937	VSX2	eQTL	RGE	NEK9;ABCD4	Skin_Not_Sun_Exposed_Suprapubic;Cells_Transformed_fibroblasts	[0.0008,0.0014]	0.32
14	74724586	rs34197876	A	T	A	24	20.1	2.52	0.473684	0.794872	0.19	0.000899072	0.321188	0.000154215	0.919364	0.178953	2.12039	0.0169867	9.37523	VSX2	intron_variant	UCE	-	-	[0.0011,0.0018]	0.24
14	74728201	rs12588074	C	T	C	27.429	8.954	2.72	0.473684	0.794872	0.19	0.000898974	0.321188	0.000154215	1.02538	0.152592	2.08812	0.0183936	9.40993	VSX2	3_prime_UTR_variant	UCE	-	-	[0.0011,0.0018]	0.24
14	86448638	rs2373094	A	G	A	31.328	3.361	2.01	0.552632	0.807692	0.1282	0.00517636	0.255061	0.00213999	2.09314	0.0181684	1.49573	0.0673619	7.86783	CTD-2341M24.1	intron_variant	UCE	-	-	[0.0009,0.0015]	-0.3
14	90105266	rs242758	T	A	T	32.722	6.212	1.59	0.776316	0.487179	0.1535	0.00257346	-0.289136	0.00043675	0.935391	0.174794	-0.91836	0.820785	6.79249	RP11-944C7.1	eQTL	RGE	EFCAB11	Stomach	[0.0009,0.0016]	0.75
14	90113285	rs10133516	G	A	G	33.73	6.539	2.34	0.223684	0.5	0.1412	0.00364073	0.276316	0.000973077	-1.67524	0.0469436	-0.729454	0.767138	6.89421	RP11-33N16.3	intron_variant	UCE	-	-	[0.0009,0.0015]	0.75
14	90119925	rs2632187	C	T	C	35.429	7.045	2.73	0.776316	0.5	0.1412	0.00363915	-0.276316	0.000729523	1.2024	0.114604	-0.564956	0.713948	6.66309	RP11-33N16.3	intron_variant	UCE	-	-	[0.0009,0.0015]	0.75
15	39992469	rs1906152	T	C	T	36.127	6.508	2.1	0.421053	0.692308	0.1275	0.00529517	0.271255	0.0011797	1.0879	0.13832	1.49059	0.0680345	7.23074	FSIP1	intron_variant	UCE	-	-	[0.0008,0.0014]	-0.23
15	39994046	rs2631698	T	C	T	33.278	5.075	2.17	0.131579	0.435897	0.1933	0.000845541	0.304318	0.000317135	-0.266036	0.395106	2.24142	0.0124995	8.87802	FSIP1	intron_variant	UCE	-	-	[0.0012,0.002]	-0.52
15	39995729	rs2664133	A	C	A	30.058	1.531	2.07	0.407895	0.666667	0.1147	0.00776039	0.258772	0.00187216	0.426409	0.334905	2.34809	0.00943499	7.33811	FSIP1	intron_variant	UCE	-	-	[0.0008,0.0013]	-0.23
15	40005095	rs1105159	A	G	A	25.633	4.645	0.585	0.539474	0.75641	0.0864	0.0179214	0.216937	0.00768732	1.44806	0.0738	2.81962	0.0024039	7.61188	FSIP1	eQTL	RGE	RP11-37C7.3	Colon_Sigmoid	[0.0007,0.0012]	-0.05
15	40012164	rs2664135	A	C	A	36.015	3.503	2.96	0.434211	0.717949	0.1413	0.00362157	0.283738	0.000729594	0.857046	0.19571	3.26258	0.000552033	9.54444	FSIP1	intron_variant	UCE	-	-	[0.0009,0.0014]	0.12
15	40022773	rs7171939	A	G	G	35.185	4.442	2.36	0.842105	0.525641	0.1965	0.00075991	-0.316464	0.000189365	0.471106	0.318782	2.59162	0.00477616	9.65937	FSIP1	intron_variant	UCE	-	-	[0.0011,0.0019]	-0.23
15	51870413	rs4143724	T	A	A	34.56	8.353	2.09	0.75	0.538462	0.081	0.0217607	-0.211538	0.00908642	1.62614	0.0519599	3.04707	0.00115535	7.92555	DMXL2	intron_variant	UCE	-	-	[0.0007,0.0011]	0.4
15	56368655	rs4774231	G	C	G	34.417	1.672	1.2	0.460526	0.730769	0.1298	0.00482692	0.270243	0.00122557	1.41269	0.0788733	0.605343	0.272476	6.89574	CD24P2	eQTL	RGE	RFX7	Artery_Tibial	[0.0008,0.0014]	-0.86*
15	56369124	rs8029097	C	T	C	36.004	10.89	3.7	0.657895	0.333333	0.18	0.0012095	-0.324561	9.55e-05	-1.73377	0.0414795	0.655714	0.256004	8.91131	-	intergenic_variant	UCE	-	-	[0.001,0.0016]	-0.76*
15	56371590	rs57310185	C	G	G	33.332	1.038	0.131	0.842105	0.487179	0.237	0.000277534	-0.354926	3.29e-05	-0.300283	0.381981	0.291368	0.385385	8.87155	-	eQTL	RGE	TEX9	Esophagus_Mucosa	[0.0012,0.0021]	-0.75
15	56382295	rs16976734	A	G	A	35.888	12.03	3.26	0.75	0.423077	0.1877	0.000954974	-0.326923	8.58e-05	-1.35134	0.0882931	0.231084	0.408625	8.52927	RFX7	intron_variant	UCE	-	-	[0.001,0.0017]	-0.55
15	56387859	rs3803459	T	C	T	37.556	0.136	2.09	0.789474	0.474359	0.1818	0.00115024	-0.315115	0.00014534	-0.487846	0.312829	0.0392441	0.484348	7.59636	RFX7	synonymous_variant	UCE	-	-	[0.001,0.0017]	-0.63
15	56389028	rs34224072	A	G	A	33.934	7.254	3.31	0.355263	0.653846	0.1527	0.00264665	0.298583	0.000402079	1.89036	0.029355	0.0984308	0.460795	7.8418	RFX7	eQTL	RGE	RFX7;RFX7;RFX7	Esophagus_Gastroesophageal_Junction;Thyroid;Lung	[0.0009,0.0015]	-0.76*
15	56391731	rs748970	C	A	C	32.054	7.962	2.68	0.210526	0.525641	0.1818	0.00114994	0.315115	0.000200708	0.0579135	0.476909	0.321265	0.374005	7.38545	RFX7	intron_variant	UCE	-	-	[0.001,0.0017]	-0.63
15	56392277	rs1442640	A	G	A	35.842	5.854	0.649	0.355263	0.653846	0.1527	0.00264655	0.298583	0.000402079	2.13767	0.0162719	0.281099	0.389317	8.17127	RFX7	eQTL	RGE	RFX7;RFX7	Testis;Esophagus_Muscularis	[0.0009,0.0015]	-0.76*
15	56399245	rs8029114	C	T	C	24.405	3.535	-0.736	0.342105	0.615385	0.1279	0.0052771	0.273279	0.00109265	2.78618	0.00266653	0.701379	0.241533	8.4302	RFX7	eQTL	RGE	RFX7;RFX7;RFX7;RFX7	Skin_Not_Sun_Exposed_Suprapubic;Adipose_Subcutaneous;Stomach;Skin_Sun_Exposed_Lower_leg	[0.0008,0.0014]	-0.76*
15	56399564	rs8033653	A	G	A	15.772	3.403	2.26	0.342105	0.602564	0.1159	0.00734784	0.260459	0.00176081	2.78618	0.00266653	0.666768	0.25246	8.05999	RFX7	intron_variant	UCE	-	-	[0.0008,0.0013]	-0.76*
15	56408451	rs12911094	C	T	C	34.259	2.613	0.661	0.342105	0.602564	0.1159	0.00734774	0.260459	0.00176081	3.04959	0.0011457	1.4139	0.0786955	8.93311	RFX7	eQTL	RGE	RFX7	Nerve_Tibial	[0.0008,0.0013]	-0.76*
15	56410749	rs8028353	C	T	C	36.324	1.639	-0.659	0.355263	0.602564	0.1038	0.0104353	0.247301	0.00281526	3.55841	0.000186661	1.66595	0.0478617	9.58094	RFX7	eQTL	RGE	RFX7	Breast_Mammary_Tissue	[0.0007,0.0012]	-0.72
15	56437049	rs4774847	C	T	C	27.293	5.89	2.09	0.355263	0.602564	0.1038	0.0104346	0.247301	0.00281526	4.07007	2.36e-05	2.38111	0.00863027	11.2231	RFX7	intron_variant	UCE	-	-	[0.0007,0.0012]	-0.72
15	56461133	rs35749329	C	T	C	37.954	7.138	2.39	0.342105	0.602564	0.1159	0.00734675	0.260459	0.00176081	2.4392	0.00735987	1.66505	0.0479514	8.34052	RFX7	intron_variant	UCE	-	-	[0.0008,0.0013]	-0.76*
15	56464924	rs12437864	C	T	T	37.664	7.315	2.2	0.789474	0.487179	0.1689	0.00163093	-0.302294	0.000344999	1.11236	0.132992	1.87436	0.0304405	8.64247	RFX7	intron_variant	UCE	-	-	[0.001,0.0017]	-0.63
15	56465444	rs59432349	G	A	G	36.718	0.321	-3.46	0.355263	0.602564	0.1038	0.0104342	0.247301	0.00281526	2.41662	0.00783265	1.64873	0.0496015	7.94262	RFX7	eQTL	RGE	RFX7	Esophagus_Mucosa	[0.0007,0.0012]	-0.72
15	56466408	rs4774848	G	A	G	31.332	11.62	0.158	0.355263	0.602564	0.1038	0.0104341	0.247301	0.00281526	2.30655	0.01054	1.29078	0.0983899	7.51624	RFX7	eQTL	RGE	RFX7	Cells_Transformed_fibroblasts	[0.0007,0.0012]	-0.72
15	56487904	rs12442539	G	A	A	34.405	4.811	2.26	0.776316	0.487179	0.1535	0.00257198	-0.289136	0.000589273	0.859961	0.194905	0.941958	0.173107	7.29128	RFX7	intron_variant	UCE	-	-	[0.0009,0.0016]	-0.63
15	56487959	rs2682045	C	G	C	33.826	4.485	1.71	0.276316	0.538462	0.1213	0.00624965	0.262146	0.00165552	1.35721	0.0873571	0.931037	0.175917	6.7986	RFX7	eQTL	RGE	RFX7	Colon_Transverse	[0.0008,0.0013]	-0.8*
15	56506867	rs79679041	C	T	C	19.143	2.608	0	0.802632	0.487179	0.1849	0.00102599	-0.315452	0.000143202	-1.39625	0.0813195	1.12916	0.129415	8.81073	RFX7	eQTL	RGE	TEX9	Nerve_Tibial	[0.0011,0.0018]	-0.68
15	56521898	rs12595557	A	G	A	33.429	12.05	2.71	0.789474	0.487179	0.1689	0.00162303	-0.302294	0.000252709	-0.911278	0.181075	0.786135	0.215894	7.79495	RFX7	intron_variant	UCE	-	-	[0.001,0.0017]	-0.63
15	56533340	rs72740508	T	A	A	30.965	8.39	3.3	0.789474	0.487179	0.1689	0.00162096	-0.302294	0.000344999	0.247191	0.40238	1.46984	0.0708024	7.79773	RFX7	intron_variant	UCE	-	-	[0.001,0.0017]	-0.63
15	85277888	rs8028490	G	A	G	27.707	0.322	-1.4	0.460526	0.205128	0.1258	0.00553715	-0.255398	0.00161488	-2.41573	0.00785182	-0.12323	0.549037	7.414	-	eQTL	RGE	NMB	Heart_Atrial_Appendage	[0.0009,0.0014]	0.37
15	85284686	rs11073686	A	T	A	34.05	1.082	1.44	0.763158	0.461538	0.1637	0.00186886	-0.301619	0.000260032	-0.090125	0.464094	0.43046	0.33343	7.12378	-	eQTL	RGE	ZNF592	Artery_Tibial	[0.001,0.0016]	0.06
15	85302373	rs12899981	G	A	G	25.127	7.477	2.08	0.631579	0.846154	0.1013	0.0117298	0.214575	0.00827423	3.44955	0.000280843	0.158125	0.437179	7.92386	ZNF592	intron_variant	UCE	-	-	[0.0008,0.0014]	0.55
15	85305142	rs11633788	T	A	A	37.425	11.61	0.466	0.565789	0.820513	0.1308	0.00463215	0.254723	0.00165537	-3.32065	0.000449081	-0.188676	0.574827	8.70346	ZNF592	eQTL	RGE	NMB	Liver	[0.0009,0.0015]	0.68
15	85310071	rs11073702	G	A	G	31.792	7.696	2.97	0.460526	0.205128	0.1258	0.00553705	-0.255398	0.00161488	-2.98681	0.00140943	-0.402816	0.656458	8.08233	ZNF592	intron_variant	UCE	-	-	[0.0009,0.0014]	0.37
15	85314397	rs17534709	G	C	G	33.734	0.273	0.357	0.631579	0.858974	0.1165	0.00712295	0.227395	0.00550616	2.73297	0.00313817	-0.737907	0.769714	7.02348	ZNF592	eQTL	RGE	RP11-182J1.1	Artery_Aorta	[0.0009,0.0015]	0.55
15	85323470	rs55953445	A	G	A	28.842	0.122	-1.37	0.592105	0.282051	0.1673	0.00174362	-0.310054	0.000181235	-1.80764	0.0353314	-1.22532	0.889773	8.00287	ZNF592	eQTL	RGE	SCAND2P	Pancreas	[0.0009,0.0016]	0.24
15	85323568	rs55646601	G	T	G	30.768	3.633	2.26	0.5	0.217949	0.1484	0.00292389	-0.282051	0.000581333	-2.26725	0.0116875	-1.3162	0.905947	7.74479	ZNF592	intron_variant	UCE	-	-	[0.0009,0.0015]	0.43
15	85329846	rs56385235	C	T	C	27.324	6.41	3.18	0.763158	0.461538	0.1637	0.00186876	-0.301619	0.000260032	-1.335	0.090938	-0.305577	0.620037	7.56226	ZNF592	eQTL	RGE	GOLGA6L3	Brain_Cortex	[0.001,0.0016]	0.06
15	85336670	rs12595786	T	C	T	35.656	7.646	2.19	0.5	0.217949	0.1484	0.00292349	-0.282051	0.000581333	-1.83387	0.0333367	-0.0793425	0.53162	7.52115	ZNF592	intron_variant	UCE	-	-	[0.0009,0.0015]	0.43
15	85341859	rs8182086	G	A	G	29.205	24.5	4.75	0.763158	0.448718	0.1766	0.00131211	-0.31444	0.000149708	0.416593	0.338488	0.0663603	0.473546	7.50188	ZNF592	missense_variant	CPS	-	-	[0.001,0.0017]	0.06
15	85353603	rs8023889	A	G	A	32.378	2.156	1.72	0.763158	0.461538	0.1637	0.00186866	-0.301619	0.000260032	0.41588	0.338749	0.888203	0.187216	7.51122	ZNF592	eQTL	RGE	GOLGA6L3	Small_Intestine_Terminal_Ileum	[0.001,0.0016]	0.06
15	85354596	rs11073730	C	T	C	28.282	6.677	1.86	0.5	0.217949	0.1484	0.00292339	-0.282051	0.000581333	-1.66406	0.0480502	0.703646	0.240827	7.70629	ZNF592	eQTL	RGE	NMB	Thyroid	[0.0009,0.0015]	0.43
15	94590460	rs8042192	T	A	A	33.232	12.58	3.4	0.171053	0.435897	0.1416	0.00358217	0.264845	0.00113531	-1.4228	0.0773969	2.01171	0.0221254	8.15713	CTD-2643K12.3	intron_variant	UCE	-	-	[0.001,0.0016]	0.04
15	94590544	rs8042025	A	C	C	32.529	15.36	1.96	0.171053	0.435897	0.1416	0.00358207	0.264845	0.00113531	-1.42283	0.0773926	2.01168	0.022127	8.15713	CTD-2643K12.3	intron_variant	UCE	-	-	[0.001,0.0016]	0.04
15	94591032	rs12437942	T	G	T	33.575	19.42	0.985	0.315789	0.564103	0.1061	0.00989612	0.248313	0.00271744	1.90641	0.0282986	2.01328	0.0220427	7.77534	CTD-2643K12.3	intron_variant	UCE	-	-	[0.0007,0.0012]	0
16	50668426	rs12913	T	C	T	35.934	13.75	4.16	0.657895	0.358974	0.1531	0.00260043	-0.29892	0.000291347	-1.94239	0.0260451	1.56509	0.0587808	8.93558	NKD1	3_prime_UTR_variant	UCE	-	-	[0.0009,0.0015]	-0.2
16	50683706	rs6500326	G	T	G	27.934	0.163	-0.47	0.657895	0.358974	0.1531	0.00260033	-0.29892	0.000291347	-1.90824	0.0281802	1.0538	0.145987	8.5063	RP11-401P9.4	eQTL	RGE	NKD1	Testis	[0.0009,0.0015]	-0.2
16	53609929	rs2160483	A	G	G	33.853	13.22	1.82	0.75	0.5	0.1133	0.00803239	-0.25	0.0025612	1.5987	0.0549436	1.89938	0.0287574	7.48805	-	eQTL	RGE	RPGRIP1L	Esophagus_Mucosa	[0.0008,0.0013]	0.37
16	53632586	rs16952347	T	C	C	34.158	18.48	5.09	0.789474	0.5	0.1563	0.00229632	-0.289474	0.000581391	1.21381	0.11241	1.63317	0.0512166	8.11428	RPGRIP1L	3_prime_UTR_variant	UCE	-	-	[0.001,0.0016]	0.33
16	53633466	rs7202801	C	A	A	34.873	13.71	2.39	0.789474	0.5	0.1563	0.00229613	-0.289474	0.000581391	0.725314	0.23413	1.81364	0.0348667	7.96267	RPGRIP1L	3_prime_UTR_variant	UCE	-	-	[0.001,0.0016]	0.33
16	53634295	rs1946155	C	T	T	34.695	15.71	-0.519	0.802632	0.5	0.172	0.00150017	-0.302632	0.000340202	0.220954	0.412564	1.79837	0.0360593	8.11962	RPGRIP1L	3_prime_UTR_variant	UCE	-	-	[0.001,0.0017]	0.33
16	53643659	rs8047089	C	T	T	34.432	7.065	3.23	0.776316	0.474359	0.1662	0.00180891	-0.301957	0.000349858	0.243161	0.40394	2.11404	0.017256	8.35543	RPGRIP1L	intron_variant	UCE	-	-	[0.001,0.0016]	0.17
16	53645394	rs2241179	T	C	C	36.842	19.38	2.77	0.723684	0.474359	0.1098	0.00869808	-0.249325	0.00262269	1.84693	0.0323787	2.07413	0.0190337	7.85204	RPGRIP1L	intron_variant	UCE	-	-	[0.0008,0.0013]	0.19
16	53655149	rs6499635	T	A	A	29.734	10.46	2.75	0.723684	0.474359	0.1098	0.00869788	-0.249325	0.00262269	1.70492	0.0441047	1.83274	0.0334207	7.47334	RPGRIP1L	intron_variant	UCE	-	-	[0.0008,0.0013]	0.19
16	53672355	rs7203525	C	T	T	26.884	6.555	2.9	0.776316	0.487179	0.1535	0.00257129	-0.289136	0.000589273	-1.11578	0.132258	1.98366	0.023647	8.32433	RPGRIP1L	intron_variant	UCE	-	-	[0.0009,0.0016]	0.17
16	56097133	rs1581054	A	G	A	34.127	19.16	1.94	0.842105	0.615385	0.1101	0.008592	-0.226721	0.00440901	-2.57956	0.00494621	2.44179	0.00730728	8.86354	-	intergenic_variant	UCE	-	-	[0.0009,0.0015]	0.21
16	56098932	rs1376203	A	G	G	32.413	5.823	2.98	0.815789	0.615385	0.0819	0.0204884	-0.200405	0.0126911	2.15115	0.0157323	2.30696	0.0105286	7.36583	-	intergenic_variant	UCE	-	-	[0.0007,0.0012]	0.23
16	56099217	rs1510191	T	C	T	35.378	5.738	2.49	0.842105	0.628205	0.0989	0.012222	-0.2139	0.00669338	-2.60134	0.00464291	2.47541	0.00665411	8.59733	-	intergenic_variant	UCE	-	-	[0.0008,0.0014]	0.21
16	56136616	rs17343266	G	T	G	28.625	7.865	5	0.842105	0.628205	0.0989	0.0122207	-0.2139	0.00669338	-2.27761	0.011375	2.62375	0.00434827	8.39299	RP11-461O7.1	intron_variant	UCE	-	-	[0.0008,0.0014]	0.21
16	68343224	rs4783616	G	A	G	30.467	4.758	-0.397	0.526316	0.217949	0.1743	0.00139814	-0.308367	0.000194938	-0.0957634	0.461854	-1.46659	0.928756	6.93215	SLC7A6OS	eQTL	RGE	PRMT7	Stomach	[0.001,0.0017]	0.44
16	68344696	rs3803650	C	T	C	30.606	11.76	-5.34	0.526316	0.217949	0.1743	0.00139794	-0.308367	0.000194938	-0.17404	0.430917	-1.46927	0.92912	6.96215	SLC7A6OS	missense_variant	CPS	-	-	[0.001,0.0017]	0.44
16	68345036	rs3743742	G	T	G	31.463	9.824	3.03	0.526316	0.217949	0.1743	0.00139774	-0.308367	0.000194938	-0.17404	0.430917	-1.46927	0.92912	6.96221	PRMT7	5_prime_UTR_variant	UCE	-	-	[0.001,0.0017]	0.44
16	68345691	rs13336173	C	T	C	34.189	8.93	2.57	0.526316	0.217949	0.1743	0.00139755	-0.308367	0.000194938	-0.17404	0.430917	-1.46927	0.92912	6.96227	PRMT7	intron_variant	UCE	-	-	[0.001,0.0017]	0.44
16	68346250	rs7195944	C	T	C	15.475	5.343	-0.849	0.526316	0.217949	0.1743	0.00139745	-0.308367	0.000194938	-0.17404	0.430917	-1.29804	0.902863	6.97475	PRMT7	eQTL	RGE	SLC12A4	Stomach	[0.001,0.0017]	0.44
16	68356419	rs4783618	A	G	A	30.483	8.046	0.777	0.526316	0.217949	0.1743	0.00139705	-0.308367	0.000194938	-0.0345286	0.486228	-1.09912	0.864142	6.94147	PRMT7	eQTL	RGE	SLC7A6	Colon_Transverse	[0.001,0.0017]	0.44
16	68404425	rs11075673	G	A	G	32.456	1.747	-5.3	0.513158	0.217949	0.1612	0.00201543	-0.295209	0.000340167	0.681121	0.247898	-1.80139	0.964179	6.78551	SMPD3	eQTL	RGE	PRMT7	Brain_Cortex	[0.001,0.0016]	0.48
16	68409057	rs11645944	A	G	A	32.931	2.097	-2.95	0.513158	0.205128	0.1766	0.00131132	-0.30803	0.000197793	0.461808	0.322109	-2.07693	0.981096	7.08636	SMPD3	eQTL	RGE	PRMT7;PRMT7	Vagina;Brain_Nucleus_accumbens_basal_ganglia	[0.001,0.0017]	0.48
16	68412028	rs1122720	A	G	A	33.834	5.21	-1.08	0.513158	0.205128	0.1766	0.00131123	-0.30803	0.000197793	0.488194	0.312706	-1.82675	0.966131	7.10594	SMPD3	eQTL	RGE	PRMT7	Colon_Sigmoid	[0.001,0.0017]	0.48
16	68416144	rs12598731	G	T	G	35.371	2.705	-1.01	0.513158	0.205128	0.1766	0.00131103	-0.30803	0.000197793	0.472824	0.318169	-1.77091	0.961712	7.10047	SMPD3	eQTL	RGE	SMPD3	Muscle_Skeletal	[0.001,0.0017]	0.48
16	68421668	rs11646700	A	G	A	32.371	1.408	-2.67	0.473684	0.166667	0.1854	0.00101532	-0.307018	0.000206592	-0.0526184	0.479018	-1.71487	0.956815	7.0171	SMPD3	eQTL	RGE	SMPD3;PRMT7	Brain_Cerebellum;Brain_Putamen_basal_ganglia	[0.0011,0.0018]	0.55
16	68425493	rs12927428	C	G	C	36.378	10.45	3.06	0.513158	0.192308	0.1926	0.000862726	-0.32085	0.000112754	0.288824	0.386358	-1.57712	0.942616	7.45067	SMPD3	intron_variant	UCE	-	-	[0.0011,0.0018]	0.48
16	68429077	rs9940621	A	C	A	25.761	0.538	-0.854	0.513158	0.192308	0.1926	0.000862529	-0.32085	0.000112754	0.302309	0.381208	-2.01879	0.978245	7.44048	SMPD3	eQTL	RGE	ESRP2	Thyroid	[0.0011,0.0018]	0.48
16	69554585	rs2311380	T	A	A	29.753	3.024	-1.94	0.144737	0.474359	0.2146	0.000473685	0.329622	7.59e-05	-1.37294	0.0848854	2.96007	0.00153775	11.3286	-	eQTL	RGE	DDX19B	Brain_Nucleus_accumbens_basal_ganglia	[0.0012,0.002]	0.08
16	69555247	rs2311381	A	G	G	34.865	20.4	3.43	0.144737	0.474359	0.2146	0.000473586	0.329622	7.59e-05	-1.37127	0.0851453	2.94543	0.00161243	11.3067	-	regulatory_region_variant	UCE	-	-	[0.0012,0.002]	0.08
16	69564364	rs7194753	C	T	C	22.745	7.708	2.05	0.368421	0.666667	0.1526	0.00266373	0.298246	0.000407681	0.625195	0.265922	3.62739	0.000143269	10.3833	-	regulatory_region_variant	UCE	-	-	[0.0009,0.0015]	0.57
16	69573153	rs28637633	A	G	A	35.162	13.04	2.53	0.921053	0.576923	0.2611	0.000152496	-0.34413	3.86e-05	-1.72943	0.0418661	3.13756	0.000851769	12.678	-	intergenic_variant	UCE	-	-	[0.0016,0.0026]	0.33
16	69634757	rs12596823	A	C	A	27.378	6.179	2.63	0.355263	0.641026	0.1398	0.00380765	0.285762	0.00067371	0.637308	0.261962	1.58422	0.0565718	7.42003	NFAT5	intron_variant	UCE	-	-	[0.0009,0.0014]	0.35
16	69660841	rs9934321	A	G	A	27.88	10.83	4.23	0.907895	0.551282	0.2668	0.000133829	-0.356613	2.12e-05	-0.297601	0.383004	2.06399	0.0195095	10.6737	NFAT5	intron_variant	UCE	-	-	[0.0015,0.0025]	0.41
16	69678835	rs13329844	G	A	G	33.382	19.94	4.59	0.907895	0.551282	0.2668	0.000133631	-0.356613	2.12e-05	-0.326402	0.37206	2.503	0.00615721	11.1878	NFAT5	intron_variant	UCE	-	-	[0.0015,0.0025]	0.41
16	69680221	rs9924271	A	G	A	34.22	7.262	3.36	0.921053	0.576923	0.2611	0.000152101	-0.34413	3.86e-05	1.57298	0.0578617	2.50929	0.00604863	11.6872	NFAT5	intron_variant	UCE	-	-	[0.0016,0.0026]	0.23
16	69708698	rs9921045	C	T	C	33.208	10.55	1.56	0.355263	0.641026	0.1398	0.00380439	0.285762	0.00067371	-0.207111	0.417962	1.25678	0.104417	6.95134	NFAT5	eQTL	RGE	NOB1	Cells_Transformed_fibroblasts	[0.0009,0.0014]	0.35
16	69733665	rs7359387	T	G	T	32.768	4.039	3.58	0.907895	0.551282	0.2668	0.000133039	-0.356613	2.12e-05	-0.909785	0.181468	1.92483	0.0271254	10.8575	NFAT5	3_prime_UTR_variant	UCE	-	-	[0.0015,0.0025]	0.41
16	69736851	rs12232410	G	A	A	33.961	15.34	3.06	0.355263	0.641026	0.1398	0.0038036	0.285762	0.00050084	-1.43268	0.0759745	1.60872	0.0538387	8.10834	NFAT5	3_prime_UTR_variant	UCE	-	-	[0.0009,0.0014]	0.35
16	69752464	rs689452	C	G	G	34.931	6.192	2.98	0.0789474	0.448718	0.2886	8.09e-05	0.369771	1.1e-05	0.201796	0.420038	1.21744	0.111718	10.3792	NQO1	intron_variant	UCE	-	-	[0.0016,0.0027]	0.83*
16	69855261	rs2937127	T	C	C	35.278	5.524	2.19	0.131579	0.461538	0.2198	0.000424894	0.32996	7.47e-05	-0.633242	0.263288	1.19745	0.115566	9.01514	WWP2	intron_variant	UCE	-	-	[0.0013,0.0021]	0.37
16	69882977	rs75491847	C	T	T	37.429	16.98	2.57	0.868421	0.551282	0.2065	0.000582427	-0.317139	0.000183922	0.0676282	0.473041	2.0732	0.019077	9.01472	WWP2	intron_variant	UCE	-	-	[0.0012,0.002]	0.37
16	69887795	rs3790084	T	C	C	35.568	3.577	0.848	0.868421	0.551282	0.2065	0.000581636	-0.317139	0.000183922	-0.243303	0.403885	1.93273	0.0266349	8.93901	WWP2	eQTL	RGE	NQO1	Whole_Blood	[0.0012,0.002]	0.37
16	69888085	rs12019048	A	C	A	37.714	3.581	1.68	0.868421	0.551282	0.2065	0.000581538	-0.317139	0.000132944	-0.319854	0.374539	1.93273	0.0266349	9.11281	WWP2	eQTL	RGE	NQO1	Lung	[0.0012,0.002]	0.37
16	82373324	rs11643285	G	T	G	34.448	2.996	2.62	0.855263	0.628205	0.1141	0.00791555	-0.227058	0.00435969	-3.11478	0.000920368	1.66384	0.0480722	8.81621	-	intergenic_variant	UCE	-	-	[0.0009,0.0015]	-0.37
16	82374630	rs902544	C	G	G	29.367	16.91	2.69	0.842105	0.589744	0.1335	0.00439393	-0.252362	0.0023561	2.38484	0.00854326	1.85396	0.0318725	8.54991	-	intergenic_variant	UCE	-	-	[0.0009,0.0016]	-0.42
16	82375036	rs12596735	T	A	A	33.734	9.025	3.78	0.842105	0.615385	0.1101	0.00858845	-0.226721	0.00562818	2.39812	0.00823971	1.8527	0.0319628	7.89516	-	intergenic_variant	UCE	-	-	[0.0009,0.0015]	-0.42
16	82379816	rs3859078	G	A	A	35.394	6.27	2.5	0.828947	0.615385	0.0955	0.0132006	-0.213563	0.00853758	2.23359	0.0127551	1.56651	0.0586146	7.07438	AC024590.1	downstream_gene_variant	UCE	-	-	[0.0008,0.0013]	-0.36
16	82380000	rs1873434	T	C	C	38.598	4.162	2.35	0.828947	0.615385	0.0955	0.0132005	-0.213563	0.00853758	2.26427	0.0117788	1.70876	0.0437477	7.23602	AC024590.1	downstream_gene_variant	UCE	-	-	[0.0008,0.0013]	-0.36
16	82383671	rs13330295	G	T	G	35.865	1.079	2.42	0.842105	0.615385	0.1101	0.00858776	-0.226721	0.00440901	-2.81423	0.00244458	2.08246	0.0186504	8.76289	AC024590.1	upstream_gene_variant	UCE	-	-	[0.0009,0.0015]	-0.37
16	82383680	rs4467066	C	T	T	35.803	5.68	3.05	0.842105	0.615385	0.1101	0.00858766	-0.226721	0.00562818	1.9445	0.0259177	2.08246	0.0186504	7.63147	AC024590.1	upstream_gene_variant	UCE	-	-	[0.0009,0.0015]	-0.37
16	82384137	rs1844716	A	T	A	36.625	9.134	2.56	0.842105	0.615385	0.1101	0.00858746	-0.226721	0.00440901	-2.81423	0.00244458	2.08246	0.0186504	8.7629	AC024590.1	upstream_gene_variant	UCE	-	-	[0.0009,0.0015]	-0.37
16	82390106	rs11639698	A	G	A	32.135	6.3	2.11	0.815789	0.589744	0.1033	0.0107039	-0.226046	0.00450914	-3.18438	0.000725308	2.6427	0.00411228	9.84176	-	intergenic_variant	UCE	-	-	[0.0008,0.0014]	-0.19
16	82404893	rs9938090	G	A	G	37.247	3.895	2.09	0.907895	0.705128	0.1115	0.0083677	-0.202767	0.00946854	-2.0217	0.0216038	2.35424	0.00928032	7.79902	-	intergenic_variant	UCE	-	-	[0.001,0.0017]	0.15
16	82406768	rs62038355	C	T	C	34.402	17.66	1.51	0.907895	0.705128	0.1115	0.00836761	-0.202767	0.00946854	-1.68263	0.0462234	2.30241	0.0106561	7.40866	-	intergenic_variant	UCE	-	-	[0.001,0.0017]	0.15
17	420033	rs16953087	T	C	C	35.521	11.74	3.29	0.894737	0.679487	0.1173	0.00686793	-0.21525	0.00810265	-0.113572	0.454789	2.63443	0.00421382	6.97206	VPS53	3_prime_UTR_variant	UCE	-	-	[0.001,0.0017]	-0.73
17	440497	rs7219151	G	A	G	34.324	5.294	1.27	0.342105	0.589744	0.1044	0.0103166	0.247638	0.00278231	0.0924399	0.463174	2.1238	0.0168435	6.64988	VPS53	eQTL	RGE	VPS53;VPS53;VPS53;VPS53;VPS53	Spleen;Brain_Nucleus_accumbens_basal_ganglia;Skin_Not_Sun_Exposed_Suprapubic;Colon_Sigmoid;Adipose_Visceral_Omentum	[0.0007,0.0012]	-0.66
17	441275	rs9894837	A	G	G	33.757	8.964	3.19	0.894737	0.666667	0.1292	0.00500618	-0.22807	0.0053865	0.454754	0.324643	2.28997	0.0110116	7.01593	VPS53	non_coding_transcript_exon_variant	UCE	-	-	[0.001,0.0017]	-0.73
17	441629	rs12600554	G	A	G	35.737	13.78	2.74	0.539474	0.820513	0.1559	0.00232161	0.281039	0.000810761	1.36129	0.0867109	2.20068	0.0138794	8.64487	VPS53	non_coding_transcript_exon_variant	UCE	-	-	[0.001,0.0016]	0.81*
17	442361	rs60797161	G	A	A	35.734	5.663	2.36	0.894737	0.666667	0.1292	0.00500608	-0.22807	0.0053865	0.655599	0.256041	2.15646	0.015524	6.96988	VPS53	non_coding_transcript_exon_variant	UCE	-	-	[0.001,0.0017]	-0.73
17	577159	rs2279888	A	C	A	36.12	15.93	4.55	0.526316	0.807692	0.1531	0.00259786	0.281377	0.000800179	1.26287	0.103318	0.42946	0.333794	7.14454	VPS53	non_coding_transcript_exon_variant	UCE	-	-	[0.001,0.0016]	0.41
17	598240	rs410157	T	C	C	36.066	4.619	0.235	0.276316	0.602564	0.1842	0.00106362	0.326248	8.85e-05	-0.714552	0.237443	0.684235	0.246913	8.25817	VPS53	eQTL	RGE	FAM57A	Pancreas	[0.001,0.0017]	0.64
17	617059	rs2740358	T	C	C	19.776	4.574	0.118	0.25	0.602564	0.215	0.000471117	0.352564	2.58e-05	-1.09355	0.137076	-0.244831	0.596706	9.00253	VPS53	eQTL	RGE	FAM57A	Small_Intestine_Terminal_Ileum	[0.0011,0.0018]	0.66
17	618039	rs2474694	G	A	G	28.768	8.017	-7.62	0.763158	0.410256	0.2171	0.000449289	-0.352901	2.54e-05	-1.0117	0.155841	-0.211232	0.583647	8.98381	VPS53	eQTL	RGE	FAM57A	Colon_Transverse	[0.0011,0.0018]	0.64
17	618408	rs2456274	C	A	C	19.166	11.51	2.22	0.763158	0.410256	0.2171	0.00044919	-0.352901	2.54e-05	-0.958764	0.168839	-0.230818	0.591272	8.94348	VPS53	intron_variant	UCE	-	-	[0.0011,0.0018]	0.64
17	631307	rs502018	C	T	T	34.347	6.086	2.16	0.473684	0.192308	0.1531	0.00259647	-0.281377	0.000800179	1.36791	0.08567	1.12235	0.130857	7.6328	FAM57A	upstream_gene_variant	UCE	-	-	[0.001,0.0016]	0.17
17	634687	rs12943242	T	C	T	37.834	2.12	-1.98	0.842105	0.551282	0.1706	0.00155004	-0.290823	0.000407639	-1.29902	0.0969684	2.08599	0.0184899	8.94582	FAM57A	eQTL	RGE	RNMTL1	Cells_Transformed_fibroblasts	[0.0011,0.0018]	0.68
17	13900256	rs9897978	A	C	C	35.131	1.846	-0.324	0.631579	0.371795	0.1149	0.00768226	-0.259784	0.0018046	1.41385	0.0787028	1.75922	0.0392701	7.36808	COX10-AS1	eQTL	RGE	CDRT15	Skin_Not_Sun_Exposed_Suprapubic	[0.0008,0.0013]	0.08
17	13900312	rs11870492	G	A	G	33.429	10.64	2.7	0.907895	0.666667	0.148	0.00294344	-0.241228	0.00268529	0.116009	0.453823	1.76101	0.0391184	6.85289	COX10-AS1	intron_variant	UCE	-	-	[0.0012,0.0019]	0.34
17	13917331	rs56215046	T	C	T	33.259	3.203	0.355	0.894737	0.666667	0.1292	0.00500865	-0.22807	0.00421469	-0.822202	0.205481	2.53771	0.00557894	7.61619	COX10-AS1	eQTL	RGE	CDRT15P1	Artery_Tibial	[0.001,0.0017]	0.45
17	13917713	rs72814686	C	T	C	35.83	8.008	3.11	0.894737	0.666667	0.1292	0.00500835	-0.22807	0.00421469	-0.82508	0.204663	2.53706	0.00558931	7.61714	COX10-AS1	intron_variant	UCE	-	-	[0.001,0.0017]	0.45
17	13918043	rs36050831	C	A	C	33.104	6.137	2.32	0.894737	0.666667	0.1292	0.00500826	-0.22807	0.00421469	-0.825325	0.204594	2.57624	0.00499397	7.66621	COX10-AS1	intron_variant	UCE	-	-	[0.001,0.0017]	0.45
17	13918737	rs11869542	G	A	A	36.077	1.764	-3.33	0.802632	0.589744	0.0896	0.0162885	-0.212888	0.00871721	0.324456	0.372796	2.81466	0.00244132	6.88865	COX10-AS1	eQTL	RGE	COX10-AS1;CDRT15P1;CDRT15P1	Brain_Cerebellar_Hemisphere;Uterus;Adrenal_Gland	[0.0008,0.0013]	0.67
17	13918801	rs11869525	C	G	C	36.042	17.71	3.27	0.894737	0.666667	0.1292	0.00500796	-0.22807	0.00421469	-0.838699	0.200819	2.82065	0.0023962	7.99325	COX10-AS1	eQTL	RGE	CDRT15P1;COX10;CDRT15P1	Small_Intestine_Terminal_Ileum;Skin_Not_Sun_Exposed_Suprapubic;Adipose_Subcutaneous	[0.001,0.0017]	0.45
17	13921426	rs10852819	C	A	A	34.614	17.1	4.26	0.828947	0.474359	0.2326	0.000294028	-0.354588	3.34e-05	0.823495	0.205113	3.28126	0.000516747	11.9826	COX10-AS1	intron_variant	UCE	-	-	[0.0012,0.002]	0.15
17	13936531	rs8076269	C	T	C	36.757	4.392	-1.11	0.894737	0.666667	0.1292	0.00500776	-0.22807	0.00421469	-1.26735	0.102515	3.8985	4.85e-05	9.97906	COX10-AS1	eQTL	RGE	CDRT15P1;CDRT15P1	Artery_Aorta;Adipose_Visceral_Omentum	[0.001,0.0017]	0.45
17	13940233	rs60147691	G	C	G	35.954	0.276	-1.31	0.894737	0.666667	0.1292	0.00500766	-0.22807	0.00421469	-0.400388	0.344435	3.9496	3.93e-05	9.5441	COX10-AS1	eQTL	RGE	CDRT15P1;CDRT15P1	Nerve_Tibial;Esophagus_Muscularis	[0.001,0.0017]	0.45
17	13941088	rs9914753	G	A	A	35.714	5.118	2.43	0.644737	0.384615	0.1153	0.00749204	-0.260121	0.00178258	3.24797	0.00058117	4.10764	2.01e-05	12.8069	COX10-AS1	eQTL	RGE	CDRT15;CDRT15;CDRT15	Spleen;Thyroid;Lung	[0.0008,0.0013]	0.04
17	13941225	rs12051708	C	A	C	33.637	5.121	1.13	0.894737	0.666667	0.1292	0.00500747	-0.22807	0.00421469	-0.527167	0.299039	4.108	2.01e-05	9.89669	COX10-AS1	eQTL	RGE	CDRT15P1;CDRT15P1;CDRT15P1	Pancreas;Breast_Mammary_Tissue;Skin_Sun_Exposed_Lower_leg	[0.001,0.0017]	0.45
17	13941552	rs55637791	A	G	A	33.533	0.744	-4.29	0.894737	0.666667	0.1292	0.00500737	-0.22807	0.00421469	-0.527167	0.299039	4.108	2.01e-05	9.8967	COX10-AS1	eQTL	RGE	CDRT15P1	Colon_Transverse	[0.001,0.0017]	0.45
17	14679446	rs736985	G	A	G	35.378	12.08	2.84	0.526316	0.794872	0.138	0.00392923	0.268556	0.00130565	0.97723	0.164228	2.45057	0.00713147	8.22124	AC005863.1	intron_variant	UCE	-	-	[0.0009,0.0015]	-0.76*
17	14679471	rs736986	A	G	G	35.571	5.905	2.74	0.513158	0.794872	0.1506	0.00270423	0.281714	0.000589214	-1.66099	0.0483577	2.45076	0.0071277	9.26027	AC005863.1	intron_variant	UCE	-	-	[0.0009,0.0016]	-0.68
17	21023006	rs1478791	G	A	A	33.66	8.601	1.22	0.868421	0.628205	0.1305	0.0046525	-0.240216	0.00359378	0.968277	0.166453	2.06356	0.0195299	7.26477	DHRS7B	eQTL	RGE	DHRS7B	Cells_Transformed_fibroblasts	[0.001,0.0016]	-0.74
17	21047073	rs9899650	T	G	T	35.189	8.301	0.0246	0.934211	0.679487	0.1767	0.00129108	-0.254723	0.00165537	-1.12596	0.130091	4.27964	9.44e-06	11.5809	DHRS7B	eQTL	RGE	DHRS7B	Artery_Aorta	[0.0014,0.0023]	-0.58
17	37761185	rs11078918	G	C	G	16.456	12.51	2.8	0.210526	0.525641	0.1818	0.00114925	0.315115	0.000200708	-0.566788	0.285429	0.346373	0.364531	7.61979	NEUROD2	3_prime_UTR_variant	UCE	-	-	[0.001,0.0017]	-0.11
17	37772656	rs4795389	A	C	A	29.475	3.214	0.137	0.263158	0.615385	0.2132	0.00048129	0.352227	3.74e-05	-0.170209	0.432423	0.339826	0.366994	8.54415	AC087491.2	eQTL	RGE	PNMT	Muscle_Skeletal	[0.0011,0.0018]	0.43
17	37775274	rs1874228	A	G	A	31.27	9.003	-3.12	0.263158	0.615385	0.2132	0.000481191	0.352227	3.74e-05	-0.11063	0.455955	0.49708	0.309566	8.59514	AC087491.2	eQTL	RGE	CSF3	Adipose_Subcutaneous	[0.0011,0.0018]	0.43
17	37781849	rs879606	A	G	G	32.436	5.406	-0.369	0.263158	0.602564	0.1994	0.000687514	0.339406	4.83e-05	-0.848055	0.198204	0.895782	0.185185	8.91405	PPP1R1B	eQTL	RGE	PPP1R1B	Esophagus_Mucosa	[0.001,0.0017]	0.43
17	37782410	rs10852934	T	C	C	27.71	13.73	3.27	0.263158	0.615385	0.2132	0.000480993	0.352227	2.62e-05	-0.848055	0.198204	0.936215	0.174581	9.36045	PPP1R1B	upstream_gene_variant	UCE	-	-	[0.0011,0.0018]	0.43
17	37784464	rs1495099	C	G	C	28.633	15.09	-1.56	0.263158	0.615385	0.2132	0.000480895	0.352227	3.74e-05	0.0657063	0.473806	0.889002	0.187001	8.79763	PPP1R1B	intron_variant	UCE	-	-	[0.0011,0.0018]	0.43
17	37793815	rs3817160	C	G	C	29.089	9.932	2.06	0.263158	0.602564	0.1994	0.000686922	0.339406	6.81e-05	-0.148852	0.440835	1.04608	0.147762	8.51611	STARD3	intron_variant	UCE	-	-	[0.001,0.0017]	0.43
17	37807698	rs9972882	A	C	C	34.108	4.376	2.22	0.315789	0.615385	0.1544	0.00246472	0.299595	0.000283205	-0.783785	0.216583	0.253859	0.399802	7.21866	STARD3	eQTL	RGE	PGAP3	Adrenal_Gland	[0.0009,0.0015]	0.64
17	37814080	rs1877031	G	A	G	29.788	23.8	4.38	0.315789	0.641026	0.1809	0.0011773	0.325236	0.000129052	-0.207298	0.417889	0.12036	0.452099	7.54205	STARD3	missense_variant	CPS	-	-	[0.001,0.0016]	0.64
17	37817482	rs2271308	T	C	C	32.996	6.909	-0.692	0.315789	0.628205	0.1675	0.00172733	0.312416	0.00016356	-0.56153	0.287218	-0.533244	0.703068	7.24374	STARD3	eQTL	RGE	PGAP3;GSDMB	Artery_Aorta;Stomach	[0.0009,0.0016]	0.64
17	37822311	rs1053651	A	C	C	31.193	14.92	3.68	0.315789	0.628205	0.1675	0.00172723	0.312416	0.00016356	-0.217552	0.413889	-1.41556	0.921548	6.96757	TCAP	synonymous_variant	UCE	-	-	[0.0009,0.0016]	0.64
17	37824339	rs3764351	G	A	G	17.537	3.929	-5.35	0.315789	0.628205	0.1675	0.00172713	0.312416	0.000225323	-0.554845	0.2895	-1.51993	0.935736	6.97707	PNMT	eQTL	RGE	PNMT;PNMT	Nerve_Tibial;Heart_Atrial_Appendage	[0.0009,0.0016]	0.81*
17	37827163	rs407307	A	G	A	33.39	4.358	2.05	0.315789	0.641026	0.1809	0.001177	0.325236	0.000129052	-0.64711	0.25878	-2.13651	0.983681	7.41267	PGAP3	eQTL	RGE	PGAP3;PGAP3;PGAP3	Heart_Atrial_Appendage;Liver;Thyroid	[0.001,0.0016]	0.64
17	37828072	rs14050	C	T	C	30.328	8.294	3.89	0.315789	0.641026	0.1809	0.0011769	0.325236	0.000129052	-0.900269	0.183989	-2.19921	0.986068	7.5598	PGAP3	3_prime_UTR_variant	UCE	-	-	[0.001,0.0016]	0.64
17	37829570	rs903504	C	G	C	31.977	5.918	0.935	0.315789	0.641026	0.1809	0.00117641	0.325236	0.000129052	-0.890571	0.18658	-2.21741	0.986702	7.55363	PGAP3	eQTL	RGE	PGAP3	Breast_Mammary_Tissue	[0.001,0.0016]	0.64
17	37829571	rs903503	C	A	C	31.958	3.546	-6.94	0.315789	0.641026	0.1809	0.00117631	0.325236	0.000129052	-0.890571	0.18658	-2.21741	0.986702	7.55366	PGAP3	eQTL	RGE	PGAP3	Skin_Not_Sun_Exposed_Suprapubic	[0.001,0.0016]	0.64
17	37830447	rs2934956	T	A	T	32.004	4.756	-1.93	0.328947	0.641026	0.1668	0.00175765	0.312078	0.000228591	-1.09705	0.13631	-2.02918	0.97878	7.2708	PGAP3	eQTL	RGE	PGAP3;PGAP3;PGAP3;PGAP3;PGAP3;PGAP3;PGAP3;PGAP3	Heart_Left_Ventricle;Pancreas;Whole_Blood;Adipose_Subcutaneous;Muscle_Skeletal;Stomach;Lung;Skin_Sun_Exposed_Lower_leg	[0.0009,0.0016]	0.63
17	37830900	rs2941504	A	G	G	31.124	16.82	2.86	0.328947	0.641026	0.1668	0.00175755	0.312078	0.000165982	0.372465	0.354773	-2.02918	0.97878	6.99439	PGAP3	synonymous_variant	UCE	-	-	[0.0009,0.0016]	0.63
17	37831035	rs1565922	A	G	A	27.683	4.177	-1.1	0.328947	0.641026	0.1668	0.00175745	0.312078	0.000228591	-1.09705	0.13631	-2.02336	0.978482	7.27098	PGAP3	eQTL	RGE	ERBB2	Nerve_Tibial	[0.0009,0.0016]	0.63
17	37831304	rs10558975	C	G	C	30.954	16.22	1.26	0.328947	0.641026	0.1668	0.00175735	0.312078	0.000228591	-1.09705	0.13631	-2.02336	0.978482	7.271	PGAP3	intron_variant	UCE	-	-	[0.0009,0.0016]	0.63
17	37832735	rs2952152	T	C	T	30.633	8.657	-2.13	0.328947	0.641026	0.1668	0.00175656	0.312078	0.000228591	-1.12491	0.130314	-2.09057	0.981717	7.2893	PGAP3	eQTL	RGE	PGAP3	Esophagus_Muscularis	[0.0009,0.0016]	0.63
17	37833567	rs907088	G	C	C	32.12	2.743	0.309	0.328947	0.641026	0.1668	0.00175627	0.312078	0.000165982	0.402092	0.343808	-2.09057	0.981717	7.00705	PGAP3	eQTL	RGE	PGAP3	Colon_Transverse	[0.0009,0.0016]	0.63
17	37834715	rs12150603	G	A	G	32.278	6.577	2.52	0.328947	0.641026	0.1668	0.00175548	0.312078	0.000228591	-1.12491	0.130314	-2.09057	0.981717	7.28957	PGAP3	intron_variant	UCE	-	-	[0.0009,0.0016]	0.63
17	37834977	rs8077172	G	T	G	32.931	8.894	3.54	0.355263	0.653846	0.1527	0.00264418	0.298583	0.000402079	-1.13693	0.127784	-1.82816	0.966237	6.88184	PGAP3	intron_variant	UCE	-	-	[0.0009,0.0015]	0.65
17	37836243	rs1476278	C	T	C	35.1	3.62	-0.252	0.328947	0.641026	0.1668	0.00175508	0.312078	0.000228591	-1.2901	0.0985079	-1.67158	0.952696	7.42422	PGAP3	eQTL	RGE	PGAP3	Adipose_Visceral_Omentum	[0.0009,0.0016]	0.63
17	37836581	rs12940986	G	A	G	36.263	7.673	2.61	0.328947	0.641026	0.1668	0.00175489	0.312078	0.000228591	-1.2901	0.0985079	-1.67158	0.952696	7.42427	PGAP3	intron_variant	UCE	-	-	[0.0009,0.0016]	0.63
17	37839493	rs903501	T	C	C	30.931	2.42	-0.826	0.328947	0.641026	0.1668	0.00175449	0.312078	0.000165982	0.536185	0.295915	-1.53452	0.937549	7.09263	PGAP3	eQTL	RGE	ERBB2;PGAP3	Heart_Atrial_Appendage;Artery_Coronary	[0.0009,0.0016]	0.63
17	56435885	rs2526374	G	T	G	34.618	11.23	4.2	0.276316	0.525641	0.1098	0.00869324	0.249325	0.00262269	1.38056	0.083707	3.21303	0.000656711	8.90193	RNF43	missense_variant	CPS	-	-	[0.0008,0.0013]	0.34
17	56448297	rs2257205	C	T	C	31.776	21.8	5.45	0.868421	0.628205	0.1305	0.0046521	-0.240216	0.00278207	-1.39386	0.0816798	2.07839	0.0188368	7.70086	RNF43	missense_variant	CPS	-	-	[0.001,0.0016]	0.13
17	56455260	rs12601867	C	G	C	34.714	16.44	2.72	0.184211	0.5	0.1884	0.000937888	0.315789	0.000194959	0.831047	0.202974	2.34235	0.00958138	9.44904	RNF43	eQTL	RGE	TRIM37	Esophagus_Mucosa	[0.0011,0.0018]	0.16
17	56462783	rs7211294	G	A	G	36.985	6.094	3.35	0.894737	0.679487	0.1173	0.00686764	-0.21525	0.00641146	-0.658448	0.255125	2.26527	0.0117481	6.87951	RNF43	intron_variant	UCE	-	-	[0.001,0.0017]	0.25
17	56473259	rs9889419	T	C	T	32.556	14.43	4.4	0.236842	0.512821	0.1388	0.00387945	0.275978	0.000985743	1.11468	0.132494	2.25895	0.0119433	8.21815	RNF43	intron_variant	UCE	-	-	[0.0009,0.0015]	0.1
17	56483194	rs58647683	T	C	T	39.12	1.4	-4.64	0.236842	0.512821	0.1388	0.00387906	0.275978	0.000985743	0.947539	0.171682	1.92232	0.0272829	7.74689	RNF43	eQTL	RGE	TEX14	Adrenal_Gland	[0.0009,0.0015]	0.1
17	56487636	rs2526370	G	C	C	35.077	2.835	0.568	0.763158	0.487179	0.1388	0.00387876	-0.275978	0.000985743	0.936543	0.174497	2.01695	0.0218505	7.83629	BZRAP1-AS1	eQTL	RGE	RNF43	Nerve_Tibial	[0.0009,0.0015]	0.1
17	56492800	rs3744093	T	C	T	33.958	19.16	3.19	0.236842	0.512821	0.1388	0.00387856	0.275978	0.000985743	0.814742	0.20761	1.89219	0.0292329	7.63444	RNF43	missense_variant	CPS	-	-	[0.0009,0.0015]	0.1
17	56546725	rs11656888	T	A	T	34.058	14.11	2.2	0.894737	0.679487	0.1173	0.00686704	-0.21525	0.00641146	-0.266145	0.395064	2.8633	0.00209615	7.43818	HSF5	intron_variant	UCE	-	-	[0.001,0.0017]	0.25
17	56550804	rs2531734	T	C	T	29.166	8.746	-5.45	0.263158	0.512821	0.1114	0.00840079	0.249663	0.00259178	1.04675	0.147607	2.72291	0.00323536	7.98305	HSF5	eQTL	RGE	TRIM37	Breast_Mammary_Tissue	[0.0008,0.0013]	0.12
17	56583098	rs4793591	A	G	G	31.907	1.679	-0.702	0.263158	0.512821	0.1114	0.00840049	0.249663	0.0019897	-1.784	0.0372119	2.78312	0.00269182	8.77618	MTMR4	eQTL	RGE	RNU1-60P	Brain_Cerebellar_Hemisphere	[0.0008,0.0013]	0.12
17	56584508	rs2302190	T	C	T	32.151	15.97	4.09	0.894737	0.679487	0.1173	0.00686655	-0.21525	0.00641146	-0.250074	0.401265	2.76571	0.00283982	7.29958	MTMR4	missense_variant	CPS	-	-	[0.001,0.0017]	0.25
17	56585872	rs3744108	G	C	G	35.846	23.1	5.11	0.263158	0.512821	0.1114	0.00840039	0.249663	0.00259178	0.772163	0.220009	1.75088	0.0399833	6.71778	MTMR4	missense_variant	CPS	-	-	[0.0008,0.0013]	0.12
17	56601552	rs8066773	C	T	C	27.417	7.987	3.47	0.302632	0.551282	0.1071	0.00946065	0.24865	0.00268552	0.831396	0.202875	2.17784	0.0147091	7.12024	SEPT4	intron_variant	UCE	-	-	[0.0008,0.0013]	0.01
17	56606915	rs9901693	C	T	C	31.398	15.73	-0.767	0.894737	0.679487	0.1173	0.00686625	-0.21525	0.00641146	0.606688	0.272029	2.26338	0.0118062	6.8496	SEPT4	intron_variant	UCE	-	-	[0.001,0.0017]	0.25
17	56607358	rs9903173	G	A	G	30.718	5.597	2.21	0.894737	0.679487	0.1173	0.00686615	-0.21525	0.00641146	0.606688	0.272029	2.26338	0.0118062	6.8496	SEPT4	non_coding_transcript_exon_variant	UCE	-	-	[0.001,0.0017]	0.25
17	56609525	rs11869828	G	A	G	21.382	9.883	-1.86	0.289474	0.512821	0.0867	0.017845	0.223347	0.00627498	0.611359	0.270481	2.90969	0.00180883	7.26134	SEPT4	eQTL	RGE	TRIM37	Esophagus_Muscularis	[0.0007,0.0011]	0.13
17	56611920	rs2009948	A	C	A	37.398	11.11	3.05	0.289474	0.512821	0.0867	0.0178449	0.223347	0.00627498	0.372363	0.354811	2.97112	0.00148348	7.22959	RP11-112H10.4	intron_variant	UCE	-	-	[0.0007,0.0011]	0.13
17	56613277	rs12942018	C	T	C	34.795	15.43	2.86	0.894737	0.679487	0.1173	0.00686586	-0.21525	0.00641146	0.616447	0.2688	3.08402	0.00102107	7.91787	RP11-112H10.4	intron_variant	UCE	-	-	[0.001,0.0017]	0.25
17	56618030	rs8073754	C	T	C	28.981	19.34	-2.63	0.894737	0.679487	0.1173	0.00686576	-0.21525	0.00641146	0.621411	0.267165	3.17449	0.000750482	8.05424	SEPT4	missense_variant	CPS	-	-	[0.001,0.0017]	0.25
17	56683612	rs302854	G	A	A	35.923	7.635	3.37	0.710526	0.487179	0.0867	0.0178432	-0.223347	0.00627498	0.143978	0.442759	2.67147	0.00377587	6.72773	TEX14	intron_variant	UCE	-	-	[0.0007,0.0011]	0.13
17	56690848	rs8077548	T	C	T	28.938	0.44	2.51	0.894737	0.679487	0.1173	0.00686369	-0.21525	0.00641146	-0.542129	0.293865	2.87733	0.00200516	7.58619	TEX14	synonymous_variant	UCE	-	-	[0.001,0.0017]	0.25
17	56709077	rs420878	A	G	A	23.054	9.047	2.62	0.710526	0.487179	0.0867	0.0178425	-0.223347	0.00493026	-1.47929	0.0695313	2.5945	0.00473633	7.53805	U3	non_coding_transcript_exon_variant	UCE	-	-	[0.0007,0.0011]	0.13
17	56709117	rs8071217	T	C	T	27.425	14.19	2.77	0.894737	0.666667	0.1292	0.00500589	-0.22807	0.00421469	-0.329299	0.370965	2.22023	0.0132017	6.98579	U3	non_coding_transcript_exon_variant	UCE	-	-	[0.001,0.0017]	0.25
17	56743948	rs7220884	G	A	G	25.042	10.4	2.34	0.894737	0.679487	0.1173	0.0068622	-0.21525	0.00641146	-0.509229	0.305296	4.50136	3.43e-06	10.3366	RNU1-108P	non_coding_transcript_exon_variant	UCE	-	-	[0.001,0.0017]	0.25
17	56832965	rs12450766	G	C	G	30.934	16.5	-1.17	0.302632	0.551282	0.1071	0.00946056	0.24865	0.00268552	1.39891	0.0809199	3.33317	0.000429357	9.05418	PPM1E	upstream_gene_variant	UCE	-	-	[0.0008,0.0013]	0.01
17	56841948	rs6503877	C	T	C	26.483	0.183	-0.451	0.710526	0.487179	0.0867	0.0178393	-0.223347	0.00493026	-1.77292	0.038121	4.54754	2.76e-06	11.0337	PPM1E	eQTL	RGE	CTD-2200P10.1	Testis	[0.0007,0.0011]	0.13
17	56966733	rs4408596	A	G	A	30.143	5.637	0.318	0.710526	0.487179	0.0867	0.0178361	-0.223347	0.00493026	-2.12409	0.0168314	2.4309	0.00753065	7.95288	PPM1E	eQTL	RGE	RNU1-60P	Skin_Sun_Exposed_Lower_leg	[0.0007,0.0011]	0.13
17	56976981	rs9892062	G	A	A	33.938	15.62	1.13	0.710526	0.487179	0.0867	0.0178359	-0.223347	0.00627498	0.628014	0.264997	3.36998	0.000375926	7.95275	RP11-579O24.1	non_coding_transcript_exon_variant	UCE	-	-	[0.0007,0.0011]	0.13
17	56987142	rs9901655	G	A	G	27.815	5.186	0	0.894737	0.679487	0.1173	0.00685894	-0.21525	0.00641146	-0.276568	0.391056	3.11027	0.000934538	7.79395	PPM1E	eQTL	RGE	TEX14	Pancreas	[0.001,0.0017]	0.25
17	57136938	rs7503316	T	C	C	32.737	10.39	0.225	0.0921053	0.333333	0.148	0.00294087	0.241228	0.00268529	-0.657852	0.255317	1.31108	0.0949152	6.71812	TRIM37	eQTL	RGE	TRIM37	Muscle_Skeletal	[0.0012,0.0019]	0.19
17	57139293	rs2877926	G	A	A	29.533	2.254	-1.83	0.0921053	0.333333	0.148	0.00294078	0.241228	0.00268529	-0.654034	0.256545	1.23998	0.107491	6.66201	TRIM37	eQTL	RGE	TRIM37	Thyroid	[0.0012,0.0019]	0.19
17	57144355	rs35180305	C	T	C	28.819	3.621	0.981	0.907895	0.666667	0.148	0.00294048	-0.241228	0.00268529	-0.721233	0.235383	2.30371	0.0106195	7.70471	TRIM37	eQTL	RGE	TRIM37	Skin_Not_Sun_Exposed_Suprapubic	[0.0012,0.0019]	0.19
17	57158840	rs7214335	G	A	A	31.595	7.667	3.2	0.723684	0.474359	0.1098	0.00869156	-0.249325	0.00262269	1.17681	0.119636	4.22167	1.22e-05	10.4779	TRIM37	intron_variant	UCE	-	-	[0.0008,0.0013]	0.07
17	57159990	rs7503179	A	T	A	32.378	2.955	2.03	0.907895	0.666667	0.148	0.00294008	-0.241228	0.00268529	-1.03596	0.15011	4.78829	8.67e-07	11.9882	TRIM37	intron_variant	UCE	-	-	[0.0012,0.0019]	0.19
17	57162209	rs12103622	A	G	A	33.498	3.087	-2.62	0.907895	0.653846	0.1606	0.00203835	-0.254049	0.00169677	-1.08256	0.139502	5.06229	2.18e-07	12.9781	TRIM37	eQTL	RGE	TRIM37	Colon_Transverse	[0.0012,0.002]	0.19
17	57266194	rs9908895	A	C	C	15.792	0.234	-0.727	0.75	0.487179	0.1248	0.00564046	-0.262821	0.00161503	1.81507	0.0347567	4.13097	1.82e-05	11.2394	PRR11	eQTL	RGE	SMG8	Artery_Tibial	[0.0008,0.0014]	0.57
17	57287454	rs6503905	A	G	G	31.444	6.613	-5.23	0.736842	0.5	0.1003	0.0120007	-0.236842	0.00402841	1.52112	0.0641148	2.69373	0.00353274	7.96059	SMG8	eQTL	RGE	CTD-2510F5.4;SMG8;SMG8;SMG8;SMG8	Nerve_Tibial;Esophagus_Mucosa;Adipose_Subcutaneous;Muscle_Skeletal;Cells_Transformed_fibroblasts	[0.0007,0.0012]	0.63
17	57290383	rs3744383	G	A	A	36.224	19.26	1.02	0.736842	0.5	0.1003	0.0120006	-0.236842	0.00402841	1.52211	0.0639907	2.66484	0.00385113	7.92396	SMG8	synonymous_variant	UCE	-	-	[0.0007,0.0012]	0.63
17	57334668	rs12450435	C	G	C	31.023	11.38	2.23	0.736842	0.5	0.1003	0.0119992	-0.236842	0.00312782	-1.51894	0.0643887	5.62402	1.07e-08	13.5874	GDPD1	intron_variant	UCE	-	-	[0.0007,0.0012]	0.63
17	57336716	rs56831956	T	C	C	18.961	2.555	0.295	0.736842	0.512821	0.0896	0.0162833	-0.224022	0.00614059	0.27774	0.390606	5.73649	5.68e-09	12.654	GDPD1	eQTL	RGE	PRR11	Esophagus_Mucosa	[0.0007,0.0012]	0.63
18	10349789	rs9959798	T	G	G	33.614	19.51	2.54	0.118421	0.346154	0.1236	0.00574861	0.227733	0.00426254	-0.836347	0.20148	2.44883	0.00716601	7.45126	RP11-138E9.2	intron_variant	UCE	-	-	[0.001,0.0017]	0.3
18	10350405	rs8086034	C	A	A	34.344	2.918	-1.83	0.486842	0.730769	0.1061	0.00989325	0.243927	0.00244189	-1.53818	0.0620022	1.78459	0.037164	7.25441	RP11-138E9.2	eQTL	RGE	RAB31	Spleen	[0.0008,0.0013]	0.44
18	10354320	rs100879	A	G	G	35.687	19.51	3.9	0.539474	0.205128	0.2037	0.000605439	-0.334345	8.58e-05	0.690813	0.244842	1.67224	0.0472385	9.22126	RP11-138E9.2	intron_variant	UCE	-	-	[0.0011,0.0018]	0.62
18	10354649	rs206435	A	C	A	36.162	4.318	2.05	0.75	0.448718	0.1615	0.00200654	-0.301282	0.000263767	-1.55903	0.0594946	1.81799	0.0345329	8.96362	RP11-138E9.2	intron_variant	UCE	-	-	[0.0009,0.0016]	0.15
18	11599213	rs7244559	T	A	T	34.977	15.69	0	0.618421	0.923077	0.2233	0.000412746	0.304656	0.0003127	-0.275346	0.391525	-3.06328	0.998905	7.29691	-	intergenic_variant	UCE	-	-	[0.0014,0.0024]	-0.67
18	39383964	rs77007665	A	G	A	31.66	21.6	5.15	0.907895	0.717949	0.0998	0.0120568	-0.189946	0.0138662	-1.8586	0.031542	3.39378	0.000344741	8.74043	-	intergenic_variant	UCE	-	-	[0.001,0.0016]	-0.45
18	39396802	rs11877772	A	C	A	36	2.781	2.5	0.460526	0.679487	0.0814	0.0207009	0.218961	0.00721374	1.69649	0.0448966	3.50465	0.000228701	8.81437	AC011225.1	upstream_gene_variant	UCE	-	-	[0.0007,0.0011]	0.65
18	39397508	rs1432148	C	T	C	34.039	20.7	4.95	0.921053	0.717949	0.1182	0.00666714	-0.203104	0.00937154	-1.13391	0.128416	3.47644	0.000254149	8.69054	AC011225.1	upstream_gene_variant	UCE	-	-	[0.0011,0.0018]	-0.46
18	39401020	rs12966200	A	T	A	32.923	10.66	2.66	0.881579	0.692308	0.0892	0.0166015	-0.189271	0.0141399	-2.04219	0.0205665	3.59404	0.000162909	9.1043	AC011225.1	downstream_gene_variant	UCE	-	-	[0.0009,0.0015]	0.16
18	40671380	rs8091433	T	G	T	28.371	4.961	2.23	0.776316	0.461538	0.1791	0.00126214	-0.314777	0.000147509	-0.950258	0.170991	1.04974	0.146919	8.33002	RIT2	intron_variant	UCE	-	-	[0.001,0.0017]	0.66
18	40673363	rs78392201	A	G	A	34.71	13.33	2.18	0.394737	0.666667	0.1269	0.00542337	0.27193	0.00115	0.953523	0.170163	0.915578	0.179944	6.71903	RIT2	intron_variant	UCE	-	-	[0.0008,0.0014]	0.47
18	40673380	rs12456492	A	G	G	34.846	4.512	2.18	0.368421	0.666667	0.1526	0.00266344	0.298246	0.000299707	-1.5735	0.0578015	0.916737	0.17964	8.08152	RIT2	intron_variant	UCE	-	-	[0.0009,0.0015]	0.45
18	40677365	rs8085083	A	G	A	34.699	5.21	2.5	0.776316	0.448718	0.1923	0.000870726	-0.327598	8.32e-05	-0.869812	0.192202	0.664832	0.253079	8.45298	RIT2	intron_variant	UCE	-	-	[0.001,0.0017]	0.66
18	40677786	rs77636456	G	A	A	35.83	3.35	3.09	0.394737	0.666667	0.1269	0.00542278	0.27193	0.000865545	-1.62217	0.0523834	0.717047	0.236673	7.23515	RIT2	intron_variant	UCE	-	-	[0.0008,0.0014]	0.47
18	40679352	rs79428053	C	T	T	29.602	8.111	2.11	0.394737	0.666667	0.1269	0.00542268	0.27193	0.000865545	-1.6167	0.0529715	0.778356	0.21818	7.26564	RIT2	intron_variant	UCE	-	-	[0.0008,0.0014]	0.47
18	40687764	rs4561553	T	G	T	27.741	6.07	2.96	0.776316	0.448718	0.1923	0.000870628	-0.327598	8.32e-05	-0.820618	0.205932	0.659633	0.254745	8.42021	RIT2	intron_variant	UCE	-	-	[0.001,0.0017]	0.66
18	40689550	rs12955331	T	G	T	36.151	4.759	2.79	0.776316	0.448718	0.1923	0.000870529	-0.327598	8.32e-05	-0.732838	0.231829	0.544858	0.292926	8.30817	RIT2	intron_variant	UCE	-	-	[0.001,0.0017]	0.66
18	40693119	rs4476257	A	G	G	31.942	4.829	2.17	0.197368	0.461538	0.1348	0.00429812	0.26417	0.00116465	-0.689806	0.245158	1.28052	0.100181	6.91029	RIT2	intron_variant	UCE	-	-	[0.0009,0.0015]	0.62
18	40706971	rs1401007	A	C	A	29.741	8.329	2.6	0.263158	0.589744	0.1858	0.00100584	0.326586	0.000121558	-0.294038	0.384364	-0.209879	0.583119	7.56219	-	intergenic_variant	UCE	-	-	[0.001,0.0017]	0.52
18	40708038	rs1356506	T	C	T	33.355	17.18	4.18	0.263158	0.589744	0.1858	0.00100574	0.326586	0.000121558	-0.220725	0.412653	-0.0665554	0.526532	7.57572	-	intergenic_variant	UCE	-	-	[0.001,0.0017]	0.52
18	40710414	rs7245079	A	T	T	34.402	3.538	2.69	0.263158	0.589744	0.1858	0.00100525	0.326586	8.71e-05	-0.52278	0.300564	0.646462	0.25899	8.16649	-	intergenic_variant	UCE	-	-	[0.001,0.0017]	0.52
18	40714059	rs1356500	C	T	T	35.243	4.343	2.24	0.263158	0.589744	0.1858	0.00100465	0.326586	8.71e-05	-0.469105	0.319497	0.678927	0.248592	8.15801	-	intergenic_variant	UCE	-	-	[0.001,0.0017]	0.52
18	40727061	rs4890436	G	A	G	34.282	6.152	2.48	0.263158	0.576923	0.1726	0.00146382	0.313765	0.000212683	-0.567703	0.285118	0.677543	0.249031	7.6555	-	intergenic_variant	UCE	-	-	[0.001,0.0016]	0.52
18	40733812	rs918816	A	G	A	32.923	6.684	3.32	0.263158	0.576923	0.1726	0.00146214	0.313765	0.000212683	-0.569563	0.284487	0.820813	0.205877	7.73961	-	intergenic_variant	UCE	-	-	[0.001,0.0016]	0.52
18	40736206	rs1518146	A	C	A	37.019	0.909	2.34	0.263158	0.576923	0.1726	0.00146155	0.313765	0.000212683	-0.569474	0.284517	0.846365	0.198675	7.7552	-	intergenic_variant	UCE	-	-	[0.001,0.0016]	0.52
18	40736590	rs1158805	C	A	C	33.803	17.81	4.17	0.263158	0.576923	0.1726	0.00146145	0.313765	0.000212683	-0.571249	0.283915	0.84442	0.199218	7.75497	-	intergenic_variant	UCE	-	-	[0.001,0.0016]	0.52
18	40767912	rs16977370	A	G	A	34.544	3.93	2.36	0.302632	0.576923	0.1304	0.00469655	0.274291	0.00105137	0.255101	0.399322	1.28267	0.0998037	6.70599	-	intergenic_variant	UCE	-	-	[0.0008,0.0014]	0.52
18	55583616	rs58403675	G	T	G	33.344	3.698	2.53	0.894737	0.641026	0.1539	0.00251252	-0.253711	0.00171783	-0.797576	0.212558	1.86679	0.0309656	7.54655	-	intergenic_variant	UCE	-	-	[0.0011,0.0019]	0.43
18	60852085	rs1481031	T	C	T	37.147	10.97	3.47	0.197368	0.410256	0.0896	0.016262	0.212888	0.00871721	1.70102	0.0444696	2.43147	0.00751881	7.32424	BCL2	intron_variant	UCE	-	-	[0.0008,0.0013]	0.62
18	60860246	rs12457700	T	C	T	35.78	13.99	-1.45	0.210526	0.410256	0.0769	0.0236281	0.19973	0.0129447	1.62091	0.0525184	2.50757	0.00607815	7.01039	BCL2	eQTL	RGE	BCL2	Heart_Left_Ventricle	[0.0007,0.0012]	0.62
18	77803839	rs11662325	A	C	C	35.432	1.174	-0.433	0.0657895	0.25641	0.1137	0.00799555	0.190621	0.013597	-1.72475	0.0422863	2.34547	0.00950156	7.35971	RP11-795F19.5	eQTL	RGE	RBFA	Nerve_Tibial	[0.0011,0.0019]	0.78*
19	1170445	rs4807630	C	T	T	29.529	4.331	0.0367	0.842105	0.538462	0.1834	0.00109157	-0.303644	0.000326181	-0.534279	0.296574	0.849769	0.197727	7.68029	SBNO2	eQTL	RGE	SBNO2	Esophagus_Mucosa	[0.0011,0.0018]	-0.28
19	1184155	rs59320291	G	C	G	24.498	2.514	-0.837	0.868421	0.615385	0.1426	0.00348053	-0.253036	0.00176065	-0.283969	0.388217	1.43068	0.0762609	6.74131	-	eQTL	RGE	CTB-31O20.4	Cells_EBV-transformed_lymphocytes	[0.001,0.0017]	-0.06
19	1193884	rs62128776	A	G	A	22.375	0.036	0	0.236842	0.512821	0.1388	0.00387807	0.275978	0.000985743	0.205267	0.418682	1.72468	0.0422926	7.16947	STK11	eQTL	RGE	ARID3A	Brain_Caudate_basal_ganglia	[0.0009,0.0015]	-0.7
19	5775609	rs2436494	G	A	G	17.228	0.275	-0.298	0.763158	0.525641	0.1041	0.0103665	-0.237517	0.00305572	-1.41118	0.0790956	1.56254	0.0590803	6.82966	CATSPERD	eQTL	RGE	DUS3L	Heart_Left_Ventricle	[0.0008,0.0013]	-0.38
19	5777323	rs2436493	A	G	A	32.054	0.945	-2.38	0.789474	0.525641	0.1319	0.00458139	-0.263833	0.00117959	-1.39938	0.0808494	1.42307	0.0773578	7.47109	CATSPERD	eQTL	RGE	DUS3L;DUS3L;DUS3L	Brain_Frontal_Cortex_BA9;Brain_Caudate_basal_ganglia;Adrenal_Gland	[0.0009,0.0015]	-0.04
19	5777415	rs2446206	T	C	T	31.83	0.094	-1.58	0.789474	0.538462	0.1202	0.00638072	-0.251012	0.00189501	-1.39938	0.0808494	1.4345	0.0757147	7.13066	CATSPERD	eQTL	RGE	DUS3L;DUS3L;DUS3L;DUS3L;DUS3L	Brain_Cerebellar_Hemisphere;Brain_Nucleus_accumbens_basal_ganglia;Pancreas;Brain_Cerebellum;Colon_Sigmoid	[0.0008,0.0014]	-0.04
19	5778517	rs2305925	A	T	A	30.834	0.831	-0.0986	0.789474	0.525641	0.1319	0.00458119	-0.263833	0.00117959	-1.11655	0.132093	0.584794	0.279343	6.70027	CATSPERD	missense_variant	CPS	-	-	[0.0009,0.0015]	-0.04
19	5781242	rs8106226	C	T	C	26.205	2.768	0.13	0.789474	0.538462	0.1202	0.00638042	-0.251012	0.00189501	-1.04063	0.149024	1.36481	0.0861563	6.809	DUS3L	eQTL	RGE	PRR22	Skin_Sun_Exposed_Lower_leg	[0.0008,0.0014]	-0.04
19	5783905	rs3745640	G	A	G	28.606	17.83	4.51	0.789474	0.538462	0.1202	0.00638003	-0.251012	0.00189501	-1.08699	0.138521	1.61178	0.0535049	7.04766	PRR22	missense_variant	CPS	-	-	[0.0008,0.0014]	-0.04
19	5786815	rs10811	G	A	G	31.884	19.54	-2.79	0.789474	0.538462	0.1202	0.00637943	-0.251012	0.00189501	-1.00895	0.156499	1.59394	0.0554747	6.979	DUS3L	synonymous_variant	UCE	-	-	[0.0008,0.0014]	-0.04
19	11770814	rs4804631	C	T	C	33.664	17.04	0.225	0.0657895	0.282051	0.1384	0.00389298	0.216262	0.00785115	0.755795	0.224886	2.18712	0.014367	7.00546	ZNF833P	intron_variant	UCE	-	-	[0.0012,0.0021]	-0.22
19	31751259	rs4805660	G	A	G	36.556	6.187	2.63	0.342105	0.666667	0.18	0.00120801	0.324561	0.000132959	0.248286	0.401957	0.300323	0.381965	7.60801	-	intergenic_variant	UCE	-	-	[0.001,0.0016]	0.19
19	31754719	rs10410018	C	T	C	30.533	16.28	2.66	0.342105	0.666667	0.18	0.00120791	0.324561	0.000132959	0.568523	0.28484	1.15351	0.124351	8.245	-	intergenic_variant	UCE	-	-	[0.001,0.0016]	0.19
19	41211056	rs3865452	T	C	C	33.154	15.31	2.89	0.315789	0.538462	0.0845	0.0186577	0.222672	0.00504087	-2.08041	0.0187441	2.40739	0.00803348	7.84887	ADCK4	missense_variant	CPS	ADCK4	Nerve_Tibial	[0.0007,0.0011]	-0.31
19	41221513	rs4802085	G	C	G	31.459	3.368	-3.64	0.315789	0.538462	0.0845	0.0186575	0.222672	0.00641197	1.2259	0.110118	2.55268	0.00534479	7.15237	ADCK4	eQTL	RGE	NUMBL;ITPKC	Nerve_Tibial;Lung	[0.0007,0.0011]	-0.31
19	41224898	rs7257602	A	G	A	29.228	16.91	2.8	0.315789	0.538462	0.0845	0.0186574	0.222672	0.00641197	1.36475	0.0861657	2.37939	0.00867065	7.04877	ITPKC	eQTL	RGE	ITPKC;ITPKC	Skin_Not_Sun_Exposed_Suprapubic;Skin_Sun_Exposed_Lower_leg	[0.0007,0.0011]	-0.47
19	41230146	rs4802086	G	A	A	35.629	4.079	0.597	0.263158	0.5	0.1003	0.0119951	0.236842	0.00312782	-2.15645	0.0155244	2.70588	0.00340606	8.70249	ITPKC	eQTL	RGE	ITPKC	Muscle_Skeletal	[0.0007,0.0012]	-0.47
19	41242596	rs3745210	A	G	G	30.927	4.013	0.382	0.25	0.5	0.1133	0.00803032	0.25	0.00196563	-1.87017	0.0307302	2.22831	0.01293	8.2026	ITPKC	eQTL	RGE	C19orf54	Brain_Cerebellum	[0.0008,0.0013]	-0.52
19	56675827	rs274145	T	G	T	27.394	12.99	0.735	0.907895	0.628205	0.1863	0.000976703	-0.27969	0.000638615	-0.0505011	0.479862	0.948688	0.17139	7.2899	ZNF444	eQTL	RGE	MIMT1	Brain_Caudate_basal_ganglia	[0.0013,0.0021]	0.15
20	3927789	rs241640	T	C	T	35.344	0.356	-0.666	0.894737	0.666667	0.1292	0.00500026	-0.22807	0.00421469	-0.801663	0.211374	1.93278	0.0266318	6.92579	RNF24	eQTL	RGE	RASSF2	Skin_Sun_Exposed_Lower_leg	[0.001,0.0017]	0.05
20	18885738	rs742731	G	A	G	34.981	6.397	2.55	0.855263	0.666667	0.081	0.0217069	-0.188596	0.0144183	-1.89979	0.0287305	2.42522	0.00764952	7.16251	-	intergenic_variant	UCE	-	-	[0.0008,0.0013]	0.41
20	18887204	rs2038205	G	A	A	33.44	7.639	2.36	0.263158	0.474359	0.0793	0.0223183	0.211201	0.00729027	-4.1323	1.81e-05	2.42565	0.00764047	10.6478	-	intergenic_variant	UCE	-	-	[0.0007,0.0011]	0.51
20	18889562	rs6132129	T	C	C	36.112	4.44	2.22	0.263158	0.474359	0.0793	0.0223178	0.211201	0.00729027	-3.04902	0.00114788	2.01002	0.0222147	8.38207	-	intergenic_variant	UCE	-	-	[0.0007,0.0011]	0.51
20	18889685	rs6136562	G	A	G	34.371	20.2	2.02	0.263158	0.474359	0.0793	0.0223177	0.211201	0.00918084	2.07401	0.0190393	2.01002	0.0222147	7.06218	-	intergenic_variant	UCE	-	-	[0.0007,0.0011]	0.51
20	23193159	rs6083042	C	G	C	34.687	15.17	0.58	0.684211	0.410256	0.1294	0.00496391	-0.273954	0.000800101	-1.8597	0.0314641	2.05601	0.0198909	8.60456	-	intergenic_variant	UCE	-	-	[0.0008,0.0014]	0.65
20	38027556	rs4810265	G	A	A	34.471	3.32	2.07	0.407895	0.653846	0.1029	0.0108833	0.245951	0.00227264	-2.07592	0.0189508	1.72715	0.0420704	7.70511	-	regulatory_region_variant	UCE	-	-	[0.0007,0.0012]	-0.41
20	38028437	rs6129293	T	A	T	35.846	8.098	2.33	0.407895	0.653846	0.1029	0.0108832	0.245951	0.00295064	1.30314	0.0962634	1.76932	0.0384203	6.92531	-	regulatory_region_variant	UCE	-	-	[0.0007,0.0012]	-0.41
20	38884859	rs6129534	G	T	T	33.819	1.303	2.14	0.605263	0.858974	0.1411	0.00365338	0.253711	0.00171783	-1.58631	0.0563344	0.128849	0.448739	6.79956	-	intergenic_variant	UCE	-	-	[0.001,0.0017]	-0.66
20	42527497	rs4810401	A	C	C	28.853	0.022	-5.4	0.552632	0.24359	0.1707	0.00154096	-0.309042	0.000260059	1.02448	0.152804	0.256019	0.398968	7.61206	RP5-1030M6.3	eQTL	RGE	TOX2	Esophagus_Mucosa	[0.001,0.0016]	0.67
20	42529403	rs765357	C	G	C	34.081	6.833	2.86	0.776316	0.461538	0.1791	0.00126085	-0.314777	0.000147509	-1.14193	0.126742	0.794538	0.213441	8.29832	-	eQTL	RGE	TOX2;TOX2	Thyroid;Adipose_Visceral_Omentum	[0.001,0.0017]	0.05
20	42530438	rs4812753	G	A	A	34.274	1.314	-2.98	0.776316	0.461538	0.1791	0.00126066	-0.314777	0.000203641	0.555423	0.289303	1.33293	0.0912773	8.16882	-	eQTL	RGE	TOX2	Testis	[0.001,0.0017]	0.05
20	42532294	rs11697707	T	A	A	31.456	8.393	2.3	0.763158	0.461538	0.1637	0.00186689	-0.301619	0.000354781	0.777091	0.218553	1.35111	0.08833	7.89326	-	intergenic_variant	UCE	-	-	[0.001,0.0016]	0.39
20	42532910	rs6073238	G	A	A	32.703	12.86	4.28	0.776316	0.461538	0.1791	0.00126056	-0.314777	0.000203641	0.811623	0.208504	1.30854	0.095345	8.29216	-	eQTL	RGE	TOX2	Nerve_Tibial	[0.001,0.0017]	0.43
20	42533221	rs11697832	A	G	G	34.633	17.73	3.36	0.789474	0.461538	0.195	0.000817195	-0.327935	0.000114475	0.658043	0.255255	1.35479	0.0877421	8.67878	-	regulatory_region_variant	UCE	-	-	[0.0011,0.0018]	0.08
20	42533624	rs4812757	T	C	C	35.39	7.24	2.2	0.789474	0.461538	0.195	0.000816898	-0.327935	0.000114475	0.658043	0.255255	1.34293	0.0896472	8.66961	-	regulatory_region_variant	UCE	-	-	[0.0011,0.0018]	0.08
20	42536512	rs35817732	G	A	G	27.023	5.283	2.54	0.789474	0.461538	0.195	0.000815318	-0.327935	8.2e-05	-1.24046	0.107403	2.02836	0.0212619	9.81624	-	intergenic_variant	UCE	-	-	[0.0011,0.0018]	0.08
20	42536549	rs35288878	G	T	G	28.911	0.471	2.45	0.789474	0.461538	0.195	0.000815219	-0.327935	8.2e-05	-1.24046	0.107403	2.02836	0.0212619	9.8163	-	intergenic_variant	UCE	-	-	[0.0011,0.0018]	0.08
20	42539362	rs6065673	G	A	A	32.124	6.534	3.04	0.789474	0.461538	0.195	0.000813738	-0.327935	0.000114475	0.119668	0.452373	1.35677	0.087427	8.43366	TOX2	upstream_gene_variant	UCE	-	-	[0.0011,0.0018]	0.08
20	42541246	rs2867776	C	T	T	35.355	6.775	2.26	0.789474	0.461538	0.195	0.000813145	-0.327935	0.000114475	0.119668	0.452373	1.27478	0.101193	8.37047	TOX2	upstream_gene_variant	UCE	-	-	[0.0011,0.0018]	0.08
20	42544973	rs13043229	G	A	G	25.649	10.35	2.19	0.789474	0.461538	0.195	0.000812849	-0.327935	8.2e-05	-0.834835	0.201905	1.07392	0.141429	8.72049	TOX2	intron_variant	UCE	-	-	[0.0011,0.0018]	0.08
20	42545836	rs4994685	T	C	C	32.398	11.61	2.42	0.789474	0.461538	0.195	0.000812652	-0.327935	0.000114475	0.186929	0.425858	0.988975	0.161338	8.19438	TOX2	intron_variant	UCE	-	-	[0.0011,0.0018]	0.08
20	42546436	rs2206731	A	T	T	34.27	9.151	4.69	0.789474	0.461538	0.195	0.000812355	-0.327935	0.000114475	0.186929	0.425858	0.988975	0.161338	8.19454	TOX2	intron_variant	UCE	-	-	[0.0011,0.0018]	0.08
20	42547871	rs6017217	A	G	G	35.541	6.222	3.5	0.789474	0.461538	0.195	0.00081196	-0.327935	0.000114475	0.186929	0.425858	0.634734	0.262801	7.98286	TOX2	intron_variant	UCE	-	-	[0.0011,0.0018]	0.08
20	50407502	rs6126344	A	C	A	31.873	19.28	1.9	0.618421	0.320513	0.1527	0.00264211	-0.297908	0.000303971	-1.15298	0.124459	0.437437	0.330897	7.4805	SALL4	missense_variant	CPS	-	-	[0.0009,0.0015]	-0.66
20	52996691	rs6097951	T	G	T	33.826	15.01	5.31	0.776316	0.512821	0.1293	0.00498366	-0.263495	0.0011947	-3.23712	0.000603721	3.82262	6.61e-05	12.6242	-	intergenic_variant	UCE	-	-	[0.0009,0.0014]	-0.3
20	53006729	rs6023185	A	G	G	36.05	9.194	5.15	0.763158	0.487179	0.1388	0.00387629	-0.275978	0.000985743	2.84033	0.00225322	2.73937	0.00307772	10.5768	-	intergenic_variant	UCE	-	-	[0.0009,0.0015]	-0.27
20	53019293	rs6014005	T	C	T	34.355	15.62	3.75	0.763158	0.487179	0.1388	0.0038756	-0.275978	0.000739241	-3.27992	0.000519207	1.27199	0.101688	9.82026	-	intergenic_variant	UCE	-	-	[0.0009,0.0015]	-0.27
20	54379715	rs2144619	T	C	C	34.042	5.662	2.41	0.644737	0.923077	0.1959	0.000779663	0.27834	0.000673644	-0.909676	0.181497	-0.487553	0.687067	7.18379	-	intergenic_variant	UCE	-	-	[0.0014,0.0023]	-0.21
20	54380555	rs6024437	C	T	T	36.004	17	-0.645	0.644737	0.923077	0.1959	0.000779367	0.27834	0.000673644	-0.901518	0.183657	-0.503635	0.692741	7.17525	-	intergenic_variant	UCE	-	-	[0.0014,0.0023]	-0.21
20	54381260	rs11907351	C	T	C	33.834	3.381	2.31	0.644737	0.923077	0.1959	0.00077917	0.27834	0.000900168	0.129941	0.448307	-0.503635	0.692741	6.6619	-	intergenic_variant	UCE	-	-	[0.0014,0.0023]	-0.21
20	54381384	rs7347000	C	T	T	34.185	12.97	3.51	0.644737	0.923077	0.1959	0.000779071	0.27834	0.000673644	-0.901518	0.183657	-0.503635	0.692741	7.17541	-	intergenic_variant	UCE	-	-	[0.0014,0.0023]	-0.21
20	54392226	rs6014519	T	C	C	31.378	6.55	3.69	0.644737	0.923077	0.1959	0.000776009	0.27834	0.000673644	-1.08021	0.140024	-0.73313	0.76826	7.24999	-	intergenic_variant	UCE	-	-	[0.0014,0.0023]	-0.21
20	54392971	rs6014522	C	G	C	34.143	9.667	2.5	0.644737	0.923077	0.1959	0.000775417	0.27834	0.000900168	0.295214	0.383915	-0.667764	0.747858	6.69809	-	intergenic_variant	UCE	-	-	[0.0014,0.0023]	-0.21
20	54394984	rs6024458	G	A	A	34.062	4.11	2.5	0.644737	0.923077	0.1959	0.000774824	0.27834	0.000673644	-1.03932	0.149328	-0.429082	0.666068	7.28471	-	intergenic_variant	UCE	-	-	[0.0014,0.0023]	-0.21
20	54396068	rs6024462	C	A	C	32.629	5.645	3.13	0.644737	0.923077	0.1959	0.000774231	0.27834	0.000900168	0.275264	0.391557	-0.106621	0.542455	6.82965	-	intergenic_variant	UCE	-	-	[0.0014,0.0023]	-0.21
20	54985113	rs911163	T	A	A	37.015	3.171	-1.1	0.75	0.474359	0.1367	0.00404992	-0.275641	0.000998561	0.808697	0.209345	2.91397	0.00178421	8.82087	CASS4	eQTL	RGE	CSTF1	Brain_Cerebellum	[0.0009,0.0015]	-0.24
20	54998544	rs6014724	A	G	A	32.788	9.976	1.46	0.842105	0.564103	0.158	0.00219173	-0.278003	0.000682674	-0.963354	0.167685	3.55142	0.000191686	10.3179	CASS4	eQTL	RGE	RPL39P	Cells_Transformed_fibroblasts	[0.001,0.0017]	0.3
20	55002428	rs6127750	C	T	T	23.761	12.46	2.45	0.815789	0.564103	0.1261	0.00545132	-0.251687	0.00241313	0.522289	0.300734	3.05041	0.00114258	8.34485	CASS4	intron_variant	UCE	-	-	[0.0009,0.0015]	0.78*
20	55007957	rs2064862	C	G	G	33.525	2.486	0	0.842105	0.628205	0.0989	0.0122093	-0.2139	0.00844899	1.24207	0.107105	3.65395	0.00012924	8.8453	CASS4	eQTL	RGE	CSTF1	Brain_Cerebellar_Hemisphere	[0.0008,0.0014]	0.54
20	55101317	rs28620942	A	G	G	34.386	3.021	1.66	0.565789	0.307692	0.1154	0.00737865	-0.258097	0.00191847	1.02175	0.15345	1.46361	0.0716502	6.80789	GCNT7	eQTL	RGE	RTFDC1	Thyroid	[0.0008,0.0013]	0.85*
20	55104225	rs6069770	T	C	C	29.247	0.071	-0.783	0.723684	0.474359	0.1098	0.00867714	-0.249325	0.00262269	1.07898	0.140298	2.04888	0.0202371	7.18968	GCNT7	eQTL	RGE	FAM209B	Testis	[0.0008,0.0013]	-0.26
20	55108617	rs3209183	C	A	A	34.432	0.307	2.8	0.723684	0.474359	0.1098	0.00867694	-0.249325	0.00262269	1.13442	0.128309	2.02198	0.0215893	7.20039	FAM209B	missense_variant	CPS	-	-	[0.0008,0.0013]	-0.26
20	55111364	rs2296129	A	C	A	34.544	16.75	1.2	0.802632	0.551282	0.123	0.00584797	-0.25135	0.00187199	-1.17893	0.119213	2.49506	0.00629673	8.08525	FAM209B	missense_variant	CPS	-	-	[0.0009,0.0014]	0
21	16789679	rs2823261	A	G	A	34.394	7.995	2.52	0.855263	0.641026	0.1028	0.0109651	-0.214238	0.00662189	-2.12063	0.0169766	1.74574	0.0404281	7.30247	-	intergenic_variant	UCE	-	-	[0.0009,0.0014]	0.62
21	16790843	rs2823267	C	T	C	31.934	10.87	2.85	0.855263	0.641026	0.1028	0.0109645	-0.214238	0.00662189	-2.06494	0.0194645	1.7932	0.0364705	7.28785	-	intergenic_variant	UCE	-	-	[0.0009,0.0014]	0.62
21	16791078	rs2823268	T	C	T	32.259	4.304	2.14	0.855263	0.641026	0.1028	0.0109644	-0.214238	0.00662189	-2.06494	0.0194645	1.7932	0.0364705	7.28785	-	intergenic_variant	UCE	-	-	[0.0009,0.0014]	0.62
21	35052288	rs7277865	A	C	C	25.236	1.495	0.361	0.355263	0.653846	0.1527	0.00264122	0.298583	0.0002955	-1.30974	0.0951418	0.278843	0.390183	7.538	ITSN1	eQTL	RGE	ITSN1	Brain_Caudate_basal_ganglia	[0.0009,0.0015]	0.45
21	35125373	rs2834256	A	T	A	34.865	3.73	2.98	0.723684	0.371795	0.2118	0.000505092	-0.351889	2.67e-05	-1.51755	0.0645638	1.66518	0.0479384	10.3794	ITSN1	intron_variant	UCE	-	-	[0.0011,0.0018]	-0.09
21	46184864	rs658657	T	G	G	30.023	3.11	-0.727	0.486842	0.128205	0.2536	0.000177582	-0.358637	2.75e-05	0.513594	0.303768	-2.52674	0.994244	8.83123	UBE2G2	eQTL	RGE	COL18A1	Brain_Cerebellum	[0.0014,0.0023]	-0.41
21	46197941	rs183518	A	G	G	32.344	4.127	0.769	0.486842	0.115385	0.2733	0.000120298	-0.371457	1.47e-05	0.670044	0.251415	-3.47125	0.999741	9.35215	UBE2G2	eQTL	RGE	UBE2G2	Testis	[0.0014,0.0024]	-0.41
21	46206067	rs7364120	C	T	C	31.162	6.181	-0.884	0.631579	0.282051	0.2091	0.000562081	-0.349528	2.99e-05	-0.11487	0.454274	-1.35781	0.912738	8.15687	UBE2G2	eQTL	RGE	UBE2G2	Artery_Aorta	[0.0011,0.0018]	-0.13
21	46211664	rs235269	A	G	G	34.031	2.387	0.149	0.460526	0.115385	0.2449	0.000230126	-0.345142	5.22e-05	0.770509	0.220499	-1.03068	0.848655	8.64823	UBE2G2	eQTL	RGE	UBE2G2	Whole_Blood	[0.0014,0.0023]	-0.29
21	46229806	rs4818977	C	T	C	38.394	7.604	2.11	0.776316	0.423077	0.2195	0.000428449	-0.353239	2.5e-05	0.64704	0.258803	0.0561255	0.477621	8.87811	SUMO3	intron_variant	UCE	-	-	[0.0011,0.0019]	0.15
21	46233836	rs2838697	C	A	C	33.726	5.854	-0.659	0.776316	0.423077	0.2195	0.000428153	-0.353239	2.5e-05	0.668345	0.251957	0.261481	0.396861	8.9705	SUMO3	missense_variant	CPS	-	-	[0.0011,0.0019]	0.15
22	18420055	rs9605439	T	C	T	34.023	7.942	2.67	0.289474	0.564103	0.1317	0.00459403	0.274629	0.00103794	0.248175	0.401999	1.56688	0.0585713	6.94973	MICAL3	intron_variant	UCE	-	-	[0.0008,0.0014]	0.24
22	18430193	rs1109052	C	T	C	37.004	8.801	4.06	0.289474	0.564103	0.1317	0.00459314	0.274629	0.00103794	0.8636	0.193904	1.96808	0.0245295	7.64444	MICAL3	intron_variant	UCE	-	-	[0.0008,0.0014]	0.24
22	30066568	rs2857648	C	G	C	33.996	14.1	5	0.842105	0.628205	0.0989	0.0122087	-0.2139	0.00669338	-1.43838	0.075163	2.14643	0.0159194	7.00975	NF2	intron_variant	UCE	-	-	[0.0008,0.0014]	0.69
22	30079213	rs7291645	T	C	C	33.004	13.71	2.07	0.842105	0.628205	0.0989	0.0122081	-0.2139	0.00844899	0.597521	0.27508	2.46541	0.00684277	6.71185	NF2	3_prime_UTR_variant	UCE	-	-	[0.0008,0.0014]	0.69
22	30083426	rs5752953	T	G	T	34.278	17.32	2.56	0.842105	0.628205	0.0989	0.012208	-0.2139	0.00669338	-1.19196	0.116638	2.42799	0.00759135	7.14055	NF2	intron_variant	UCE	-	-	[0.0008,0.0014]	0.69
22	30085655	rs2283863	C	G	C	33.181	18.99	0.687	0.842105	0.628205	0.0989	0.0122078	-0.2139	0.00669338	-1.18405	0.118197	2.34968	0.00939479	7.04222	NF2	intron_variant	UCE	-	-	[0.0008,0.0014]	0.69
22	31559255	rs8135417	G	A	G	24.444	0.884	-1.16	0.671053	0.358974	0.1668	0.00175153	-0.312078	0.000165982	-0.566179	0.285636	0.194784	0.422781	7.45459	RNF185	eQTL	RGE	RNF185	Brain_Cerebellum	[0.0009,0.0016]	0.66
22	31588376	rs5749230	G	A	G	35.444	7.878	3.09	0.763158	0.474359	0.1511	0.00268339	-0.288799	0.000442799	0.322541	0.373521	0.677484	0.24905	6.95651	RNF185	intron_variant	UCE	-	-	[0.0009,0.0015]	0.15
22	31603741	rs5753512	C	T	C	33.023	12.08	3.19	0.763158	0.474359	0.1511	0.0026829	-0.288799	0.000442799	1.06901	0.142533	-0.158265	0.562876	7.02086	RNF185-AS1	upstream_gene_variant	UCE	-	-	[0.0009,0.0015]	0.15
22	31614822	rs5749236	C	T	C	35.981	21.3	4.78	0.763158	0.474359	0.1511	0.0026824	-0.288799	0.000442799	1.18992	0.117039	-0.112908	0.544948	7.12058	LIMK2	intron_variant	UCE	-	-	[0.0009,0.0015]	0.15
22	31704172	rs4820964	A	G	A	35.154	12.45	2.84	0.407895	0.717949	0.1673	0.00174175	0.310054	0.000249147	1.32535	0.0925274	-0.321971	0.626263	7.59953	RP3-400N23.6	intron_variant	UCE	-	-	[0.0009,0.0016]	0.07
22	31721347	rs5753561	A	G	A	32.012	7.014	2.45	0.763158	0.474359	0.1511	0.00267894	-0.288799	0.000442799	-1.27089	0.101884	0.496775	0.309674	7.42682	RP3-400N23.6	intron_variant	UCE	-	-	[0.0009,0.0015]	0.15
22	31722193	rs5749255	C	T	C	26.34	18.92	5.13	0.763158	0.474359	0.1511	0.00267885	-0.288799	0.000442799	-1.43425	0.0757503	1.0593	0.144732	7.8859	PATZ1	3_prime_UTR_variant	UCE	-	-	[0.0009,0.0015]	0.15
22	31735212	rs5753566	A	G	A	37.664	21.3	3.99	0.763158	0.474359	0.1511	0.00267845	-0.288799	0.000442799	-0.95589	0.169564	0.682499	0.247462	7.30307	PATZ1	intron_variant	UCE	-	-	[0.0009,0.0015]	0.15
22	31761873	rs131220	T	C	C	27.286	0.058	-0.599	0.697368	0.397436	0.1554	0.00238462	-0.299933	0.000380378	0.524241	0.300055	2.27186	0.0115475	8.50267	-	eQTL	RGE	SFI1	Skin_Sun_Exposed_Lower_leg	[0.0009,0.0015]	-0.7
22	37269556	rs3788524	C	T	T	35.004	7.414	2.01	0.0657895	0.346154	0.2029	0.000624007	0.280364	0.000621738	-0.669553	0.251571	0.841735	0.199968	7.70958	NCF4	intron_variant	UCE	-	-	[0.0015,0.0024]	0.15
22	37271882	rs2075939	T	C	C	31.718	12.46	-0.74	0.0657895	0.346154	0.2029	0.00062381	0.280364	0.000621738	-0.624122	0.266274	0.794806	0.213363	7.65689	NCF4	missense_variant	CPS	-	-	[0.0015,0.0024]	0.15
22	37300410	rs6000476	A	G	A	33.236	6.905	2.75	0.236842	0.512821	0.1388	0.00387501	0.275978	0.000985743	2.03051	0.0211525	2.53124	0.00568292	9.33803	-	regulatory_region_variant	UCE	-	-	[0.0009,0.0015]	-0.33
22	37305680	rs2413433	G	A	A	34.865	0.18	-0.317	0.25	0.487179	0.1021	0.0114718	0.237179	0.00309158	-2.89079	0.00192126	2.73975	0.00307417	9.67887	CSF2RB	eQTL	RGE	PDXP	Brain_Hippocampus	[0.0008,0.0013]	0
22	37316133	rs41280005	G	A	G	35.097	5.624	2.31	0.855263	0.564103	0.1752	0.00137335	-0.291161	0.000402038	-1.97381	0.0242018	2.87691	0.00200783	10.5714	CSF2RB	intron_variant	UCE	-	-	[0.0011,0.0018]	0.18
22	37319589	rs5750339	G	C	G	32.224	3.001	2.04	0.236842	0.474359	0.1041	0.0103579	0.237517	0.00393789	1.7451	0.0404838	2.69721	0.00349603	8.23861	CSF2RB	intron_variant	UCE	-	-	[0.0008,0.0013]	0.03
22	40832501	rs12158872	G	C	C	34.058	5.508	2.25	0.460526	0.769231	0.1724	0.00147498	0.308704	0.000192123	-1.4262	0.0769052	-0.837268	0.798779	7.75925	MKL1	intron_variant	UCE	-	-	[0.001,0.0016]	0.13
22	40842405	rs73167044	T	C	C	35.873	6.257	2.27	0.460526	0.769231	0.1724	0.00147409	0.308704	0.000192123	-1.85681	0.0316692	-0.099232	0.539523	8.31525	MKL1	intron_variant	UCE	-	-	[0.001,0.0016]	0.13
22	40849495	rs17001920	T	C	T	33.1	7.453	2.71	0.460526	0.769231	0.1724	0.0014737	0.308704	0.000263795	0.596934	0.275276	-0.555432	0.7107	7.11887	MKL1	intron_variant	UCE	-	-	[0.001,0.0016]	0.13
22	40877004	rs59098711	T	C	C	28.093	2.771	0.235	0.394737	0.692308	0.1529	0.00261959	0.297571	0.00030829	-0.539598	0.294737	-0.578044	0.718383	6.76702	MKL1	eQTL	RGE	ADSL;MCHR1	Heart_Atrial_Appendage;Whole_Blood	[0.0009,0.0015]	-0.09
22	40881402	rs3827381	T	C	C	35.846	17.52	4.74	0.460526	0.769231	0.1724	0.00147083	0.308704	0.000192123	-1.43516	0.0756206	-0.761685	0.776876	7.77987	MKL1	intron_variant	UCE	-	-	[0.001,0.0016]	0.13
22	40881403	rs3827382	G	A	G	35.865	19.72	5.78	0.460526	0.769231	0.1724	0.00147073	0.308704	0.000263795	0.636783	0.262133	-0.761685	0.776876	7.10233	MKL1	intron_variant	UCE	-	-	[0.001,0.0016]	0.13
22	40883599	rs10483205	C	T	C	34.734	15.43	3.3	0.460526	0.769231	0.1724	0.00147054	0.308704	0.000263795	0.65658	0.255726	-0.618418	0.73185	7.13906	MKL1	intron_variant	UCE	-	-	[0.001,0.0016]	0.13
22	40893789	rs73167093	T	C	T	26.645	10.38	2.02	0.460526	0.769231	0.1724	0.00146945	0.308704	0.000263795	-0.403923	0.343135	-1.37012	0.914675	6.91485	MKL1	intron_variant	UCE	-	-	[0.001,0.0016]	0.13
22	40895706	rs73167097	T	A	A	30.981	7.423	2.26	0.460526	0.769231	0.1724	0.00146915	0.308704	0.000192123	-0.565486	0.285872	-1.02769	0.847952	7.16481	MKL1	intron_variant	UCE	-	-	[0.001,0.0016]	0.13
22	40900856	rs73169003	T	C	T	35.544	7.021	2.95	0.460526	0.769231	0.1724	0.00146866	0.308704	0.000263795	-0.212474	0.415869	-1.31055	0.904995	6.83621	MKL1	intron_variant	UCE	-	-	[0.001,0.0016]	0.13
22	40901345	rs10483206	C	T	T	34.236	6.269	2.24	0.460526	0.769231	0.1724	0.00146856	0.308704	0.000192123	-0.577023	0.281962	-1.31055	0.904995	7.14269	MKL1	intron_variant	UCE	-	-	[0.001,0.0016]	0.13
22	40914949	rs9611367	T	C	T	18.131	5.433	2.57	0.631579	0.294872	0.1943	0.000828553	-0.336707	5.47e-05	-0.0532192	0.478779	-1.47764	0.930248	7.69496	MKL1	intron_variant	UCE	-	-	[0.001,0.0017]	0.1
22	41597377	rs8138990	A	C	A	32.521	12.48	2.75	0.223684	0.461538	0.1063	0.00977997	0.237854	0.00389332	1.58581	0.0563912	2.58535	0.00486391	7.98115	L3MBTL2	upstream_gene_variant	UCE	-	-	[0.0008,0.0013]	-0.15
22	41598933	rs136402	G	A	G	20.066	4.228	0.118	0.894737	0.679487	0.1173	0.00684867	-0.21525	0.00641146	-1.05527	0.145651	2.54826	0.005413	7.46069	L3MBTL2	eQTL	RGE	RP4-669P10.16	Adipose_Subcutaneous	[0.001,0.0017]	0.17
22	41657626	rs2235850	C	T	C	34.498	12.14	2.4	0.815789	0.474359	0.2151	0.000466672	-0.341431	4.39e-05	-1.48267	0.0690809	2.28698	0.0110985	10.8039	RANGAP1	intron_variant	UCE	-	-	[0.0012,0.0019]	0.15
22	41660964	rs139520	A	G	G	32.116	8.625	3.25	0.710526	0.371795	0.1965	0.000756651	-0.338731	7.03e-05	1.53797	0.0620279	1.76517	0.0387677	9.89309	RANGAP1	intron_variant	UCE	-	-	[0.001,0.0017]	0.14
22	41663099	rs139524	A	T	T	21.722	1.177	0.226	0.710526	0.371795	0.1965	0.000756552	-0.338731	7.03e-05	1.49831	0.0670263	2.05065	0.0201506	10.1437	RANGAP1	eQTL	RGE	NHP2L1	Cells_Transformed_fibroblasts	[0.001,0.0017]	0.14
22	41734757	rs5758302	T	C	C	33.521	5.033	-1.31	0.868421	0.564103	0.1933	0.00084159	-0.304318	0.000317135	-0.187982	0.425445	1.84246	0.032704	8.43021	ZC3H7B	eQTL	RGE	FAM109B	Cells_EBV-transformed_lymphocytes	[0.0012,0.002]	0.11
22	41739370	rs1883828	T	C	C	30.336	6.423	2.23	0.631579	0.320513	0.1661	0.00182135	-0.311066	0.000238662	1.44975	0.073564	2.20583	0.013698	9.3585	ZC3H7B	intron_variant	UCE	-	-	[0.0009,0.0016]	0.19
22	41741824	rs3817998	C	T	T	23.942	2.79	-2.5	0.868421	0.564103	0.1933	0.000841294	-0.304318	0.000317135	-0.10357	0.458755	2.33281	0.00982908	8.91971	ZC3H7B	eQTL	RGE	CTA-223H9.9	Esophagus_Muscularis	[0.0012,0.002]	0.11
22	41744840	rs2281330	G	A	G	34.606	6.646	2.39	0.868421	0.564103	0.1933	0.000840998	-0.304318	0.000231879	-0.430014	0.333593	2.39116	0.0083976	9.26257	ZC3H7B	intron_variant	UCE	-	-	[0.0012,0.002]	0.11
22	41747717	rs3817999	G	A	A	38.108	2.271	0	0.789474	0.461538	0.195	0.000810479	-0.327935	0.000114475	0.809372	0.209151	2.68019	0.0036789	10.1464	ZC3H7B	eQTL	RGE	ACO2	Lung	[0.0011,0.0018]	0.17
22	41750622	rs9611560	T	C	C	29.699	2.098	-0.695	0.657895	0.333333	0.18	0.00120722	-0.324561	0.000132959	1.42019	0.0777761	2.93502	0.00166753	10.6816	ZC3H7B	eQTL	RGE	TOB2;RP1-85F18.5	Esophagus_Gastroesophageal_Junction;Skin_Sun_Exposed_Lower_leg	[0.001,0.0016]	0.32
22	41752944	rs1109151	A	G	G	30.158	0.218	-6.69	0.789474	0.474359	0.1818	0.00114806	-0.315115	0.000200708	1.13122	0.128981	2.71388	0.00332489	10.0052	ZC3H7B	eQTL	RGE	POLR3H	Brain_Caudate_basal_ganglia	[0.001,0.0017]	0.17
22	41753894	rs5758310	C	T	C	28.05	9.604	0.293	0.842105	0.564103	0.158	0.00219124	-0.278003	0.000682674	-1.14063	0.127012	2.41219	0.00792848	8.82206	ZC3H7B	eQTL	RGE	POLR3H	Esophagus_Mucosa	[0.001,0.0017]	0.14
22	41755105	rs5751084	A	G	A	27	15.06	4.81	0.789474	0.448718	0.2085	0.00057413	-0.340756	4.53e-05	-1.69178	0.045344	2.442	0.00730303	11.0649	ZC3H7B	3_prime_UTR_variant	UCE	-	-	[0.0011,0.0018]	0.17
22	41761290	rs4820437	T	C	C	29.672	2.326	0.235	0.789474	0.461538	0.195	0.000810281	-0.327935	0.000114475	0.847918	0.198242	1.70596	0.0440078	9.09193	TEF	eQTL	RGE	TEF	Testis	[0.0011,0.0018]	0.17
22	41768862	rs5751086	C	T	C	26.849	3.616	-2.42	0.789474	0.448718	0.2085	0.000574031	-0.340756	4.53e-05	-1.36658	0.0858784	1.53991	0.0617911	9.86016	TEF	eQTL	RGE	ACO2	Cells_Transformed_fibroblasts	[0.0011,0.0018]	0.17
22	41852583	rs8136635	G	A	G	31.714	0.382	-0.317	0.368421	0.679487	0.1661	0.00182126	0.311066	0.000238662	0.586203	0.27887	-0.378992	0.647653	7.1051	PHF5A	eQTL	RGE	ACO2	Muscle_Skeletal	[0.0009,0.0016]	0.28
22	41900439	rs5751117	A	G	A	29.653	0.098	-5.77	0.842105	0.512821	0.2098	0.000538475	-0.329285	7.71e-05	-0.27396	0.392058	0.0832384	0.466831	8.11927	ACO2	eQTL	RGE	RBX1	Esophagus_Mucosa	[0.0012,0.002]	0.14
22	41903743	rs2076199	G	T	G	32.676	2.214	-3.6	0.776316	0.435897	0.2057	0.000588254	-0.340418	4.6e-05	-0.652739	0.256962	-0.141312	0.556188	8.41259	ACO2	eQTL	RGE	CSDC2	Artery_Aorta	[0.0011,0.0018]	0.24
22	41903813	rs137831	A	C	C	34.981	0.003	1.28	0.776316	0.435897	0.2057	0.000588155	-0.340418	6.5e-05	-0.0484107	0.480695	-0.141312	0.556188	7.9905	ACO2	eQTL	RGE	PHF5A	Heart_Left_Ventricle	[0.0011,0.0018]	0.24
22	41911525	rs1799932	C	T	C	31.934	13.47	4.44	0.447368	0.794872	0.2177	0.000447018	0.347503	4.68e-05	0.0877856	0.465024	-0.774546	0.780696	8.11947	ACO2	synonymous_variant	UCE	-	-	[0.0011,0.0019]	0.1
22	41923651	rs203316	T	C	T	32.39	3.036	-3.43	0.815789	0.512821	0.1754	0.00136723	-0.302969	0.000245579	-0.298255	0.382754	0.978388	0.163941	7.67636	POLR3H	eQTL	RGE	TOB2;RP1-85F18.5	Testis;Brain_Caudate_basal_ganglia	[0.001,0.0017]	-0.03
22	41929175	rs2076198	T	G	T	33.232	3.888	-0.697	0.394737	0.692308	0.1529	0.00261919	0.297571	0.000419103	0.560004	0.287738	1.2384	0.107784	7.46796	POLR3H	eQTL	RGE	CCDC134	Cells_Transformed_fibroblasts	[0.0009,0.0015]	0.32
22	42280361	rs2267442	G	A	G	32.649	2.342	-0.528	0.473684	0.179487	0.1688	0.00165632	-0.294197	0.000354745	-0.730373	0.232581	-1.51635	0.935285	6.89342	SREBF2	eQTL	RGE	DESI1;RP1-85F18.5	Adipose_Visceral_Omentum;Adrenal_Gland	[0.001,0.0017]	-0.22
22	42289797	rs73165107	C	T	C	31.834	21.1	2.89	0.631579	0.923077	0.2095	0.00054934	0.291498	0.000536109	-0.0978382	0.461031	-1.90383	0.971534	6.87972	SREBF2	intron_variant	UCE	-	-	[0.0014,0.0023]	-0.2
22	42290177	rs12157312	T	C	C	35.378	5.609	2.37	0.631579	0.923077	0.2095	0.000549241	0.291498	0.000396508	-0.675401	0.249711	-1.90383	0.971534	7.27709	SREBF2	intron_variant	UCE	-	-	[0.0014,0.0023]	-0.2
22	42293140	rs2228313	G	C	C	32.004	16.9	2.15	0.631579	0.923077	0.2095	0.000548846	0.291498	0.000396508	-0.687766	0.2458	-2.30759	0.989489	7.2763	SREBF2	missense_variant	CPS	-	-	[0.0014,0.0023]	-0.2
22	42300948	rs17848337	C	A	C	28.9	22	3.18	0.631579	0.935897	0.2318	0.000301238	0.304318	0.000317135	0.452563	0.325432	-1.013	0.84447	7.5808	SREBF2	synonymous_variant	UCE	-	-	[0.0016,0.0026]	-0.2
22	42303724	rs73165119	C	G	C	33.672	13.99	3.38	0.631579	0.935897	0.2318	0.000300843	0.304318	0.000317135	0.225861	0.410655	-0.822575	0.794625	7.50678	SREBF2	downstream_gene_variant	UCE	-	-	[0.0016,0.0026]	-0.2
22	42308284	rs73165124	C	T	C	33.718	14.4	2.24	0.644737	0.935897	0.218	0.0004404	0.291161	0.000543422	0.111076	0.455778	-1.15313	0.875572	7.01997	SHISA8	intron_variant	UCE	-	-	[0.0015,0.0025]	-0.2
22	42315790	rs763263	C	T	T	26.355	7.884	-2.94	0.578947	0.884615	0.2032	0.000614131	0.305668	0.000218895	-0.520064	0.301509	-1.0118	0.844183	7.46577	CTA-250D10.23	eQTL	RGE	CYP2D7P1	Colon_Transverse	[0.0012,0.0021]	-0.16
22	42330336	rs73165141	G	A	G	32.996	6.362	2.11	0.657895	0.935897	0.2042	0.000601686	0.278003	0.00091196	0.421966	0.336525	-1.84455	0.967448	6.74801	CENPM	downstream_gene_variant	UCE	-	-	[0.0015,0.0024]	-0.14
22	42336172	rs5758511	G	A	G	30.919	5.708	0.783	0.763158	0.461538	0.1637	0.00186639	-0.301619	0.000260032	0.10834	0.456863	-1.07804	0.859492	6.71994	CENPM	stop_gained	CPS	-	-	[0.001,0.0016]	-0.14
22	42395242	rs133303	C	G	C	27.645	6.94	1.21	0.407895	0.166667	0.1217	0.00609874	-0.241228	0.00268529	-2.29643	0.0108257	-1.56072	0.940705	6.77786	WBP2NL	eQTL	RGE	NAGA	Brain_Frontal_Cortex_BA9	[0.0009,0.0015]	-0.35
22	43684059	rs5751471	A	G	A	34.34	2.021	-0.741	0.723684	0.448718	0.1331	0.00441674	-0.274966	0.000769117	-1.19891	0.115281	1.20481	0.114138	7.34972	SCUBE1	eQTL	RGE	SCUBE1	Brain_Cortex	[0.0008,0.0014]	-0.34
22	43687305	rs5751472	C	A	C	32.224	6.67	2.31	0.723684	0.448718	0.1331	0.00441625	-0.274966	0.000769117	-1.2274	0.109836	1.30945	0.0951909	7.44961	SCUBE1	intron_variant	UCE	-	-	[0.0008,0.0014]	-0.34
22	43692869	rs2269666	C	A	A	32.525	7.723	2.56	0.723684	0.435897	0.1454	0.00317386	-0.287787	0.0006218	0.445993	0.327801	1.4195	0.0778765	7.29774	SCUBE1	intron_variant	UCE	-	-	[0.0009,0.0015]	-0.34
22	43693733	rs2007836	T	C	T	37.081	12.93	1.74	0.289474	0.564103	0.1317	0.00459146	0.274629	0.00103794	0.544662	0.292993	1.41881	0.0779771	6.96305	SCUBE1	eQTL	RGE	SCUBE1;SCUBE1;SCUBE1;SCUBE1;SCUBE1;SCUBE1;SCUBE1	Brain_Frontal_Cortex_BA9;Artery_Aorta;Brain_Caudate_basal_ganglia;Brain_Nucleus_accumbens_basal_ganglia;Artery_Tibial;Brain_Putamen_basal_ganglia;Thyroid	[0.0008,0.0014]	-0.61
22	43699774	rs2269668	T	G	T	36.78	6.804	2.45	0.302632	0.653846	0.2096	0.000546871	0.351215	3.93e-05	1.42232	0.0774666	2.519	0.00588436	11.0089	SCUBE1	intron_variant	UCE	-	-	[0.0011,0.0018]	-0.14
22	43699978	rs2269669	G	A	G	34	6.357	2.31	0.868421	0.628205	0.1305	0.00465013	-0.240216	0.00278207	-1.41097	0.0791266	2.60929	0.00453641	8.33313	SCUBE1	intron_variant	UCE	-	-	[0.001,0.0016]	0.41
22	50524285	rs4838883	C	T	C	32.873	6.824	-9.65	0.578947	0.820513	0.1188	0.00656541	0.241565	0.00343206	1.17819	0.11936	3.53383	0.000204895	9.25879	MLC1	eQTL	RGE	MOV10L1	Skin_Sun_Exposed_Lower_leg	[0.0009,0.0015]	-0.25
22	50524400	rs137932	A	G	G	33.525	9.526	2.92	0.0921053	0.397436	0.2126	0.000487907	0.305331	0.000222075	-2.45411	0.00706164	3.70478	0.000105914	13.0913	MOV10L1	eQTL	RGE	MLC1	Testis	[0.0014,0.0023]	0.65
22	50525124	rs4838817	C	T	C	35.158	5.377	1.81	0.578947	0.807692	0.1046	0.010239	0.228745	0.00526916	1.02368	0.152993	3.19995	0.00068725	8.24621	MOV10L1	eQTL	RGE	MOV10L1	Nerve_Tibial	[0.0008,0.0013]	-0.25
22	50528569	rs12628964	A	T	A	18.772	0.307	-8.4	0.434211	0.666667	0.0918	0.0152633	0.232456	0.00466352	-0.136037	0.445896	3.66598	0.00012332	8.40737	MOV10L1	missense_variant	CPS	MOV10L1	Adipose_Visceral_Omentum	[0.0007,0.0012]	0.44
22	50530501	rs9617066	A	T	T	35.062	0.218	-0.971	0.434211	0.666667	0.0918	0.0152631	0.232456	0.00363496	-1.57854	0.0572207	3.18897	0.000713892	8.64467	MOV10L1	missense_variant	CPS	-	-	[0.0007,0.0012]	0.39
22	50539413	rs138209	T	C	C	32.591	2.324	0.869	0.368421	0.628205	0.1149	0.00767663	0.259784	0.001373	-0.360772	0.359135	2.68586	0.00361705	7.86355	MOV10L1	eQTL	RGE	MOV10L1	Pituitary	[0.0008,0.0013]	0.22
22	50547558	rs138218	T	C	C	34.421	2.407	0.226	0.0789474	0.423077	0.2611	0.000151705	0.34413	3.86e-05	-1.22866	0.1096	0.560907	0.28743	9.73407	MOV10L1	eQTL	RGE	MLC1	Ovary	[0.0016,0.0026]	0.61
22	50599466	rs2272843	C	A	A	32.687	9.102	5.14	0.578947	0.871795	0.1845	0.00104377	0.292848	0.000375087	-0.903458	0.183142	-0.59779	0.72501	7.28413	MOV10L1	missense_variant	CPS	-	-	[0.0012,0.0019]	0.02
22	50610628	rs6010198	G	A	A	32.081	2.878	-0.57	0.407895	0.0769231	0.2512	0.000199113	-0.330972	9.99e-05	0.003711	0.49852	-1.10623	0.865687	8.06629	PANX2	eQTL	RGE	PANX2	Heart_Atrial_Appendage	[0.0015,0.0025]	-0.27
22	50616806	rs5771206	A	G	G	23.73	6.504	2.66	0.789474	0.448718	0.2085	0.000573636	-0.340756	6.4e-05	0.194105	0.423047	1.08363	0.139264	8.66495	PANX2	synonymous_variant	UCE	-	-	[0.0011,0.0018]	-0.12
22	50618797	rs2295225	C	G	G	31.417	6.488	2.22	0.394737	0.102564	0.1955	0.000804651	-0.292173	0.000521755	1.49827	0.0670315	-0.0490559	0.519563	7.83501	PANX2	downstream_gene_variant	UCE	-	-	[0.0013,0.0021]	-0.36
22	50620456	rs2340604	C	T	T	18.027	0.495	-0.842	0.105263	0.435897	0.2322	0.000294917	0.330634	7.25e-05	-1.05725	0.145199	0.249354	0.401543	8.90427	TRABD	eQTL	RGE	SELO	Brain_Cerebellum	[0.0014,0.0023]	0.83*
22	50620567	rs8140537	G	A	G	28.934	2.238	-1.64	0.605263	0.910256	0.2158	0.000455808	0.304993	0.000308323	1.44946	0.0736045	0.0416709	0.483381	8.30102	TRABD	eQTL	RGE	ADM2	Vagina	[0.0014,0.0023]	-0.38
22	50622227	rs5771213	A	G	A	30.494	0.349	-2.83	0.789474	0.525641	0.1319	0.00457714	-0.263833	0.00117959	-1.81954	0.0344146	0.490493	0.311892	7.23693	TRABD	eQTL	RGE	RP3-402G11.28	Nerve_Tibial	[0.0009,0.0015]	0.56
22	50629292	rs732405	T	G	G	28.286	8.057	0.33	0.421053	0.128205	0.1845	0.00104317	-0.292848	0.000507758	1.83496	0.0332559	-0.266534	0.605086	7.9723	TRABD	eQTL	RGE	TRABD;TRABD	Artery_Tibial;Liver	[0.0012,0.0019]	-0.48
22	50634544	rs5771093	G	A	G	28.718	13.93	0.501	0.894737	0.602564	0.1923	0.000869442	-0.292173	0.000385659	-0.240572	0.404943	1.14576	0.125947	7.76697	TRABD	eQTL	RGE	SELO;SELO	Esophagus_Mucosa;Artery_Tibial	[0.0012,0.0021]	0
22	50635332	rs9628304	C	T	C	27.911	11.19	1.14	0.894737	0.615385	0.1793	0.00123804	-0.279352	0.000647211	-0.277075	0.390861	1.33305	0.0912576	7.54393	TRABD	eQTL	RGE	SELO	Thyroid	[0.0012,0.002]	0
22	50637597	rs8238	G	C	C	36.579	2.246	0.723	0.131579	0.423077	0.1803	0.00119162	0.291498	0.000396508	-0.800484	0.211715	1.42815	0.0766242	8.11549	TRABD	eQTL	RGE	RP3-402G11.27	Testis	[0.0011,0.0019]	0.19
22	50639059	rs28668373	G	T	G	21.089	6.04	-0.477	0.921053	0.653846	0.1811	0.00116732	-0.267206	0.00103784	-0.128268	0.448969	1.17767	0.119464	7.18723	RP3-402G11.26	eQTL	RGE	TUBGCP6	Brain_Cortex	[0.0013,0.0022]	0.64
