# Supplementary material for: Prioritizing natural-selection signals from the deep-sequencing genomic data suggests multi-variant adaptation in Tibetan highlanders
Source: Natl Sci Rev. 2019 Aug 7;6(6):1201–22. doi: 10.1093/nsr/nwz108 (PMC8291452; doi:10.1093/nsr/nwz108)
Supplement: Table_S6_nwz108 [file table_s6_nwz108.xlsx]

## Sheet: 工作表1
Rank	Gene	Chromosome	No. AGVs	Key AGV																	Reported	Associated traits in this study	Related traits/pathways in literatures		Tissue-specific expression
				SNP ID	Position	Ancestral allele	Derived allele	Variant type	DAF (TIB)	DAF (HAN)	FST	Difference of DAF (TIB-HAN)	iHS	XP-EHH	CMS	Tissue-specific expression of eQTLs	CADD_phred	GERP	s	r			Traits/pathways	References/Databases
1	TMEM247*	2	12	rs116983452	46707674	G	C	CPS	0.763	0.026	0.724	0.737	3.63195	10.4352	19.845	-	2.42	2.01	[0.0035,0.0058]	0.84*	Tibetan	UA; RBC; HGB; HCT	-	(Zhang, Lu, et al. 2017)	Testis
2	EPAS1*	2	12	rs1900592	46629693	C	G	RGE	0.882	0.231	0.594	0.651	1.84332	5.82495	23.76	Whole_Blood	7.47	-0.13	[0.0023,0.0039]	0.81*	Tibetan,Ethiopian,dog,wolf,pig,snow leopard	UA; RBC; HGB; HCT	Regulation of HIF by Oxygen; Birth weight; HIF pathway; Hypoxia-related genes	(Wang, et al. 2011; Scheinfeldt, et al. 2012; Cho, et al. 2013; Ai, et al. 2014; Foll, et al. 2014; Horikoshi, et al. 2016); PathCards	Lung
3	ATP6V1E2*	2	14	rs60604300	46767692	A	T	RGE	0.75	0.077	0.557	0.673	2.28673	4.48371	17.122	-	3.9	2.74	[0.0022,0.0036]	0.48	N	UA; RBC; HGB; HCT	-	(Yi, et al. 2010)	Testis
4	CRIPT*	2	11	rs2346419,rs12105006	46845069,46862586	G	A	RGE	0.289	0.859	0.523,0.523	-0.57	-1.002	1.70309	14.733,15.317	Nerve_Tibial;Breast_Mammary_Tissue	3.14	-1.54	[0.0022,0.0037],[0.0022,0.0037]	-0.61,-0.61	N	UA; RBC; HGB; HCT	-	-	-
5	RHOQ*	2	5	rs1001746	46774599	A	G	RGE	0.132	0.679	0.467	-0.547	-1.66	1.62875	16.165	Artery_Tibial	7.96	-0.65	[0.0019,0.0032]	0.56	N	RBC; HGB; HCT	-	-	-
6	EGLN1*	1	3	rs186996510	231557623	G	C	CPS	0.526	0.038	0.449	0.488	1.03353	-0.379	13.234	-	14.73	3.51	[0.0024,0.004]	0.28	Tibetan,Ethiopian,snow leopard	-	Hematocrit; Red blood cell count; Regulation of HIF by Oxygen; Hemoglobin concentration; HIF pathway; Hypoxia-related genes; Angiogenesis	(Simonson, et al. 2010; Wang, et al. 2011; Scheinfeldt, et al. 2012; Cho, et al. 2013; Foll, et al. 2014; Astle, et al. 2016); PathCards	Muscle
7	PIGF*	2	3	rs4953408	46886565	T	C	RGE	0.605	0.013	0.36	0.592	0.943343	-2.096	12.275	-	11.56	2.9	[0.0015,0.0026]	0.56	N	RBC; HGB; HCT	VEGF signaling pathway	PathCards	-
8	ST13P5	11	1	rs10741744	18398738	C	A	RGE	0.658	0.205	0.338	0.453	0.474451	-0.019	11.892	Cells_EBV-transformed_lymphocytes	0.94	0.11	[0.0015,0.0024]	0.85*	N	-	Blood protein levels	(Suhre, et al. 2017)	-
9	RP5-956O18.2	1	1	rs80273715	231322749	T	C	RGE	0.526	0.077	0.38	0.449	0.833082	-1.559	11.839	Whole_Blood	6.71	-0.25	[0.0019,0.0031]	0.44	N	-	-	-	Testis
10	AC084117.3	11	2	rs2403279	18416615	A	G	RGE	0.355	0.795	0.322	-0.44	-3.045	4.47029	15.514	-	8.68	3.06	[0.0014,0.0024]	0.85*	N	-	-	-	-
11	LDHA	11	2	rs7112492	18405510	C	G	RGE	0.316	0.744	0.322	-0.428	-2.47	3.93629	11.96	Thyroid	1.19	-2.7	[0.0014,0.0024]	0.85*	N	-	Glycolysis and gluconeogenesis; TCA; HIF pathway	PathCards	Cells
12	ZFAND1	8	2	rs2957011	82560005	G	A	RGE	0.618	0.192	0.309	0.426	-1.206	-3.64	11.258	Brain_Frontal_Cortex_BA9	3.13	0.24	[0.0014,0.0023]	-0.17	N	-	-	-	-
13	SLC10A5	8	1	rs1058401	82570631	T	C	RGE	0.618	0.192	0.309	0.426	-1.461	-4.052	11.46	Nerve_Tibial;Artery_Aorta;Esophagus_Muscularis;Cells_EBV-transformed_lymphocytes;Esophagus_Mucosa;Whole_Blood;Artery_Tibial;Adipose_Subcutaneous;Thyroid;Adrenal_Gland;Cells_Transformed_fibroblasts;Colon_Transverse	1.72	-5.09	[0.0014,0.0023]	-0.17	N	-	-	-	Brain
14	IMPA1P	8	1	rs2975935	82553983	G	A	RGE	0.618	0.192	0.309	0.426	-0.684	-3.041	10.921	Nerve_Tibial;Brain_Cortex;Adipose_Visceral_Omentum	0.47	-1.77	[0.0014,0.0023]	-0.17	N	-	-	-	-
15	IMPA1	8	3	rs2975935,rs2142316,rs1058401	82553983,82565202,82570631	T	C	RGE	0.618	0.192	0.309,0.309,0.309	0.426	-1.461	-4.052	10.921,11.29,11.46	Nerve_Tibial;Artery_Aorta;Esophagus_Muscularis;Cells_EBV-transformed_lymphocytes;Esophagus_Mucosa;Whole_Blood;Artery_Tibial;Adipose_Subcutaneous;Thyroid;Adrenal_Gland;Cells_Transformed_fibroblasts;Colon_Transverse	1.72	-5.09	[0.0014,0.0023],[0.0014,0.0023],[0.0014,0.0023]	-0.17,-0.17,-0.17	N	-	-	-	-
16	RP11-727F15.9	11	1	rs6591809	63280181	A	T	RGE	0.408	0.821	0.296	-0.413	-1.733	0.214502	11.85	Nerve_Tibial	2.66	-1.17	[0.0014,0.0023]	-0.4	N	-	-	-	-
17	WNT7A	3	1	rs62234561	13868776	C	T	RGE	0.592	0.179	0.296	0.413	-0.557	-3.668	10.452	Esophagus_Mucosa	5.57	1.13	[0.0014,0.0023]	0.59	N	-	Body mass index	(Winkler, et al. 2015)	-
18	RBMS2	12	5	rs7299660,rs10876903,rs7132965	56929167,56929447,56930069	G	A	RGE	0.211	0.603	0.245,0.245,0.245	-0.392	-0.212	-0.783	9.21,9.21,9.149	-	20.8	4.15	[0.0012,0.002],[0.0012,0.002],[0.0012,0.002]	0.25,0.25,-0.04	N	-	-	-	-
19	ACVR1B*	12	3	rs7962469	52348259	A	G	RGE	0.25	0.628	0.244	-0.378	0.395894	-2.092	9.238	Lung	9.86	-5.83	[0.0012,0.002]	0.01	N	-	Hemoglobin; mTOR signaling pathway; Hematocrit; MAPK signaling pathway	(Yi, et al. 2010; Kanai, et al. 2018); PathCards	-
20	AC091729.9	7	10	rs7805591,rs2140578	1210745,1214003	C	T	RGE	0.263	0.641	0.242,0.242	-0.378	-0.4	-0.927	9.122,9.301	Testis;Artery_Tibial;Adipose_Subcutaneous;Thyroid;Colon_Transverse	9.95	3.24	[0.0012,0.0019],[0.0012,0.0019]	0.22,0.22	N	-	-	-	-
21	ZFAND2A	7	8	rs2949174,rs2140578,rs2949172	1213923,1214003,1214331	C	T	RGE	0.263	0.641	0.242,0.242,0.242	-0.378	-0.403	-0.918	9.296,9.301,9.304	Small_Intestine_Terminal_Ileum	0.74	-0.63	[0.0012,0.0019],[0.0012,0.0019],[0.0012,0.0019]	0.22,0.22,0.22	N	-	-	-	-
22	COX19	7	1	rs2949174	1213923	C	T	RGE	0.263	0.641	0.242	-0.378	-0.394	-0.944	9.296	Nerve_Tibial;Vagina;Skin_Not_Sun_Exposed_Suprapubic	1.26	-4.57	[0.0012,0.0019]	0.22	N	-	NOS pathway	RGD	-
23	UBE2G2	21	3	rs183518	46197941	G	A	RGE	0.487	0.115	0.273	0.372	0.670044	-3.471	9.352	Testis	4.13	0.77	[0.0014,0.0024]	-0.41	N	-	-	-	-
24	CHSY3	5	16	rs33923	129236239	T	C	RGE	0.171	0.551	0.247	-0.38	-0.515	3.10538	9.44	-	11.25	3.04	[0.0013,0.0021]	-0.77*	N	-	-	-	Artery
25	ZBTB22	6	1	rs194675	32905746	T	A	RGE	0.658	0.295	0.223	0.363	1.46185	2.35081	11.233	Artery_Coronary	6.91	0.07	[0.0011,0.0018]	0.73	N	-	-	-	-
26	COL18A1	21	1	rs658657	46184864	G	T	RGE	0.487	0.128	0.254	0.359	0.513594	-2.526	8.831	Brain_Cerebellum	3.11	-0.72	[0.0014,0.0023]	-0.41	N	-	Blood protein levels	(Sun, et al. 2018)	Artery
27	SOCS5*	2	2	rs73926564	46910488	G	C	RGE	0.105	0.462	0.26	-0.357	0.0393585	0.747175	9.422	Spleen	0.94	-0.28	[0.0014,0.0024]	0.57	N	UA; RBC; HGB; HCT	-	-	-
28	DYSF	2	4	rs4852777	71534161	G	C	RGE	0.118	0.474	0.253	-0.356	-1.656	2.62234	12.06	Testis;Artery_Tibial;Adipose_Subcutaneous	0.7	0.19	[0.0014,0.0023]	0.67	N	-	-	-	Blood
29	TEX9	15	2	rs57310185	56371590	G	C	RGE	0.842	0.487	0.237	0.355	-0.3	0.291368	8.871	Esophagus_Mucosa	1.04	0.13	[0.0012,0.0021]	-0.75	N	-	Mean corpuscular hemoglobin; Red cell distribution width; Mean corpuscular volume	(Astle, et al. 2016)	Cells
30	OR10R2	1	2	rs6679056,rs1418843	158450314,158450382	C	T	CPS	0.842	0.487	0.237,0.237	0.355	-0.22	1.37763	9.499,9.5	-	15.71	-1.38	[0.0012,0.0021],[0.0012,0.0021]	-0.3,-0.3	N	-	-	-	-
31	SUMO3	21	2	rs2838697	46233836	C	A	CPS	0.224	0.577	0.22	-0.353	0.668345	0.261481	8.971	-	5.85	-0.65	[0.0011,0.0019]	0.15	N	-	Processing and Activation of SUMO	PathCards	-
32	FAM57A	17	4	rs2474694	618039	C	T	RGE	0.25	0.603	0.217	-0.353	-1.093	-0.244	8.984	Small_Intestine_Terminal_Ileum	4.57	0.12	[0.0011,0.0018]	0.64	N	-	-	-	Skin
33	GPER1	7	1	rs6946684	1199790	C	G	RGE	0.25	0.603	0.215	-0.353	-0.265	-2.501	8.323	Thyroid	7.72	2.9	[0.0011,0.0018]	0.22	N	-	-	-	-
34	PNMT	17	2	rs4795389	37772656	A	C	RGE	0.737	0.385	0.213	0.352	-0.17	0.339826	8.544	Muscle_Skeletal	3.21	0.14	[0.0011,0.0018]	0.43	N	-	-	-	-
35	CSF3	17	1	rs1874228	37775274	A	G	RGE	0.737	0.385	0.213	0.352	-0.11	0.49708	8.595	Adipose_Subcutaneous	9	-3.11	[0.0011,0.0018]	0.43	N	-	PI3K-Akt signaling pathway	PathCards	-
36	BRD2	6	4	rs209474	32924584	C	T	RGE	0.421	0.103	0.209	0.318	4.2666	2.53991	10.633	-	18.52	3.74	[0.0011,0.0018]	0.59	UV	-	DNA damage Pathway	PathCards	-
37	FAM124B	2	3	rs6436479	225281206	A	G	RGE	0.645	0.308	0.209	0.337	-0.863	0.518177	8.258	Brain_Frontal_Cortex_BA9;Stomach	3.67	0.75	[0.0011,0.0018]	0.84*	N	-	-	-	-
38	FAM162B	6	3	rs2145334	116926832	A	G	RGE	0.434	0.782	0.216	-0.348	-1.216	-2.863	8.778	Lung	7.76	0.16	[0.0011,0.0019]	-0.53	N	-	-	-	-
39	KPNA5	6	8	rs7761672	116933018	A	T	RGE	0.447	0.795	0.216	-0.348	-1.284	-2.24	8.162	Brain_Cerebellar_Hemisphere	4.19	0.16	[0.0011,0.0019]	-0.53	N	-	-	-	-
40	RWDD1	6	1	rs1165373	116996934	A	G	RGE	0.447	0.795	0.218	-0.348	-1.278	-2.106	8.838	Heart_Left_Ventricle	2.25	0.55	[0.0011,0.0019]	-0.58	N	-	-	-	-
41	FTOP1	2	1	rs6746422	43182850	C	T	RGE	0.553	0.205	0.218	0.348	0.702219	0.700384	8.914	Thyroid	1.08	-5.52	[0.0011,0.0019]	0.66	N	-	-	-	-
42	LRRN2	1	1	rs6679336	204536197	G	A	RGE	0.5	0.154	0.23	0.346	0.688546	-3.219	8.417	Esophagus_Mucosa	0.53	-1.18	[0.0012,0.0021]	-0.37	N	-	-	-	-
43	MDM4	1	9	rs11240753,rs10900597,rs11801289	204475513,204522489,204528969	C	A	RGE	0.5	0.846	0.23,0.23,0.23	-0.346	-2.14	-1.951	8.307,9.274,8.547	-	20.7	4.36	[0.0012,0.0021],[0.0012,0.0021],[0.0012,0.0021]	-0.37,-0.37,-0.37	N	MDM4	p53 signaling pathway	PathCards	-
44	DPF3*	14	5	rs4899446	73316563	G	A	RGE	0.539	0.897	0.251	-0.358	-1.148	-0.835	8.973	-	6.72	3.19	[0.0014,0.0024]	-0.13	N	B12	-	-	-
45	MLC1	22	2	rs138218	50547558	G	A	RGE	0.092	0.397	0.261	-0.305	-2.454	3.70478	9.734	Testis	9.53	2.92	[0.0016,0.0026]	0.61	N	-	-	-	Brain
46	IL22RA1	1	1	rs10794645	24488622	C	T	RGE	0.118	0.462	0.239	-0.344	-1.422	1.83054	10.567	Heart_Atrial_Appendage	5.87	-2.65	[0.0013,0.0022]	-0.11	N	-	-	-	Pancreas
47	ZNF638	2	12	rs1804020	71654175	A	G	CPS	0.829	0.423	0.233	0.406	0.864995	3.19782	11.175	-	12.98	2.97	[0.0013,0.0021]	0.7	European	-	Hypoxia-related genes	(Warren, et al. 2017)	-
48	ACO2	22	4	rs5751086	41768862	A	G	RGE	0.789	0.462	0.209	0.327	0.809372	2.68019	9.86	Lung	2.27	0	[0.0011,0.0018]	0.17	N	-	TCA	PathCards	-
49	PHF5A	22	1	rs137831	41903813	C	A	RGE	0.776	0.436	0.206	0.34	-0.048	-0.141	7.99	Heart_Left_Ventricle	0	1.28	[0.0011,0.0018]	0.24	N	-	-	-	-
50	CSDC2	22	1	rs2076199	41903743	G	T	RGE	0.224	0.564	0.206	-0.34	-0.652	-0.141	8.412	Artery_Aorta	2.21	-3.59	[0.0011,0.0018]	0.24	N	-	-	-	-
51	AC091729.8	7	1	rs1543985	1213127	G	A	RGE	0.224	0.564	0.206	-0.34	-0.143	-1.026	7.994	Testis	3.33	0.63	[0.0011,0.0018]	0.12	N	-	-	-	-
52	PPP1R1B*	17	3	rs879606	37781849	C	T	RGE	0.263	0.615	0.199	-0.352	-0.848	0.936215	8.914	-	13.73	3.27	[0.001,0.0017]	0.43	N	PHOS	mTOR signaling pathway	PathCards	Brain
53	NHP2L1	22	1	rs139524	41663099	T	A	RGE	0.711	0.372	0.197	0.339	1.49831	2.05065	10.144	Cells_Transformed_fibroblasts	1.18	0.23	[0.001,0.0017]	0.14	N	-	-	-	-
54	AC073052.1	2	4	rs4674892	225267000	C	T	RGE	0.645	0.308	0.194	0.337	-0.616	-0.397	7.953	Heart_Left_Ventricle;Colon_Sigmoid	6.84	2.47	[0.001,0.0017]	0.87*	N	-	-	-	-
55	WDFY1	2	1	rs1916763	225290435	T	A	RGE	0.355	0.692	0.194	-0.337	0.10348	-1.046	7.755	Thyroid	0.75	0.24	[0.001,0.0017]	0.84*	N	-	-	-	-
56	RSPH4A	6	2	rs7751795	116955576	T	C	RGE	0.447	0.782	0.202	-0.335	-1.202	-1.97	8.364	Brain_Cerebellar_Hemisphere	2.27	-0.77	[0.0011,0.0018]	-0.58	N	-	-	-	Fallopian_Tube
57	ZUFSP	6	2	rs4946188	116973182	C	T	CPS	0.447	0.782	0.202	-0.335	-1.072	-1.178	8.317	-	9.96	1.52	[0.0011,0.0018]	-0.58	N	-	-	-	-
58	RP11-430C7.5	1	1	rs12566957	204556958	C	T	RGE	0.5	0.833	0.213	-0.333	-1.701	-0.961	8.937	Esophagus_Muscularis	4.39	0.5	[0.0012,0.0019]	-0.37	N	-	-	-	-
59	DCAF4	14	1	rs12888977	73310373	C	G	RGE	0.553	0.885	0.231	-0.332	-1.549	0.18655	9.261	Spleen	1.6	0.35	[0.0013,0.0022]	-0.13	N	-	-	-	-
60	RARB	3	19	rs322669	25338994	A	G	RGE	0.447	0.115	0.231	0.332	-1.467	-0.914	8.719	-	17.99	3.84	[0.0013,0.0022]	-0.22	N	-	Pulmonary function; Body mass index	(Soler Artigas, et al. 2011; Locke, et al. 2015; Akiyama, et al. 2017; Graff, et al. 2017)	-
61	PANX2	22	3	rs6010198	50610628	G	A	RGE	0.789	0.449	0.251	0.34	0.194105	1.08363	8.066	-	6.5	2.66	[0.0015,0.0025]	-0.27	N	-	-	-	Brain
62	IFNLR1	1	2	rs4649192	24479644	C	T	RGE	0.092	0.423	0.24	-0.331	-0.644	1.81759	9.787	Esophagus_Muscularis	4.43	-0.65	[0.0014,0.0024]	-0.09	N	-	-	-	-
63	SELO	22	3	rs2340604	50620456	T	C	RGE	0.105	0.436	0.232	-0.331	-1.057	0.249354	8.905	Brain_Cerebellum	0.5	-0.83	[0.0014,0.0023]	0.83*	N	-	-	-	Brain
64	DDX19B	16	1	rs2311380	69554585	A	T	RGE	0.145	0.474	0.215	-0.329	-1.372	2.96007	11.329	Brain_Nucleus_accumbens_basal_ganglia	3.02	-1.93	[0.0012,0.002]	0.08	N	-	-	-	-
65	RPL34	4	2	rs28626209	109585997	C	T	RGE	0.145	0.474	0.215	-0.329	-2.201	4.34644	14.459	Artery_Coronary	2.73	0.13	[0.0012,0.002]	0.77*	N	-	-	-	-
66	OR10X1*	1	3	rs863362,rs863363	158549492,158549511	G	A	CPS	0.158	0.487	0.21,0.21	-0.329	-0.344	0.809571	8.324,8.498	-	0.4	3.2	[0.0012,0.002],[0.0012,0.002]	-0.3,-0.3	Tibetan	-	Hypoxia-related genes	(Yi, et al. 2010)	Testis
67	RBX1*	22	1	rs5751117	41900439	A	G	RGE	0.158	0.487	0.21	-0.329	-0.274	0.0832384	8.119	Esophagus_Mucosa	0.1	-5.76	[0.0012,0.002]	0.14	Tibetan	-	Regulation of HIF by Oxygen; HIF pathway	(Yi, et al. 2010); PathCards	-
68	RPL34-AS1	4	16	rs2575607	109559439	A	G	RGE	0.197	0.513	0.198	-0.316	-1.394	2.9479	8.795	-	20.3	5.95	[0.0011,0.0018]	0.53	N	-	-	-	Testis
69	TEF	22	1	rs4820437	41761290	C	T	RGE	0.789	0.462	0.195	0.327	0.847918	1.70596	9.092	Testis	2.33	0.24	[0.0011,0.0018]	0.17	N	-	-	-	Brain
70	RP5-934G17.6*	1	1	rs198383	11933640	G	A	RGE	0.75	0.423	0.188	0.327	0.42607	1.77288	8.836	Muscle_Skeletal	1.25	-1.08	[0.001,0.0017]	-0.44	N	HCY	-	-	-
71	CFH	1	2	rs4658039	196513323	A	G	RGE	0.276	0.603	0.184	-0.327	-1.046	1.46955	9.007	Nerve_Tibial;Artery_Tibial	3.06	-1.42	[0.001,0.0017]	0.62	N	-	Blood protein levels	(Suhre, et al. 2017; Sun, et al. 2018)	-
72	CFHR1	1	2	rs4658039	196513323	A	G	RGE	0.276	0.603	0.184	-0.327	-1.046	1.46955	9.007	Nerve_Tibial;Artery_Tibial	3.06	-1.42	[0.001,0.0017]	0.62	N	-	-	-	Liver
73	RPSAP47	8	1	rs2400340	81920610	C	T	RGE	0.697	0.372	0.182	0.325	-0.561	0.0658538	7.705	Colon_Transverse	5.05	0.57	[0.001,0.0016]	0.54	N	-	-	-	-
74	PGAP3	17	16	rs407307,rs903504,rs903503	37827163,37829570,37829571	C	T	RGE	0.684	0.359	0.181,0.181,0.181	0.325	-0.9	-2.199	7.413,7.554,7.554	-	8.29	3.89	[0.001,0.0016],[0.001,0.0016],[0.001,0.0016]	0.64,0.64,0.64	N	-	-	-	-
75	STARD3	17	2	rs1877031	37814080	C	G	CPS	0.737	0.397	0.181	0.34	-0.148	1.04608	7.542	-	9.93	2.06	[0.001,0.0016]	0.64	N	-	-	-	-
76	FAM26F	6	1	rs2640884	116830834	C	A	RGE	0.671	0.346	0.18	0.325	-0.467	-1.288	7.349	Heart_Atrial_Appendage	0.37	0.14	[0.001,0.0016]	0.16	N	-	-	-	Spleen
77	TOB2	22	2	rs9611560	41750622	C	T	RGE	0.658	0.333	0.18	0.325	1.42019	2.93502	10.682	Esophagus_Gastroesophageal_Junction;Skin_Sun_Exposed_Lower_leg	2.1	-0.69	[0.001,0.0016]	0.32	N	-	-	-	-
78	RP1-85F18.5	22	3	rs9611560	41750622	C	T	RGE	0.658	0.333	0.18	0.325	1.42019	2.93502	10.682	Esophagus_Gastroesophageal_Junction;Skin_Sun_Exposed_Lower_leg	2.1	-0.69	[0.001,0.0016]	0.32	N	-	-	-	Testis
79	KCTD12*	13	1	rs9574041	77948918	T	C	RGE	0.645	0.321	0.18	0.324	1.25217	3.36246	11.173	Muscle_Skeletal	6.31	-2.81	[0.001,0.0016]	0.52	Tibetan	-	-	(Hu, et al. 2017)	-
80	RP11-449G16.1	2	1	rs34609846	40510792	T	C	RGE	0.618	0.295	0.18	0.323	1.0126	1.94859	9.18	Adipose_Subcutaneous	7.24	0.45	[0.001,0.0016]	-0.38	N	-	-	-	-
81	ZNF34	8	8	rs6599540	146007336	C	T	RGE	0.592	0.269	0.182	0.323	0.4944	1.60482	8.555	Muscle_Skeletal	4.17	0.12	[0.001,0.0017]	0.78*	N	-	-	-	-
82	DUSP11	2	1	rs2272051	74007136	C	T	CPS	0.579	0.256	0.183	0.323	2.02558	0.837293	9.161	-	9.08	1.32	[0.001,0.0017]	-0.3	N	-	-	-	-
83	RP1-257A7.5	6	1	rs4711939	13222877	T	C	RGE	0.539	0.218	0.188	0.321	0.159088	0.137842	7.553	Brain_Cerebellum	4.16	-5.04	[0.001,0.0017]	0.26	N	-	-	-	Brain
84	RP11-626H12.1	11	1	rs78695432	69572207	T	C	RGE	0.526	0.205	0.19	0.321	-0.209	-2.875	7.238	Esophagus_Muscularis	5.37	0.42	[0.0011,0.0018]	0.5	N	-	-	-	-
85	NAT8	2	3	rs1852646	73633984	T	C	RGE	0.487	0.756	0.193	-0.269	-2.705	-0.802	7.435	Colon_Sigmoid	3.91	-0.58	[0.0011,0.0018]	-0.39	N	-	Blood metabolite levels; Blood metabolite ratios	(Shin, et al. 2014).	Kidney
86	ESRP2	16	1	rs9940621	68429077	A	C	RGE	0.487	0.808	0.193	-0.321	0.302309	-2.018	7.44	Thyroid	0.54	-0.84	[0.0011,0.0018]	0.48	N	-	-	-	-
87	CNR1	6	1	rs1535257	88894422	A	C	RGE	0.5	0.179	0.196	0.321	-0.526	-1.915	7.441	Muscle_Skeletal	3.59	1.89	[0.0011,0.0018]	-0.57	N	-	-	-	-
88	NQO1	16	3	rs3790084,rs12019048	69887795,69888085	G	C	RGE	0.079	0.449	0.207,0.207	-0.37	0.201796	1.21744	8.939,9.113	-	6.19	2.98	[0.0012,0.002],[0.0012,0.002]	0.37,0.37	mouse	-	Hypoxia-related genes; Blood protein levels; Blood osmolality (transformed sodium); Body mass index	(Winkler, et al. 2015; Boger, et al. 2017; Sun, et al. 2018)	Cells
89	GNRH1	8	1	rs2271110	25224745	G	T	RGE	0.855	0.538	0.201	0.317	-0.252	1.03518	8.139	Muscle_Skeletal	1.51	-5.76	[0.0012,0.002]	-0.38	N	-	-	-	-
90	TRIM37	17	9	rs12601867	56455260	A	G	RGE	0.092	0.346	0.188	-0.254	-1.082	5.06229	9.449	Colon_Transverse	3.09	-2.61	[0.0011,0.0018]	0.16	N	-	-	-	-
91	RP3-523C21.2	6	1	rs6900501	132724116	A	G	RGE	0.184	0.5	0.188	-0.316	-0.043	-0.055	7.477	Colon_Transverse	1.72	-3.97	[0.0011,0.0018]	-0.4	N	-	-	-	-
92	COLCA2	11	4	rs7105857	111170744	T	C	CPS	0.803	0.487	0.185	0.316	-0.272	0.335805	7.468	-	8.7	3.16	[0.0011,0.0018]	-0.11	N	-	-	-	-
93	POLR3H	22	2	rs1109151	41752944	G	A	RGE	0.789	0.474	0.182	0.315	1.13122	2.71388	10.005	Brain_Caudate_basal_ganglia	0.22	-6.68	[0.001,0.0017]	0.17	N	-	-	-	-
94	TOX2	20	10	rs765357,rs4812753,rs6073238	42529403,42530438,42532910	G	A	RGE	0.211	0.538	0.179,0.179,0.179	-0.327	-0.834	1.07392	8.298,8.169,8.292	-	10.35	2.19	[0.001,0.0017],[0.001,0.0017],[0.001,0.0017]	0.05,0.05,0.43	N	-	Red blood cell count; Mean corpuscular volume	(Astle, et al. 2016)	-
95	MIIP*	1	2	rs2295283	12082926	C	T	CPS	0.763	0.449	0.179	0.314	-0.837	1.41931	8.235	Muscle_Skeletal	4.32	0.51	[0.001,0.0017]	0.43	N	FOLATE; HCY	-	-	-
96	ZNF592	15	6	rs8182086	85341859	G	A	CPS	0.539	0.795	0.177	-0.256	-2.986	-0.402	7.502	-	7.7	2.97	[0.001,0.0017]	0.06	N	-	-	-	-
97	MAL2	8	7	rs2432961	120197015	A	G	RGE	0.25	0.564	0.174	-0.314	-1.473	2.1385	9.311	-	13.22	3.47	[0.001,0.0016]	0.82*	N	-	-	-	-
98	CTB-113P19.3	5	6	rs2915888	151205100	C	T	RGE	0.289	0.59	0.17	-0.301	-1.247	0.146276	7.192	Colon_Sigmoid;Artery_Tibial;Adipose_Subcutaneous	12	1.42	[0.001,0.0016]	0.1	N	-	-	-	-
99	GSDMB	17	1	rs2271308	37817482	C	T	RGE	0.316	0.628	0.168	-0.312	-0.561	-0.533	7.244	Artery_Aorta;Stomach	6.91	-0.68	[0.0009,0.0016]	0.64	N	-	Fractional exhaled nitric oxide (childhood)	(van der Valk, et al. 2014)	-
100	RNF185	22	2	rs8135417	31559255	G	A	RGE	0.329	0.641	0.167	-0.312	-0.566	0.194784	7.455	Brain_Cerebellum	0.88	-1.15	[0.0009,0.0016]	0.66	N	-	-	-	-
101	ERBB2	17	2	rs1565922,rs903501	37831035,37839493	A	G	RGE	0.671	0.359	0.167,0.167	0.312	-1.097	-2.023	7.271,7.093	Nerve_Tibial	4.18	-1.09	[0.0009,0.0016],[0.0009,0.0016]	0.63,0.63	N	-	MAPK signaling pathway; Calcium signaling pathway; HIF pathway	PathCards	-
102	RP1-199J3.7	6	1	rs7450748	100039801	T	A	RGE	0.632	0.321	0.166	0.311	-0.324	-1.941	6.803	Muscle_Skeletal	2.9	-2.11	[0.0009,0.0016]	-0.06	N	-	-	-	Brain
103	SCAND2P	15	1	rs55953445	85323470	A	G	RGE	0.408	0.718	0.167	-0.31	-1.807	-1.225	8.003	Pancreas	0.12	-1.36	[0.0009,0.0016]	0.24	N	-	-	-	-
104	TPRKB	2	3	rs12624267	73986931	T	C	RGE	0.592	0.282	0.167	0.31	2.2255	1.65769	9.561	Colon_Transverse	5.87	0.11	[0.0009,0.0016]	-0.27	N	-	-	-	-
105	SP7	12	1	rs7298027	53953747	C	T	RGE	0.461	0.769	0.172	-0.308	-2.043	2.75719	10.77	Thyroid	2.89	0.39	[0.001,0.0016]	0.26	N	-	Mean corpuscular hemoglobin	(Kanai, et al. 2018)	Testis
106	SLC7A6	16	1	rs4783618	68356419	A	G	RGE	0.474	0.782	0.174	-0.308	-0.034	-1.099	6.941	Colon_Transverse	8.05	0.78	[0.001,0.0017]	0.44	N	-	Blood metabolite levels; Blood metabolite ratios	(Shin, et al. 2014)	-
107	SLC12A4	16	1	rs7195944	68346250	C	T	RGE	0.474	0.782	0.174	-0.308	-0.174	-1.298	6.975	Stomach	5.34	-0.84	[0.001,0.0017]	0.44	N	-	-	-	-
108	SLC7A6OS	16	1	rs3803650	68344696	C	T	CPS	0.474	0.782	0.174	-0.308	-0.174	-1.469	6.962	-	11.76	-5.33	[0.001,0.0017]	0.44	N	-	-	-	-
109	PRMT7	16	7	rs4783616	68343224	A	G	RGE	0.487	0.795	0.174	-0.308	0.488194	-1.826	6.932	Colon_Sigmoid	5.21	-1.07	[0.001,0.0017]	0.44	N	-	Body mass index	(Locke, et al. 2015; Akiyama, et al. 2017)	Brain
110	SENP2	3	2	rs6762208	185331165	C	T	CPS	0.513	0.205	0.177	0.308	-1.586	0.198294	7.551	-	11.07	2.27	[0.001,0.0017]	0.9*	N	-	Systolic blood pressure; Processing and Activation of SUMO; Diastolic blood pressure	(Parmar, et al. 2016; Warren, et al. 2017) ; PathCards;	-
111	SMPD3	16	3	rs12598731	68416144	C	G	RGE	0.487	0.808	0.177	-0.321	0.288824	-1.577	7.1	-	10.45	3.06	[0.001,0.0017]	0.48	N	-	Blood protein levels	(Suhre, et al. 2017)	-
112	ALMS1	2	16	rs1052161,rs3820700,rs2017116	73828538,73716810,73717103	C	T	CPS	0.421	0.718	0.167,0.177,0.177	-0.297	-3.04	1.45522	6.765,7.117,6.994	Esophagus_Mucosa;Whole_Blood	4.88	0.11	[0.0009,0.0016],[0.001,0.0017],[0.001,0.0017]	-0.48,-0.39,-0.39	N	-	-	-	-
113	RP11-10L7.1	4	5	rs4693209	89187068	G	A	RGE	0.5	0.808	0.177	-0.308	-1.033	-0.903	7.26	Brain_Frontal_Cortex_BA9;Brain_Caudate_basal_ganglia;Brain_Anterior_cingulate_cortex_BA24	4.1	-2.04	[0.001,0.0017]	0.78*	N	-	-	-	-
114	RRAS2	11	8	rs17557844	14262559	T	A	RGE	0.145	0.436	0.179	-0.291	-0.339	5.34257	7.794	Cells_Transformed_fibroblasts	3.66	-5.61	[0.001,0.0017]	-0.19	N	-	MAPK signaling pathway; Vitamin D levels	(Anderson, et al. 2014) ;PathCards	-
115	FASTKD1	2	1	rs76063050	170303522	C	T	RGE	0.447	0.141	0.193	0.306	1.74748	0.0500035	8.325	Adrenal_Gland	4.25	0.15	[0.0012,0.0019]	0.11	N	-	-	-	-
116	CYP2D7P1	22	1	rs763263	42315790	T	C	RGE	0.579	0.885	0.203	-0.306	-0.52	-1.011	7.466	Colon_Transverse	7.88	-2.93	[0.0012,0.0021]	-0.16	N	-	-	-	Liver
117	ACOT1	14	2	rs7151745	74028117	A	G	RGE	0.053	0.346	0.213	-0.293	-1.716	0.60643	8.449	Esophagus_Gastroesophageal_Junction;Pancreas;Adipose_Subcutaneous;Skin_Sun_Exposed_Lower_leg	0.15	-0.21	[0.0014,0.0023]	0	N	-	-	-	-
118	ZC3H11A	1	1	rs2271414	204429838	C	G	RGE	0.592	0.897	0.209	-0.305	-1.209	-0.627	7.985	Spleen	4.71	-2.04	[0.0013,0.0022]	-0.84*	N	-	-	-	-
119	ZFYVE1	14	1	rs61392826	73313188	C	T	RGE	0.395	0.09	0.216	0.305	1.24007	0.176032	8.186	Heart_Atrial_Appendage	1.3	0	[0.0014,0.0023]	-0.24	N	-	-	-	-
120	ADM2	22	1	rs8140537	50620567	G	A	RGE	0.395	0.09	0.216	0.305	1.44946	0.0416709	8.301	Vagina	2.24	-1.63	[0.0014,0.0023]	-0.38	N	-	-	-	Thyroid
121	CCDC64	12	10	rs4767871,rs4767872	120468697,120478008	A	G	RGE	0.118	0.423	0.199,0.199	-0.305	-1.183	2.4909	8.486,7.694	-	9.26	2.91	[0.0012,0.0021],[0.0012,0.0021]	0.47,0.47	N	-	-	-	-
122	ZBTB49	4	2	rs4689254,rs75060923	4304605,4322570	G	A	CPS	0.118	0.423	0.199,0.199	-0.305	-0.629	0.605121	7.782,7.943	-	10.17	3.7	[0.0012,0.0021],[0.0012,0.0021]	0.54,0.54	N	-	-	-	-
123	NPM1P29	3	1	rs6778948	150134304	A	G	RGE	0.118	0.423	0.199	-0.305	0.223255	0.700622	7.801	Skin_Sun_Exposed_Lower_leg	4.33	-1.3	[0.0012,0.0021]	0.06	N	-	-	-	-
124	FAM109B	22	1	rs5758302	41734757	C	T	RGE	0.868	0.564	0.193	0.304	-0.188	1.84246	8.43	Cells_EBV-transformed_lymphocytes	5.03	-1.3	[0.0012,0.002]	0.11	N	-	-	-	-
125	CTA-223H9.9	22	1	rs3817998	41741824	T	C	RGE	0.868	0.564	0.193	0.304	-0.103	2.33281	8.92	Esophagus_Muscularis	2.79	-2.49	[0.0012,0.002]	0.11	N	-	-	-	-
126	SBNO2	19	1	rs4807630	1170445	T	C	RGE	0.842	0.538	0.183	0.304	-0.534	0.849769	7.68	Esophagus_Mucosa	4.33	0.04	[0.0011,0.0018]	-0.28	N	-	-	-	-
127	PIK3C2B	1	10	rs16853773	204436066	G	A	CPS	0.5	0.154	0.175	0.346	1.27671	-2.437	7.201	Testis	4.75	0.65	[0.001,0.0017]	-0.07	human cancer cell	-	VEGF signaling pathway; MAPK signaling pathway; mTOR signaling pathway; Hypoxia-related genes	PathCards	-
128	COLCA1	11	1	rs3087967	111156836	C	T	RGE	0.197	0.5	0.172	-0.303	0.163395	-0.544	6.939	Small_Intestine_Terminal_Ileum;Colon_Transverse	0.25	-8.47	[0.001,0.0017]	-0.11	N	-	-	-	-
129	C11orf53	11	1	rs6589218	111167557	A	C	RGE	0.803	0.5	0.172	0.303	-0.528	-0.41	6.998	Colon_Transverse	0.57	0	[0.001,0.0017]	-0.11	N	-	Body mass index	(Locke, et al. 2015)	-
130	GOLGA6L3	15	2	rs56385235,rs8023889	85329846,85353603	C	T	RGE	0.237	0.538	0.164,0.164	-0.301	-1.335	-0.305	7.562,7.511	Brain_Cortex	6.41	3.18	[0.001,0.0016],[0.001,0.0016]	0.06,0.06	N	-	-	-	Testis
131	CENPM	22	2	rs5758511	42336172	G	A	CPS	0.342	0.064	0.164	0.278	0.421966	-1.844	6.72	-	6.36	2.11	[0.001,0.0016]	-0.14	N	-	Birth weight	(Horikoshi, et al. 2013)	Cells
132	RP11-923I11.4	12	1	rs772222	52356892	G	A	RGE	0.25	0.551	0.162	-0.301	0.18577	-0.875	6.738	Lung	2.46	-2.52	[0.0009,0.0016]	0.01	N	-	-	-	Testis
133	RP11-54C4.1	5	8	rs1972779,rs2964580,rs12654877,rs2964569,rs2915892,rs2915886	151140525,151144347,151169120,151174605,151197011,151206060	G	A	RGE	0.289	0.59	0.157,0.157,0.157,0.157,0.157,0.157	-0.301	-1.558	1.09797	7.106,7.541,8.304,8.011,7.093,7.401	Artery_Tibial	0.49	-2.64	[0.0009,0.0015],[0.0009,0.0015],[0.0009,0.0015],[0.0009,0.0015],[0.0009,0.0015],[0.0009,0.0015]	0.1,0.1,0.1,0.1,0.1,0.1	N	-	-	-	Testis
134	SFI1	22	1	rs131220	31761873	C	T	RGE	0.697	0.397	0.155	0.3	0.524241	2.27186	8.503	Skin_Sun_Exposed_Lower_leg	0.06	-0.59	[0.0009,0.0015]	-0.7	N	-	-	-	Brain
135	LGALS12*	11	3	rs10897430	63275563	C	T	RGE	0.395	0.833	0.155	-0.438	-1.677	0.419966	8.1	-	7.33	3.1	[0.0009,0.0015]	-0.54	N	-	Birth weight	-	Adipose
136	NKD1	16	2	rs6500326	50683706	T	C	RGE	0.342	0.641	0.153	-0.299	-1.942	1.56509	8.506	-	13.75	4.16	[0.0009,0.0015]	-0.2	N	-	-	-	-
137	ITSN1	21	2	rs7277865	35052288	A	T	RGE	0.276	0.628	0.153	-0.352	-1.517	1.66518	7.538	-	3.73	2.98	[0.0009,0.0015]	0.45	N	-	Mean corpuscular hemoglobin; Red cell distribution width; Mean corpuscular volume	(Astle, et al. 2016)	-
138	C12orf56	12	1	rs12316481	64773589	C	T	RGE	0.355	0.654	0.153	-0.299	-1.222	1.34911	8.114	Cells_Transformed_fibroblasts	1.88	-0.41	[0.0009,0.0015]	-0.13	N	-	-	-	-
139	RFX7	15	19	rs34224072,rs1442640	56389028,56392277	C	T	RGE	0.645	0.397	0.153,0.153	0.248	4.07007	2.38111	7.842,8.171	-	5.89	2.09	[0.0009,0.0015],[0.0009,0.0015]	-0.76*,-0.76*	N	-	-	-	-
140	COL4A4	2	7	rs1800517	227915832	T	C	CPS	0.671	0.346	0.153	0.325	-1.108	-0.965	6.666	-	8.25	2.15	[0.0009,0.0015]	0.76*	N	-	PI3K-Akt signaling pathway; Body mass index	(Locke, et al. 2015; Nagy, et al. 2017); PathCards	-
141	SALL4	20	1	rs6126344	50407502	A	C	CPS	0.382	0.679	0.153	-0.297	-1.153	0.437437	7.48	-	19.28	1.9	[0.0009,0.0015]	-0.66	N	-	-	-	Thyroid
142	ADSL	22	1	rs59098711	40877004	C	T	RGE	0.395	0.692	0.153	-0.297	-0.539	-0.578	6.767	Heart_Atrial_Appendage;Whole_Blood	2.77	0.24	[0.0009,0.0015]	-0.09	N	-	Body mass index	(Winkler, et al. 2015)	-
143	CCDC134	22	1	rs2076198	41929175	T	G	RGE	0.605	0.308	0.153	0.297	0.560004	1.2384	7.468	Cells_Transformed_fibroblasts	3.89	-0.69	[0.0009,0.0015]	0.32	N	-	-	-	-
144	MCHR1	22	1	rs59098711	40877004	C	T	RGE	0.395	0.692	0.153	-0.297	-0.539	-0.578	6.767	Heart_Atrial_Appendage;Whole_Blood	2.77	0.24	[0.0009,0.0015]	-0.09	N	-	Body mass index	(Winkler, et al. 2015)	-
145	AC007317.1	2	2	rs4260289,rs4952645	40938571,40949606	T	C	RGE	0.395	0.692	0.153,0.153	-0.297	-1.584	1.47773	8.497,8.285	Testis	1.2	0.19	[0.0009,0.0015],[0.0009,0.0015]	-0.62,-0.62	N	-	-	-	Testis
146	VSX2	14	4	rs12435198	74701569	C	T	RGE	0.526	0.205	0.153	0.321	1.02538	2.08812	7.707	-	8.95	2.72	[0.0009,0.0015]	0.82*	N	-	-	-	Testis
147	RPL8	8	5	rs6993407	146009176	T	C	RGE	0.592	0.295	0.153	0.297	0.56619	1.51595	7.694	Esophagus_Muscularis;Cells_EBV-transformed_lymphocytes	0.53	-1.03	[0.0009,0.0015]	0.78*	N	-	-	-	-
148	ZNF251	8	3	rs2294120,rs35298220	146003567,146008536	A	G	RGE	0.408	0.705	0.153,0.153	-0.297	-1.34	1.95229	8.734,7.694	Brain_Cerebellar_Hemisphere	2.23	-1.35	[0.0009,0.0015],[0.0009,0.0015]	0.78*,0.78*	N	-	-	-	-
149	RP11-434P11.2	2	1	rs891696	73982974	C	T	RGE	0.421	0.718	0.154	-0.297	-3.04	1.45522	10.171	Esophagus_Mucosa;Whole_Blood	4.88	0.11	[0.0009,0.0015]	-0.3	N	-	-	-	-
150	ABTB2	11	3	rs12272398	34233038	C	A	RGE	0.539	0.244	0.158	0.295	-0.195	1.00015	6.664	-	7.79	2.61	[0.0009,0.0016]	0.57	N	-	-	-	-
151	CRTAC1	10	11	rs7069882	99721466	C	T	RGE	0.395	0.064	0.158	0.331	-1.086	-2.309	7.26	-	17.59	3.58	[0.0009,0.0016]	0.25	N	-	-	-	-
152	LMBR1L	12	2	rs10747561	49500509	T	C	CPS	0.487	0.192	0.166	0.295	-0.049	0.732464	7.013	Artery_Aorta;Brain_Cerebellum;Breast_Mammary_Tissue;Adipose_Subcutaneous	4.64	-0.95	[0.001,0.0017]	-0.42	N	-	-	-	-
153	DESI1	22	1	rs2267442	42280361	G	A	RGE	0.526	0.821	0.169	-0.295	-0.73	-1.516	6.893	Adipose_Visceral_Omentum;Adrenal_Gland	2.34	-0.52	[0.001,0.0017]	-0.22	N	-	-	-	-
154	USP2	11	1	rs538478	118925341	G	A	RGE	0.934	0.641	0.216	0.293	-0.418	3.29356	10.42	Brain_Hippocampus	10.63	2.28	[0.0015,0.0025]	-0.62	UV	-	DNA damage Pathway	PathCards	Testis
155	TRABD	22	1	rs732405	50629292	G	T	RGE	0.421	0.128	0.185	0.293	1.83496	-0.266	7.972	Artery_Tibial;Liver	8.06	0.33	[0.0012,0.0019]	-0.48	N	-	-	-	-
156	TMEM116	12	1	rs2301756	112890776	G	A	RGE	0.421	0.128	0.185	0.293	-0.398	-1.287	6.781	Adrenal_Gland	3.86	-1.11	[0.0012,0.0019]	-0.43	N	-	Body mass index	(Winkler, et al. 2015)	-
157	TMEM25	11	1	rs10892167	117619027	A	C	RGE	0.408	0.115	0.19	0.293	-0.411	-2.609	6.799	Small_Intestine_Terminal_Ileum	7.24	1.62	[0.0012,0.002]	-0.82*	N	-	-	-	-
158	RP11-766F14.2	4	4	rs17029277	100575711	C	T	CPS	0.092	0.385	0.199	-0.293	0.570686	-0.023	7.426	-	4.95	-1.55	[0.0013,0.0022]	-0.58	N	-	-	-	Muscle
159	DOCK5	8	4	rs2271111	25222165	G	A	CPS	0.855	0.538	0.186	0.317	-0.261	0.870523	7.803	-	4.62	2.55	[0.0012,0.002]	-0.31	N	-	Glucose homeostasis traits	(Palmer, et al. 2015)	-
160	RP3-402G11.27	22	1	rs8238	50637597	C	G	RGE	0.132	0.423	0.18	-0.291	-0.8	1.42815	8.115	Testis	2.25	0.72	[0.0011,0.0019]	0.19	N	-	-	-	-
161	SREBF2	22	5	rs2228313	42293140	C	A	CPS	0.368	0.064	0.21	0.304	0.452563	-1.013	7.276	-	22	3.18	[0.0014,0.0023]	-0.2	mouse	-	Birth weight; Hypoxia-related genes	(Gharib, et al. 2012; Horikoshi, et al. 2016)	-
162	RP11-452K12.7	10	1	rs12218193	99660158	A	G	RGE	0.645	0.936	0.218	-0.291	0.120094	-1.618	7.118	Cells_EBV-transformed_lymphocytes	7.31	-0.32	[0.0015,0.0025]	0.35	N	-	-	-	-
163	KCTD9	8	1	rs2709623	25235842	G	A	RGE	0.855	0.564	0.175	0.291	0.177726	1.33381	7.536	Nerve_Tibial	0.31	-4.03	[0.0011,0.0018]	-0.38	N	-	-	-	-
164	RNMTL1	17	1	rs12943242	634687	T	C	RGE	0.158	0.449	0.171	-0.291	-1.299	2.08599	8.946	Cells_Transformed_fibroblasts	2.12	-1.97	[0.0011,0.0018]	0.68	N	-	-	-	-
165	HLA-DOA	6	1	rs206776	32953711	C	T	RGE	0.211	0.5	0.156	-0.289	-1.242	1.83911	8.459	Thyroid	1.53	0.02	[0.001,0.0016]	0.42	N	-	-	-	Cells
166	EFCAB11	14	1	rs242758	90105266	T	A	RGE	0.224	0.513	0.154	-0.289	0.935391	-0.918	6.792	Stomach	6.21	1.59	[0.0009,0.0016]	0.75	N	-	-	-	Testis
167	LBR	1	1	rs2027440	226563859	T	C	RGE	0.224	0.513	0.154	-0.289	-2.171	0.205808	8.154	Lung	0.93	-3.13	[0.0009,0.0016]	0.41	N	-	-	-	-
168	NT5DC2	3	10	rs4687624	52563572	C	T	RGE	0.25	0.538	0.149	-0.288	-1.773	1.65761	8.632	Nerve_Tibial;Skin_Sun_Exposed_Lower_leg	2.46	-6.25	[0.0009,0.0015]	-0.68	N	-	Hemoglobin concentration; Waist circumference adjusted for body mass index	(Shungin, et al. 2015; Astle, et al. 2016)	-
169	RP11-79O8.1	2	1	rs343141	20605500	G	A	RGE	0.737	0.449	0.147	0.288	1.2223	2.44388	8.826	Artery_Tibial	0.3	-1.11	[0.0009,0.0015]	0.09	N	-	-	-	Testis
170	GNL3	3	4	rs2289247	52727257	G	A	CPS	0.276	0.551	0.145	-0.275	-1.863	3.14993	9.43	-	22.1	1.92	[0.0009,0.0015]	-0.63	N	-	-	-	-
171	NEK4	3	7	rs1029871	52797634	T	C	CPS	0.697	0.423	0.145	0.274	0.965538	2.3569	7.281	-	7.3	3.8	[0.0009,0.0015]	-0.63	N	-	Blood protein levels; Body mass index	(Akiyama, et al. 2017; Sun, et al. 2018)	Testis
172	PBRM1	3	5	rs3733039	52719088	T	C	RGE	0.724	0.436	0.145	0.288	0.971867	2.84832	9.145	Cells_Transformed_fibroblasts	8.18	3.52	[0.0009,0.0015]	-0.63	N	-	Blood protein levels; Waist circumference adjusted for body mass index	(Graff, et al. 2017; Sun, et al. 2018)	-
173	SPCS1	3	1	rs6617	52740182	G	C	CPS	0.724	0.436	0.145	0.288	0.84644	2.77115	8.961	-	9.29	-4.38	[0.0009,0.0015]	-0.63	N	-	-	-	-
174	PRKCE	2	5	rs10169469	46077212	G	A	UCE	0.329	0.718	0.212	-0.389	-0.546	0.903311	8.597	-	8.01	2.9	[0.0011,0.0018]	0.22	N	-	VEGF signaling pathway; Hematocrit; Red blood cell traits; Red blood cell count; Pulse pressure; Diastolic blood pressure; Hemoglobin; Hemoglobin concentration; Hemoglobin levels; Hematological and biochemical traits	(Ganesh, et al. 2009; Kamatani, et al. 2010; Harst, et al. 2012; Chen, et al. 2013; Astle, et al. 2016; Hodonsky, et al. 2017; van Rooij, et al. 2017; Warren, et al. 2017; Kanai, et al. 2018) ; PathCards	-
175	CTB-12O2.1	5	3	rs116485523	151216441	G	A	RGE	0.368	0.641	0.142	-0.273	-1.945	-0.058	6.876	Heart_Atrial_Appendage;Esophagus_Mucosa;Adipose_Subcutaneous	0.64	-1.29	[0.0009,0.0014]	0.22	N	-	-	-	-
176	NOB1	16	1	rs9921045	69708698	C	T	RGE	0.645	0.359	0.14	0.286	-0.207	1.25678	6.951	Cells_Transformed_fibroblasts	10.55	1.56	[0.0009,0.0014]	0.35	N	-	Blood osmolality (transformed sodium); Body mass index	(Winkler, et al. 2015; Boger, et al. 2017)	-
177	SMURF1	7	2	rs6956450	98673622	C	G	RGE	0.618	0.333	0.14	0.285	1.7516	1.49413	8.144	Muscle_Skeletal	0.27	-0.08	[0.0009,0.0014]	0.37	N	-	-	-	-
178	GUCY1B3	4	2	rs1459853	156706482	T	C	CPS	0.382	0.679	0.14	-0.297	1.23864	-2.296	6.98	-	6.03	2.76	[0.0009,0.0014]	0.25	N	-	Systolic blood pressure; Blood pressure; Pulse pressure; Diastolic blood pressure	(Ehret, et al. 2011; Wain, et al. 2011; Wain, Vaez, et al. 2017; Warren, et al. 2017)	-
179	HOXC6	12	2	rs10876529	54421810	C	T	RGE	0.618	0.333	0.14	0.285	0.966488	3.38935	9.806	Muscle_Skeletal	4.63	-1.58	[0.0009,0.0014]	-0.07	N	-	Waist circumference adjusted for body mass index	(Graff, et al. 2017)	-
180	NFAT5	16	6	rs13329844	69678835	A	G	UCE	0.079	0.423	0.267	-0.344	1.57298	2.50929	11.188	-	7.26	3.36	[0.0015,0.0025]	0.41	N	-	Blood osmolality (transformed sodium); Pulse pressure	(Boger, et al. 2017; Warren, et al. 2017)	-
181	NMB	15	3	rs11073730	85354596	A	T	RGE	0.566	0.821	0.148	-0.255	-3.32	-0.188	7.706	Liver	11.61	0.47	[0.0009,0.0015]	0.43	N	-	-	-	-
182	RDH12	14	1	rs12588124	68671605	T	C	RGE	0.487	0.205	0.151	0.282	-0.697	0.570489	6.832	Artery_Tibial	13.05	1.35	[0.0009,0.0016]	0.66	N	-	-	-	Skin
183	HLA-DMB	6	2	rs9500927	32961361	G	A	RGE	0.447	0.167	0.159	0.28	1.68499	1.01739	7.906	Pituitary	1.35	-1.29	[0.001,0.0017]	0.18	N	-	-	-	-
184	NCF4	22	2	rs2075939	37271882	T	C	CPS	0.066	0.346	0.203	-0.28	-0.669	0.841735	7.657	-	7.41	2.01	[0.0015,0.0024]	0.15	N	-	-	-	Blood
185	MIMT1	19	1	rs274145	56675827	T	G	RGE	0.092	0.372	0.186	-0.28	-0.05	0.948688	7.29	Brain_Caudate_basal_ganglia	12.99	0.74	[0.0013,0.0021]	0.15	N	-	-	-	Testis
186	TRPC6	11	4	rs11224508	100768769	T	G	RGE	0.908	0.628	0.186	0.28	0.27551	2.76572	9.031	Whole_Blood	4.9	0.11	[0.0013,0.0021]	-0.1	N	-	EPO pathway	RGD	-
187	TMEM133	11	1	rs552490	100823977	G	A	RGE	0.908	0.628	0.186	0.28	-0.944	2.43787	8.972	Adipose_Subcutaneous	2.47	-0.7	[0.0013,0.0021]	-0.1	N	-	Systolic blood pressure; Blood pressure; Mean arterial pressure; Diastolic blood pressure; Hypertension	(Ehret, et al. 2011; Wain, et al. 2011; Kato, et al. 2015; Wain, Vaez, et al. 2017; Warren, et al. 2017)	-
188	ATL3	11	1	rs4638306	63318800	G	A	RGE	0.408	0.128	0.171	0.28	1.38018	-0.722	7.077	Nerve_Tibial	3.02	0	[0.0011,0.0019]	-0.22	N	-	-	-	-
189	GABRA1	5	1	rs4478357	161271849	C	A	UCE	0.105	0.449	0.246	-0.344	-0.652	0.899534	9.381	-	19.7	4.88	[0.0014,0.0023]	0.21	N	-	-	-	Brain
190	CTC-575N7.1	5	3	rs33910	129218180	A	G	UCE	0.829	0.449	0.261	0.38	-0.845	0.830663	10.225	-	15.07	4.11	[0.0013,0.0022]	-0.77*	N	-	-	-	-
191	PDE1B	12	13	rs3782404	54951517	C	T	RGE	0.132	0.41	0.179	-0.278	-1.368	2.13396	8.574	-	8.62	4.56	[0.0012,0.002]	-0.09	N	-	Calcium signaling pathway	PathCards	Brain
192	RP11-374A4.1	5	1	rs2453829	21673660	C	A	RGE	0.132	0.41	0.168	-0.278	-3.396	2.81406	12.021	Muscle_Skeletal	0.57	-4.53	[0.0011,0.0018]	-0.1	N	-	-	-	Testis
193	CARF	2	6	rs10211196,rs13028366	204129896,204159153	G	A	RGE	0.855	0.577	0.163,0.163	0.278	0.708654	4.30788	9.745,11.463	Heart_Atrial_Appendage	0.61	-0.68	[0.0011,0.0018],[0.0011,0.0018]	0.57,0.57	N	-	-	-	-
194	RPL39P	20	1	rs6014724	54998544	A	G	RGE	0.158	0.436	0.158	-0.278	-0.963	3.55142	10.318	Cells_Transformed_fibroblasts	9.98	1.46	[0.001,0.0017]	0.3	N	-	-	-	Lung
195	KDM5A	12	2	rs11062385	427575	A	T	CPS	0.618	0.372	0.15	0.246	2.37144	2.49922	8.081	-	7.09	2.46	[0.001,0.0016]	0.54	N	-	Body mass index	(Winkler, et al. 2015)	-
196	RP11-867G23.8	11	3	rs4466842	66183020	T	C	RGE	0.816	0.538	0.15	0.278	0.571227	2.72452	8.626	Muscle_Skeletal	2.1	-3.01	[0.001,0.0016]	0.1	N	-	-	-	-
197	CD28	2	1	rs4675398	204877070	C	A	RGE	0.803	0.526	0.147	0.277	1.65697	1.56024	8.079	Skin_Sun_Exposed_Lower_leg	4.01	1.33	[0.0009,0.0016]	0.12	N	-	Subcutaneous adipose tissue	(Gao, et al. 2018)	-
198	ARID3A	19	1	rs62128776	1193884	A	G	RGE	0.763	0.487	0.139	0.276	0.205267	1.72468	7.169	Brain_Caudate_basal_ganglia	0.04	0	[0.0009,0.0015]	-0.7	N	-	-	-	Cells
199	RNF43	17	6	rs3744093	56492800	G	T	CPS	0.724	0.474	0.139	0.25	1.38056	3.21303	7.634	-	11.23	4.2	[0.0009,0.0015]	0.1	N	-	Mean corpuscular volume; Mean corpuscular hemoglobin; Vitamin D levels	(Anderson, et al. 2014; Astle, et al. 2016)	-
200	TEX14	17	4	rs58647683	56483194	G	A	RGE	0.105	0.321	0.139	-0.216	-0.276	3.11027	7.747	Pancreas	5.19	0	[0.0009,0.0015]	0.1	pig	-	Hypoxia-related genes	(Ai, et al. 2014)	Testis
201	CSTF1	20	2	rs911163	54985113	G	C	RGE	0.842	0.628	0.137	0.214	1.24207	3.65395	8.821	Brain_Cerebellar_Hemisphere	2.49	0	[0.0009,0.0015]	-0.24	N	-	-	-	-
202	AC009542.2	7	1	rs292594	134891308	C	T	RGE	0.737	0.462	0.135	0.275	2.58277	2.90073	10.403	Testis	7.16	3.3	[0.0009,0.0014]	0.68	N	-	-	-	Testis
203	WDR91	7	4	rs292592	134889141	T	G	CPS	0.737	0.462	0.135	0.275	2.58277	2.91098	10.386	-	5.33	2.26	[0.0009,0.0014]	0.68	N	-	-	-	-
204	SMIM4	3	1	rs144941596	52762992	G	A	RGE	0.276	0.551	0.133	-0.275	-1.401	0.48352	7.067	Pituitary	1.51	0.15	[0.0008,0.0014]	-0.63	N	-	-	-	-
205	SCUBE1	22	6	rs5751471	43684059	T	G	RGE	0.697	0.346	0.133	0.351	1.42232	2.519	7.35	-	6.8	2.45	[0.0008,0.0014]	-0.34	N	-	-	-	-
206	RP11-834C11.10	12	5	rs12827628	54566371	T	G	RGE	0.303	0.577	0.13	-0.274	-2.548	4.10593	12.39	Cells_EBV-transformed_lymphocytes	2.22	0.8	[0.0008,0.0014]	-0.76*	N	-	-	-	-
207	ABCD4	14	1	rs2024241	74711249	G	A	RGE	0.355	0.628	0.127	-0.273	-0.732	1.87915	7.509	Skin_Not_Sun_Exposed_Suprapubic;Cells_Transformed_fibroblasts	7.32	2.83	[0.0008,0.0014]	0.32	N	-	-	-	-
208	NEK9	14	1	rs2024241	74711249	G	A	RGE	0.355	0.628	0.127	-0.273	-0.732	1.87915	7.509	Skin_Not_Sun_Exposed_Suprapubic;Cells_Transformed_fibroblasts	7.32	2.83	[0.0008,0.0014]	0.32	N	-	-	-	-
209	ATOX1	5	3	rs6890099	151151962	G	C	CPS	0.289	0.59	0.127	-0.301	-1.205	1.08294	7.123	Heart_Left_Ventricle;Skin_Sun_Exposed_Lower_leg;Colon_Transverse	0.23	-0.31	[0.0008,0.0014]	-0.12	N	-	-	-	-
210	PAPSS1	4	1	rs7655031	109407640	G	A	RGE	0.382	0.654	0.127	-0.272	-1.846	1.39735	7.915	Esophagus_Gastroesophageal_Junction	2.11	-1.25	[0.0008,0.0013]	0.05	N	-	-	-	-
211	C2orf81	2	1	rs112703677	74095049	C	G	RGE	0.592	0.321	0.127	0.271	0.86089	1.29192	6.925	Nerve_Tibial	2.6	-0.93	[0.0008,0.0014]	-0.3	N	-	-	-	Testis
212	STAMBP	2	1	rs11885317	74100954	G	A	RGE	0.408	0.679	0.127	-0.271	-1.602	1.2301	7.554	Adipose_Subcutaneous	0.52	-1.51	[0.0008,0.0014]	-0.15	N	-	-	-	-
213	TBK1	12	3	rs6581568	64881553	A	G	RGE	0.329	0.628	0.129	-0.299	1.4626	1.40623	6.857	-	10.27	2.25	[0.0008,0.0014]	0.44	N	-	-	-	-
214	ZC3H7B	22	3	rs5751084	41755105	A	G	UCE	0.211	0.551	0.209	-0.34	-1.691	2.442	11.065	-	15.06	4.81	[0.0011,0.0018]	0.17	N	-	-	-	-
215	ALMS1P	2	1	rs35885918	73612234	T	C	RGE	0.513	0.244	0.132	0.269	1.82587	-0.796	6.816	Whole_Blood	3.59	0.08	[0.0009,0.0014]	-0.39	N	-	-	-	-
216	MKL1	22	11	rs3827382	40881403	C	T	UCE	0.461	0.769	0.172	-0.308	-1.856	-0.099	7.102	-	6.26	2.27	[0.001,0.0016]	0.13	N	-	Body mass index	(Winkler, et al. 2015)	-
217	ARL15	5	23	rs39883	53369015	G	A	UCE	0.803	0.397	0.183	0.406	0.859728	3.11872	8.675	-	5.76	3.65	[0.001,0.0017]	-0.64	N	-	Type 2 diabetes; Waist circumference adjusted for body mass index; Lung function (FVC)	(Mahajan, et al. 2014; Shungin, et al. 2015; Wain, Shrine, et al. 2017; Zhao, et al. 2017; Bonas-Guarch, et al. 2018)	-
218	LINC01043	13	1	rs12876474	112969954	A	G	RGE	0.053	0.321	0.2	-0.268	-1.249	3.56374	10.882	Testis	1.41	0.11	[0.0015,0.0026]	0.39	N	-	-	-	Testis
219	CTC-205M6.5	5	5	rs62407768	180229950	T	C	RGE	0.079	0.346	0.19	-0.267	-1.53	1.62467	7.919	Esophagus_Muscularis;Artery_Tibial	8.12	-2.26	[0.0014,0.0024]	-0.02	N	-	-	-	-
220	TUBGCP6	22	1	rs28668373	50639059	G	T	RGE	0.079	0.346	0.181	-0.267	-0.128	1.17767	7.187	Brain_Cortex	6.04	-0.47	[0.0013,0.0022]	0.64	N	-	Obesity-related traits	(Comuzzie, et al. 2012)	Brain
221	TRAF1	9	8	rs10818483,rs10760123,rs10818484,rs7019401	123650473,123650534,123661194,123661306	C	T	RGE	0.105	0.359	0.173,0.173,0.173,0.173	-0.254	-1.996	5.29221	11.972,11.972,12.899,13.124	Brain_Cerebellar_Hemisphere;Brain_Cerebellum	1.45	-2.57	[0.0012,0.0021],[0.0012,0.0021],[0.0012,0.0021],[0.0012,0.0021]	-0.25,-0.25,-0.25,-0.25	N	-	-	-	Cells
222	C5	9	1	rs10760123	123650534	G	T	RGE	0.092	0.359	0.173	-0.267	-3.812	2.31155	11.972	Brain_Hypothalamus;Artery_Tibial	0.59	-1.01	[0.0012,0.0021]	-0.25	N	-	-	-	Liver
223	RP11-138E9.2	18	3	rs100879	10354320	G	A	UCE	0.539	0.205	0.204	0.334	0.690813	1.67224	9.221	-	19.51	3.9	[0.0011,0.0018]	0.62	N	-	-	-	Testis
224	FRAS1	4	11	rs10008489	78989716	A	G	CPS	0.132	0.397	0.155	-0.265	-1.624	2.91261	9.504	-	16.67	2.2	[0.0011,0.0018]	-0.5	N	-	-	-	-
225	LINC00477	12	1	rs7295669	24701792	T	C	RGE	0.632	0.897	0.169	-0.265	1.68081	-2.366	7.075	Testis	4.88	0.92	[0.0012,0.002]	0.19	N	-	Heart rate	(den Hoed, et al. 2013)	Testis
226	AC010967.2	2	18	rs350727	52982110	A	T	UCE	0.224	0.513	0.237	-0.289	-3	2.54678	10.098	-	19.08	2.78	[0.0012,0.0021]	0.46	N	-	-	-	Testis
227	C1orf131	1	2	rs2572259	231367940	G	A	RGE	0.145	0.41	0.15	-0.265	-1.972	2.07742	8.852	Cells_Transformed_fibroblasts	4.45	1.59	[0.001,0.0017]	0.39	N	-	-	-	-
228	GCN1L1	12	2	rs7958497	120500434	C	G	RGE	0.829	0.564	0.142	0.265	-0.479	1.83177	7.245	Muscle_Skeletal	1.04	-2.74	[0.001,0.0016]	0.33	N	-	Obesity-related traits	(Comuzzie, et al. 2012)	-
229	EDAR*	2	3	rs3827760	109513601	A	G	CPS	0.684	0.949	0.2	-0.265	1.12784	-2.267	7.013	-	22.3	5.64	[0.0016,0.0026]	-0.05	Tibetan	-	Blood protein levels	(Suhre, et al. 2017; Shao, et al. 2018; Sun, et al. 2018)	-
230	PARP1	1	1	rs1136410	226555302	A	G	CPS	0.184	0.449	0.138	-0.265	-2.273	-0.062	7.565	-	32	5.56	[0.0009,0.0015]	-0.03	UV	-	DNA Double-Strand Break Repair Pathway	PathCards	Cells
231	AC011288.2	7	3	rs4721209	13326699	C	T	UCE	0.447	0.128	0.18	0.319	1.22868	0.584831	7.162	-	8.6	2.38	[0.0011,0.0019]	-0.97*	N	-	-	-	Brain
232	DUS3L*	19	4	rs2436493	5777323	A	G	RGE	0.211	0.474	0.132	-0.263	-1.399	1.42307	7.471	Brain_Frontal_Cortex_BA9;Brain_Caudate_basal_ganglia;Adrenal_Gland	0.95	-2.37	[0.0009,0.0015]	-0.04	N	GGT	-	-	-
233	RP3-402G11.28	22	1	rs5771213	50622227	A	G	RGE	0.211	0.474	0.132	-0.263	-1.819	0.490493	7.237	Nerve_Tibial	0.35	-2.82	[0.0009,0.0015]	0.56	N	-	-	-	-
234	CATSPERD*	19	1	rs2305925	5778517	A	T	CPS	0.211	0.474	0.132	-0.263	-1.116	0.584794	6.7	-	0.83	-0.09	[0.0009,0.0015]	-0.04	N	GGT	-	-	Testis
235	KCNT2	1	4	rs72732257	196457375	C	T	UCE	0.711	0.385	0.168	0.326	-0.308	1.47633	7.017	-	6.47	2.05	[0.0009,0.0016]	0.69	N	-	Blood protein levels	(Sun, et al. 2018)	-
236	NDST4	4	6	rs279535	115888616	G	A	UCE	0.368	0.679	0.18	-0.311	-1.755	1.90516	8.58	-	4.86	2.93	[0.001,0.0016]	-0.34	N	-	-	-	-
237	SMG8	17	3	rs9908895	57266194	C	A	RGE	0.75	0.487	0.125	0.263	1.81507	4.13097	11.24	Artery_Tibial	0.23	-0.72	[0.0008,0.0014]	0.57	N	-	-	-	Cells
238	HSPA5	9	1	rs10987177	128928087	C	A	RGE	0.263	0.526	0.123	-0.263	-1.184	1.18186	6.992	Esophagus_Muscularis	0.34	-1.89	[0.0008,0.0014]	0.63	N	-	MAPK signaling pathway	PathCards	-
239	MEAF6	1	4	rs10752599	38045125	G	C	RGE	0.737	0.474	0.123	0.263	1.24253	3.81177	10.149	Spleen;Artery_Aorta	1.2	0.5	[0.0008,0.0014]	0.47	N	-	-	-	-
240	STAB1	3	3	rs4434138	52556890	A	G	CPS	0.276	0.538	0.121	-0.262	-1.574	2.00385	7.992	Brain_Putamen_basal_ganglia	16.46	-0.46	[0.0008,0.0013]	-0.63	N	-	Hematocrit	(Astle, et al. 2016)	Spleen
241	ATF7	12	11	rs7135292	53952301	A	G	UCE	0.461	0.769	0.182	-0.308	-2.06	3.09817	10.232	-	11.71	3.98	[0.0011,0.0018]	-0.12	N	-	-	-	-
242	ANO3	11	2	rs3824857	26351205	C	G	RGE	0.711	0.449	0.12	0.262	-0.136	2.69816	7.773	Nerve_Tibial	11.19	-5.39	[0.0008,0.0013]	-0.47	N	-	Exhaled nitric oxide levels; Exhaled nitric oxide output	(Fuchs, et al. 2017)	Brain
243	ASTN2	9	10	rs1895062	119313486	C	T	UCE	0.684	0.333	0.224	0.351	0.719228	1.46718	9.187	-	6.24	3.46	[0.0011,0.0018]	0.35	N	-	Glucose homeostasis traits; Lung function (FEV1/FVC); Obesity-related traits; Body mass index	(Comuzzie, et al. 2012; Palmer, et al. 2015; Akiyama, et al. 2017; Graff, et al. 2017; Wain, Shrine, et al. 2017)	-
244	NEK7*	1	14	rs59817299	198273513	T	A	UCE	0.553	0.885	0.231	-0.332	-2.006	0.677003	9.851	-	13.3	2.64	[0.0013,0.0022]	0.67	Tibetan	-	DNA damage Pathway	(Yang, et al. 2017) ;PathCards	-
245	CDRT15	17	2	rs9914753	13941088	A	G	RGE	0.645	0.385	0.115	0.26	3.24797	4.10764	12.807	Spleen;Thyroid;Lung	5.12	2.43	[0.0008,0.0013]	0.04	N	-	-	-	Testis
246	RP11-834C11.11	12	1	rs3087404	54581614	T	C	RGE	0.632	0.372	0.115	0.26	1.66023	3.7309	10.192	Skin_Sun_Exposed_Lower_leg;Colon_Transverse	5.95	2.25	[0.0008,0.0013]	-0.78*	N	-	-	-	-
247	RP11-834C11.5	12	1	rs6580978	54583537	G	A	RGE	0.368	0.628	0.115	-0.26	-2.327	3.0747	9.955	Artery_Aorta;Skin_Sun_Exposed_Lower_leg	4.65	0.59	[0.0008,0.0013]	-0.78*	N	-	-	-	Testis
248	CNST	1	2	rs3795472	246829873	G	A	UCE	0.316	0.692	0.239	-0.376	-1.622	0.341285	10.399	-	9.16	4.4	[0.0011,0.0019]	-0.07	N	-	-	-	-
249	ZNF7	8	1	rs2958519	146019690	G	A	RGE	0.421	0.679	0.115	-0.258	-1.314	1.13562	6.879	Ovary;Esophagus_Mucosa;Adipose_Visceral_Omentum	3.14	0.49	[0.0008,0.0013]	0.78*	N	-	-	-	-
250	RTFDC1	20	1	rs28620942	55101317	G	A	RGE	0.566	0.308	0.115	0.258	1.02175	1.46361	6.808	Thyroid	3.02	1.66	[0.0008,0.0013]	0.85*	N	-	-	-	-
251	SLC4A1AP	2	3	rs6734059,rs1919129	27808154,27818721	T	C	RGE	0.066	0.321	0.116,0.116	-0.255	-1.879	2.38467	7.046,7.84	-	16.42	0.21	[0.0008,0.0013],[0.0008,0.0013]	0.35,0.35	N	-	-	-	-
252	GPN1	2	2	rs1881397	27832285	G	A	RGE	0.447	0.705	0.116	-0.258	-1.101	2.20305	7.699	Testis	0.4	-4.33	[0.0008,0.0013]	0.35	N	-	-	-	-
253	PRDM13	6	1	rs12661004	100051818	G	A	UCE	0.25	0.628	0.244	-0.378	0.214386	-1.66	9.176	-	11.24	2.41	[0.0012,0.002]	-0.53	N	-	-	-	-
254	OR10R3P	1	2	rs10908656	158461016	C	T	UCE	0.842	0.5	0.223	0.342	-0.42	1.60692	9.347	-	15.22	-3.71	[0.0012,0.002]	-0.3	N	-	-	-	-
255	RP11-386D6.2	8	4	rs7822042	87825473	T	C	UCE	0.737	0.385	0.188	0.352	-0.573	0.873414	8.498	-	7.56	2.32	[0.001,0.0017]	-0.74	N	-	-	-	-
256	TRIM52	5	1	rs59085476	180234440	G	C	RGE	0.053	0.308	0.187	-0.255	-0.466	1.9616	7.901	Cells_Transformed_fibroblasts	1.31	-0.73	[0.0015,0.0025]	0.37	N	-	-	-	-
257	RP11-386G11.10	12	4	rs1865157,rs12306494,rs35884657	49522786,49530781,49531100	A	C	RGE	0.447	0.192	0.128,0.128,0.128	0.255	-0.344	2.57824	7.697,7.146,7.192	Ovary	0.14	-8.15	[0.0009,0.0015],[0.0009,0.0015],[0.0009,0.0015]	-0.71,-0.71,-0.71	N	-	-	-	Testis
258	SLC37A4	11	4	rs3759012,rs666741,rs657685,rs2276060	118901262,118911350,118912982,118919132	C	A	RGE	0.066	0.321	0.177,0.177,0.177,0.177	-0.255	-1.366	3.87354	8.687,11.005,10.987,9.857	Testis	1.35	0	[0.0014,0.0023],[0.0014,0.0023],[0.0014,0.0023],[0.0014,0.0023]	-0.62,-0.62,-0.62,-0.62	N	-	Glycolysis and gluconeogenesis	PathCards	-
259	RP11-110I1.14	11	5	rs10892322,rs11217129,rs11217131,rs34150933,rs657685	118902749,118902841,118903589,118911039,118912982	G	C	RGE	0.934	0.679	0.177,0.177,0.177,0.177,0.177	0.255	0.745391	4.15789	7.941,7.941,8.215,10.518,10.987	Artery_Aorta;Artery_Tibial	2.19	0.69	[0.0014,0.0023],[0.0014,0.0023],[0.0014,0.0023],[0.0014,0.0023],[0.0014,0.0023]	-0.62,-0.62,-0.62,-0.62,-0.62	N	-	-	-	-
260	VPS11	11	7	rs3759012,rs10892322,rs11217129,rs10892325,rs1043314	118901262,118902749,118902841,118912702,118915944	A	G	RGE	0.934	0.679	0.177,0.177,0.177,0.177,0.177	0.255	0.442294	5.12353	8.687,7.941,7.941,11.455,12.834	Artery_Aorta;Skin_Not_Sun_Exposed_Suprapubic;Skin_Sun_Exposed_Lower_leg	8.61	-2.53	[0.0014,0.0023],[0.0014,0.0023],[0.0014,0.0023],[0.0014,0.0023],[0.0014,0.0023]	-0.62,-0.62,-0.62,-0.62,-0.62	N	-	-	-	-
261	DHRS7B	17	2	rs9899650	21047073	T	G	RGE	0.066	0.321	0.177	-0.255	-1.126	4.27964	11.581	Artery_Aorta	8.3	0.02	[0.0014,0.0023]	-0.58	N	-	Body mass index	(Winkler, et al. 2015)	-
262	SPAG16	2	4	rs1510548	214871591	G	A	UCE	0.579	0.256	0.183	0.323	1.22309	2.02266	9.417	-	13.67	4.28	[0.001,0.0017]	0.72	N	-	Obesity-related traits; Body mass index	(Comuzzie, et al. 2012; Locke, et al. 2015)	-
263	GCH1*	14	4	rs8004445,rs10498471	55350666,55353717	G	A	RGE	0.079	0.333	0.168,0.168	-0.254	-1.892	2.66819	8.444,9.497	Adrenal_Gland	1.65	-4.58	[0.0013,0.0021],[0.0013,0.0021]	-0.05,-0.05	Tibetan	-	Hypoxia-related genes; Obesity-related traits	(Peng, et al. 2011; Comuzzie, et al. 2012; Guo, et al. 2017)	-
264	RP11-329N22.1	1	3	rs2244181	38941104	A	C	UCE	0.316	0.615	0.142	-0.299	-0.481	0.648244	6.864	-	7.11	2.56	[0.0009,0.0014]	0.13	N	-	-	-	Testis
265	RP11-343J18.2	9	3	rs77144427	128920097	G	A	UCE	0.224	0.564	0.163	-0.34	-0.742	0.195828	7.409	-	6.14	2.15	[0.001,0.0017]	-0.44	N	-	-	-	Pituitary
266	PATZ1	22	2	rs5749255	31722193	C	T	UCE	0.237	0.526	0.151	-0.289	-1.434	1.0593	7.886	-	18.92	5.13	[0.0009,0.0015]	0.15	N	-	-	-	-
267	RPS3AP26	7	1	rs2301889	98931105	A	G	RGE	0.132	0.385	0.143	-0.253	-2.638	3.15312	10.686	Skin_Sun_Exposed_Lower_leg	4.12	-0.88	[0.001,0.0017]	0.06	N	-	-	-	-
268	CTB-31O20.4	19	1	rs59320291	1184155	G	C	RGE	0.132	0.385	0.143	-0.253	-0.284	1.43068	6.741	Cells_EBV-transformed_lymphocytes	2.51	-0.83	[0.001,0.0017]	-0.06	N	-	-	-	Testis
269	CBX5	12	1	rs7953703	54958164	C	G	RGE	0.132	0.385	0.143	-0.253	-1.576	2.13675	8.24	Pancreas	0.42	-0.46	[0.001,0.0017]	-0.03	N	-	-	-	-
270	LIMK2	22	1	rs5749236	31614822	C	T	UCE	0.237	0.526	0.151	-0.289	1.18992	-0.112	7.121	-	21.3	4.78	[0.0009,0.0015]	0.15	N	-	-	-	-
271	C1orf173	1	3	rs10890139	75138262	A	C	UCE	0.368	0.679	0.166	-0.311	-1.424	-0.458	7.603	-	1.57	2.76	[0.0009,0.0016]	0.24	N	-	Body mass index	(Winkler, et al. 2015)	-
272	SPON1	11	4	rs1864658	14256444	T	C	UCE	0.184	0.526	0.215	-0.342	-0.953	1.8965	9.995	-	12.93	3.06	[0.0012,0.0019]	-0.01	N	-	Blood protein levels	(Suhre, et al. 2017; Sun, et al. 2018)	-
273	CRAT	9	5	rs10988200	131856585	G	A	RGE	0.855	0.603	0.138	0.252	0.709552	2.49818	7.646	-	6.38	2.6	[0.001,0.0016]	-0.58	N	-	Blood metabolite levels; Blood metabolite ratios; AMPK pathway; Red cell distribution width	(Shin, et al. 2014; Astle, et al. 2016) ; PathCards	Testis
274	SMC5	9	2	rs10868524	72713405	T	C	RGE	0.829	0.577	0.13	0.252	1.84325	2.5234	8.658	Cells_Transformed_fibroblasts	2.76	-0.54	[0.0009,0.0015]	0.01	N	-	Hypoxia-related genes; Obesity-related traits	(Comuzzie, et al. 2012; Ai, et al. 2014)	-
275	SYT1	12	11	rs10746103	79697287	A	C	UCE	0.303	0.603	0.155	-0.3	-2.47	1.30403	7.176	-	3.31	3.39	[0.0009,0.0015]	0.45	pig	-	-	-	Brain
276	IER5L	9	1	rs7034195	131941309	A	C	RGE	0.816	0.564	0.126	0.252	1.85862	1.90768	7.932	Colon_Transverse	4.06	-5.48	[0.0009,0.0015]	-0.4	N	-	-	-	-
277	FAM209B*	20	3	rs2296129	55111364	A	C	CPS	0.197	0.449	0.123	-0.252	-1.178	2.49506	8.085	-	16.75	1.2	[0.0009,0.0014]	0	N	FT4	-	-	Testis
278	GCC2	2	8	rs7596199,rs2683806	109045009,109060980	G	T	RGE	0.289	0.038	0.197,0.197	0.251	-3.158	-0.851	8.928,8.379	Ovary	3.52	-0.72	[0.0017,0.0028],[0.0017,0.0028]	-0.22,-0.22	N	-	-	-	-
279	PRR22*	19	2	rs3745640	5783905	G	A	CPS	0.211	0.462	0.12	-0.251	-1.087	1.61178	7.048	-	17.83	4.51	[0.0008,0.0014]	-0.04	N	GGT	-	-	Testis
280	RP11-626H12.2	11	1	rs58374461	69560991	C	T	RGE	0.276	0.026	0.21	0.25	1.36477	-3.086	6.931	Artery_Tibial	0.35	-3.8	[0.0019,0.0032]	0.84*	N	-	-	-	-
281	DNALI1	1	3	rs11264069,rs4653300	38014478,38024054	C	G	RGE	0.224	0.436	0.115,0.115	-0.212	-1.68	3.80134	8.304,7.547	Colon_Sigmoid;Muscle_Skeletal;Colon_Transverse	17.16	0.23	[0.0008,0.0013],[0.0008,0.0013]	0.44,0.44	N	-	-	-	Testis
282	RPGRIP1L	16	8	rs2160483	53609929	T	C	RGE	0.776	0.474	0.113	0.302	0.243161	2.11404	7.488	-	7.07	3.23	[0.0008,0.0013]	0.37	N	-	-	-	-
283	C19orf54	19	1	rs3745210	41242596	G	A	RGE	0.25	0.5	0.113	-0.25	-1.87	2.22831	8.203	Brain_Cerebellum	4.01	0.38	[0.0008,0.0013]	-0.52	N	-	Blood protein levels	(Suhre, et al. 2017)	-
284	MTMR4	17	2	rs3744108	56585872	T	C	CPS	0.105	0.321	0.111	-0.216	-0.25	2.76571	6.718	-	15.97	4.09	[0.0008,0.0013]	0.12	N	-	Vitamin D levels	(Anderson, et al. 2014)	-
285	RNU1-60P	17	2	rs4793591	56583098	G	A	RGE	0.263	0.513	0.111	-0.25	-1.784	2.78312	8.776	Brain_Cerebellar_Hemisphere	1.68	-0.69	[0.0008,0.0013]	0.12	N	-	-	-	-
286	GAB2	11	4	rs10431155	78121978	C	G	RGE	0.276	0.551	0.11	-0.275	-1.836	1.34926	7.199	-	17.83	2.89	[0.0008,0.0013]	0.3	N	-	Body mass index	(Akiyama, et al. 2017)	-
287	TCAP	17	1	rs1053651	37822311	C	A	UCE	0.316	0.628	0.168	-0.312	-0.217	-1.415	6.968	-	14.92	3.68	[0.0009,0.0016]	0.64	N	-	-	-	-
288	RP11-834C11.7	12	1	rs11170882	54755802	A	T	RGE	0.303	0.551	0.107	-0.248	-2.581	4.1673	11.826	Esophagus_Mucosa;Adrenal_Gland	4.16	-4.63	[0.0008,0.0013]	-0.53	N	-	-	-	-
289	GPR84	12	2	rs11170882	54755802	A	T	RGE	0.303	0.551	0.107	-0.248	-2.581	4.1673	11.826	Esophagus_Mucosa;Adrenal_Gland	4.16	-4.63	[0.0008,0.0013]	-0.53	N	-	-	-	Blood
290	RP11-144L1.4	1	5	rs10908655	158460899	A	G	UCE	0.158	0.526	0.223	-0.368	-1.079	1.68037	9.404	-	6.48	2.43	[0.0012,0.002]	-0.3	N	-	-	-	Testis
291	SOX6	11	10	rs10832570	16249510	G	A	RGE	0.684	0.436	0.106	0.248	1.6818	2.77956	8.47	Liver	1.31	-0.6	[0.0007,0.0012]	0.87*	N	-	Systolic blood pressure; Mean corpuscular hemoglobin; Blood pressure; Diastolic blood pressure; Mean corpuscular volume; Red cell distribution width; Hypertension	(Franceschini, et al. 2013; Lu, et al. 2015; Astle, et al. 2016; Kanai, et al. 2018)	-
292	RP3-514A23.2	14	3	rs7492545	73062428	T	G	UCE	0.461	0.769	0.159	-0.308	-0.402	-4.133	6.654	-	7.81	3.55	[0.0009,0.0016]	0.7	N	-	-	-	-
293	VPS53	17	7	rs7219151	440497	C	A	RGE	0.237	0.59	0.104	-0.353	-0.958	-0.23	6.65	-	11.51	2.22	[0.0007,0.0012]	-0.66	N	-	Waist circumference adjusted for body mass index	(Graff, et al. 2017)	Brain
294	HOXC4	12	1	rs7297416	54443090	C	A	UCE	0.632	0.359	0.127	0.273	0.256531	1.6293	6.906	-	20.7	5.32	[0.0008,0.0014]	-0.12	N	-	Systolic blood pressure; Waist circumference adjusted for body mass index	(Surendran, et al. 2016; Graff, et al. 2017)	-
295	RP11-834C11.3	12	2	rs7300912	54572119	A	C	RGE	0.632	0.385	0.103	0.247	2.29116	4.40303	11.742	Esophagus_Muscularis	2.19	0.53	[0.0007,0.0012]	-0.78*	N	-	-	-	-
296	HYOU1*	11	1	rs17552226	118927907	C	G	RGE	0.553	0.308	0.104	0.245	1.59265	3.60931	9.563	Testis	21.4	3.04	[0.0007,0.0012]	-0.32	Tibetan	-	Hypoxia-related genes	(Jeong, et al. 2014)	-
297	RAB31	18	1	rs8086034	10350405	A	C	RGE	0.487	0.731	0.106	-0.244	-1.538	1.78459	7.254	Spleen	2.92	-1.82	[0.0008,0.0013]	0.44	N	-	-	-	-
298	EFNA5	5	2	rs352614	106949181	C	A	UCE	0.737	0.359	0.242	0.378	1.66702	3.53916	13.606	-	7.94	2.08	[0.0012,0.0019]	0.67	N	-	PI3K-Akt signaling pathway; Body mass index	(Winkler, et al. 2015); PathCards	-
299	RANGAP1	22	2	rs2235850	41657626	C	T	UCE	0.184	0.526	0.215	-0.342	-1.482	2.28698	10.804	-	12.14	2.4	[0.0012,0.0019]	0.15	N	-	-	-	-
300	RAD51B	14	1	rs1536456	68674793	A	G	UCE	0.487	0.205	0.151	0.282	-0.584	0.61623	6.794	-	19.09	4.54	[0.0009,0.0016]	0.66	UV	-	DNA Double-Strand Break Repair Pathway; Mean corpuscular hemoglobin; Red blood cell count; Mean corpuscular volume	(Astle, et al. 2016); PathCards	-
301	MGAT1	5	8	rs7726005	180219304	A	G	CPS	0.934	0.654	0.164	0.28	0.523068	1.95845	6.954	-	8.68	3.46	[0.0013,0.0022]	0.3	N	-	Weight	(Johansson, et al. 2010)	-
302	RBKS	2	1	rs13023194	27967260	G	C	RGE	0.079	0.321	0.155	-0.242	-1.52	2.97995	9.233	Thyroid	0.13	-1.27	[0.0012,0.0021]	0.86*	N	-	Hematocrit	(Kanai, et al. 2018)	-
303	CDH18	5	5	rs10055314	20224696	C	A	UCE	0.539	0.808	0.141	-0.269	-3.12	2.12432	10.247	-	19.2	5.4	[0.0009,0.0015]	-0.66	N	-	-	-	Brain
304	NAGA	22	1	rs133303	42395242	C	G	RGE	0.592	0.833	0.122	-0.241	-2.296	-1.56	6.778	Brain_Frontal_Cortex_BA9	6.94	1.21	[0.0009,0.0015]	-0.35	N	-	-	-	-
305	ATP6V0D2	8	3	rs7004457	87027866	A	T	UCE	0.237	0.564	0.19	-0.327	-1.112	1.61295	8.714	-	6.93	2.52	[0.001,0.0017]	0.19	N	-	-	-	Kidney
306	FAM26E	6	2	rs2279524	116833646	A	T	UCE	0.671	0.346	0.18	0.325	-0.5	-1.293	7.358	-	7.73	3.22	[0.001,0.0016]	0.16	N	-	-	-	Artery
307	WWP2	16	2	rs75491847	69882977	T	C	UCE	0.868	0.551	0.207	0.317	0.0676282	2.0732	9.015	-	16.98	2.57	[0.0012,0.002]	0.37	N	-	Body mass index	(Winkler, et al. 2015)	Artery
308	KIAA0319L	1	1	rs75745472	36019024	C	T	UCE	0.684	0.41	0.129	0.274	0.642984	1.56682	7.094	-	14.79	5.75	[0.0008,0.0014]	0.41	N	-	-	-	-
309	RP11-247A12.7	9	2	rs7866897	131863079	C	T	RGE	0.132	0.372	0.131	-0.24	-1.134	2.47936	7.963	Testis	6.25	1.52	[0.001,0.0016]	-0.54	N	-	-	-	-
310	KCMF1	2	1	rs112886312	85225481	G	C	RGE	0.868	0.628	0.131	0.24	1.76216	2.29476	8.15	Esophagus_Mucosa	7.15	0.15	[0.001,0.0016]	0.24	N	-	-	-	-
311	AC009965.2	2	5	rs12623638	204955316	A	G	CPS	0.184	0.423	0.115	-0.239	-2.369	3.12913	9.11	-	10.63	3.43	[0.0009,0.0014]	0.12	N	-	-	-	-
312	MAMDC2	9	7	rs10868475	72685295	G	C	RGE	0.829	0.577	0.115	0.252	1.83098	2.95658	8.642	-	2.97	2.53	[0.0009,0.0014]	0.09	N	-	-	-	-
313	AC074091.13	2	2	rs4665385	27930837	G	C	CPS	0.211	0.436	0.112	-0.225	-1.593	3.25837	7.071	Adrenal_Gland	1.8	0.31	[0.0008,0.0014]	-0.45	N	-	-	-	Heart
314	EHBP1L1	11	1	rs11227474	66165092	T	C	RGE	0.211	0.449	0.109	-0.238	-1.258	2.81291	8.17	Adipose_Subcutaneous;Muscle_Skeletal	1.18	0	[0.0008,0.0013]	0.06	N	-	Mean corpuscular hemoglobin; Red cell distribution width; Mean corpuscular hemoglobin concentration	(Astle, et al. 2016)	-
315	CADPS2	7	2	rs34959847	122447705	A	G	RGE	0.289	0.051	0.173	0.238	3.10613	-2.098	8.286	Testis	6.86	-0.15	[0.0015,0.0024]	-0.22	N	-	-	-	Brain
316	RP11-8L2.1	4	13	rs2868870	85014233	T	C	UCE	0.329	0.615	0.16	-0.286	-2.021	1.01776	8.177	-	7.35	2.69	[0.0009,0.0016]	-0.01	N	-	-	-	-
317	TENM2	5	4	rs58347375	167170736	C	G	UCE	0.618	0.333	0.14	0.285	1.06975	2.77874	8.985	-	17.55	4.14	[0.0009,0.0014]	-0.41	N	-	Body mass index	(Bryan, et al. 2014)	-
318	PDXP	22	1	rs2413433	37305680	A	G	RGE	0.25	0.487	0.102	-0.237	-2.89	2.73975	9.679	Brain_Hippocampus	0.18	-0.31	[0.0008,0.0013]	0	N	-	-	-	Brain
319	PRDM11	11	1	rs66716358	44330610	C	T	RGE	0.737	0.5	0.1	0.237	2.89945	2.86504	9.725	Esophagus_Muscularis	0.22	-7.02	[0.0007,0.0012]	-0.79*	N	-	Lung function (forced vital capacity); Pulse pressure	(Loth, et al. 2014; Warren, et al. 2017)	-
320	CTD-2510F5.4	17	1	rs6503905	57287454	G	A	RGE	0.737	0.5	0.1	0.237	1.52112	2.69373	7.961	Nerve_Tibial;Esophagus_Mucosa;Adipose_Subcutaneous;Muscle_Skeletal;Cells_Transformed_fibroblasts	6.61	-5.22	[0.0007,0.0012]	0.63	N	-	-	-	Cells
321	ALX4	11	2	rs3824915	44331509	C	G	CPS	0.737	0.5	0.1	0.237	2.92648	2.88257	9.786	Artery_Tibial;Adipose_Subcutaneous	21.8	4.61	[0.0007,0.0012]	-0.79*	N	-	Blood pressure measurement (high sodium intervention)	(He, et al. 2013)	Breast
322	ITPKC	19	3	rs4802086	41230146	A	G	RGE	0.263	0.5	0.1	-0.237	-2.156	2.70588	8.702	Muscle_Skeletal	4.08	0.6	[0.0007,0.0012]	-0.47	N	-	Blood protein levels; Calcium signaling pathway	(Suhre, et al. 2017) ;PathCards	-
323	TSC22D2	3	9	rs10513374	150148031	A	G	UCE	0.171	0.487	0.202	-0.316	-1.695	2.56286	8.435	-	6.36	2.61	[0.0011,0.0019]	0.11	N	-	-	-	-
324	PAG1	8	5	rs7830443	81918879	A	T	UCE	0.697	0.372	0.182	0.325	-0.524	0.500263	7.872	-	10.07	3.16	[0.001,0.0016]	0.54	N	-	-	-	-
325	GLYCTK	3	1	rs7614981	52566914	C	A	RGE	0.303	0.538	0.096	-0.235	-2.508	0.899141	7.334	Thyroid;Cells_Transformed_fibroblasts;Brain_Anterior_cingulate_cortex_BA24	6.73	-2.54	[0.0007,0.0012]	-0.65	N	-	-	-	Liver
326	CTD-2333K2.1	5	3	rs12659731	101475656	A	G	UCE	0.237	0.577	0.203	-0.34	-0.448	-0.17	8.273	-	4.1	2.52	[0.0011,0.0018]	-0.2	N	-	-	-	Testis
327	SMUG1	12	1	rs2233921	54575800	C	A	RGE	0.618	0.385	0.092	0.233	2.01512	4.0539	10.423	Ovary;Nerve_Tibial;Spleen;Small_Intestine_Terminal_Ileum;Testis;Uterus;Esophagus_Gastroesophageal_Junction;Artery_Aorta;Vagina;Esophagus_Muscularis;Artery_Coronary;Pancreas;Brain_Hippocampus;Prostate;Skin_Not_Sun_Exposed_Suprapubic;Colon_Sigmoid;Cells_EBV-transformed_lymphocytes;Esophagus_Mucosa;Whole_Blood;Artery_Tibial;Brain_Putamen_basal_ganglia;Breast_Mammary_Tissue;Adipose_Subcutaneous;Brain…	3.41	-0.13	[0.0007,0.0011]	-0.78*	N	-	-	-	-
328	RP11-834C11.4	12	1	rs2233921	54575800	C	A	RGE	0.618	0.385	0.092	0.233	2.01512	4.0539	10.423	Ovary;Nerve_Tibial;Spleen;Small_Intestine_Terminal_Ileum;Testis;Uterus;Esophagus_Gastroesophageal_Junction;Artery_Aorta;Vagina;Esophagus_Muscularis;Artery_Coronary;Pancreas;Brain_Hippocampus;Prostate;Skin_Not_Sun_Exposed_Suprapubic;Colon_Sigmoid;Cells_EBV-transformed_lymphocytes;Esophagus_Mucosa;Whole_Blood;Artery_Tibial;Brain_Putamen_basal_ganglia;Breast_Mammary_Tissue;Adipose_Subcutaneous;Brain…	3.41	-0.13	[0.0007,0.0011]	-0.78*	N	-	-	-	-
329	CLYBL	13	3	rs1125435	100374174	G	A	UCE	0.868	0.5	0.261	0.368	0.688175	1.56692	10.425	-	6.68	2.13	[0.0014,0.0023]	0.1	N	-	Obesity-related traits	(Comuzzie, et al. 2012)	-
330	MOV10L1	22	6	rs2272843,rs9617066	50599466,50530501	C	T	CPS	0.421	0.179	0.185,0.092	0.242	1.17819	3.53383	7.284,8.645	Skin_Sun_Exposed_Lower_leg	6.82	-9.64	[0.0012,0.0019],[0.0007,0.0012]	0.02,0.39	N	-	Obesity-related traits	(Comuzzie, et al. 2012)	Testis
331	RP11-572H4.1	9	1	rs7848981	31161734	G	A	UCE	0.513	0.192	0.193	0.321	-0.745	-0.31	7.724	-	11.77	2.83	[0.0011,0.0018]	-0.38	N	-	-	-	-
332	NOV	8	1	rs1549415	120183109	C	T	RGE	0.539	0.308	0.093	0.231	2.41004	2.30137	8.218	Brain_Cerebellar_Hemisphere	4.75	1.76	[0.0007,0.0012]	0.81*	N	-	Blood protein levels; Pulse pressure; Blood pressure	(Wain, et al. 2011; Wain, Vaez, et al. 2017; Sun, et al. 2018)	Artery
333	PCDH7	4	13	rs9990809	31049052	C	T	UCE	0.513	0.192	0.193	0.321	2.07833	4.53508	13.254	-	4.98	2.45	[0.0011,0.0018]	-0.2	N	-	Lipid traits; Obesity-related traits	(Surakka, et al. 2011; Comuzzie, et al. 2012)	-
334	NEUROD2	17	1	rs11078918	37761185	G	C	UCE	0.789	0.474	0.182	0.315	-0.566	0.346373	7.62	-	12.51	2.8	[0.001,0.0017]	-0.11	N	-	Mean corpuscular hemoglobin; Red blood cell count	(Astle, et al. 2016)	Brain
335	ZMYM4	1	3	rs61537364	35825590	A	G	UCE	0.697	0.385	0.168	0.312	1.94011	2.06621	9.642	-	7.74	2.52	[0.0009,0.0016]	0.4	N	-	-	-	-
336	TUBA1C	12	1	rs1476138	49525380	G	A	RGE	0.447	0.218	0.101	0.229	-0.285	2.59001	6.945	Brain_Putamen_basal_ganglia	14.78	-0.08	[0.0008,0.0013]	-0.71	N	-	-	-	-
337	AL590708.2	9	1	rs12339693	130845435	A	C	RGE	0.947	0.718	0.161	0.229	1.91206	2.79302	9.119	Esophagus_Mucosa	4.42	0	[0.0014,0.0024]	0.02	N	-	-	-	-
338	DSCAML1	11	2	rs4936404	117606320	C	T	UCE	0.539	0.872	0.237	-0.333	-0.641	-1.849	8.207	-	9.57	2.44	[0.0014,0.0023]	-0.16	N	-	-	-	-
339	CTNNA3	10	9	rs4459178	68444297	G	A	UCE	0.605	0.346	0.115	0.259	-2.291	-2.081	6.792	-	6.11	2.63	[0.0008,0.0013]	0.18	N	-	Subcutaneous adipose tissue; Obesity-related traits; Lung function (FVC)	(Comuzzie, et al. 2012; Ong, et al. 2013; Gao, et al. 2018)	Brain
340	RP11-554F20.1	9	1	rs638261	102234220	A	C	RGE	0.592	0.821	0.107	-0.229	-2.382	1.99612	8.107	Brain_Hypothalamus	8.41	0.83	[0.0008,0.0014]	0.06	N	-	-	-	Testis
341	RASSF2	20	1	rs241640	3927789	T	C	RGE	0.105	0.333	0.129	-0.228	-0.801	1.93278	6.926	Skin_Sun_Exposed_Lower_leg	0.36	-0.66	[0.001,0.0017]	0.05	N	-	-	-	-
342	COX10	17	1	rs11869525	13918801	C	G	RGE	0.105	0.333	0.129	-0.228	-0.838	2.82065	7.993	Small_Intestine_Terminal_Ileum;Skin_Not_Sun_Exposed_Suprapubic;Adipose_Subcutaneous	17.71	3.27	[0.001,0.0017]	0.45	N	-	AMPK pathway	PathCards	-
343	CDRT15P1	17	7	rs56215046,rs11869525,rs8076269,rs60147691,rs12051708,rs55637791	13917331,13918801,13936531,13940233,13941225,13941552	C	T	RGE	0.105	0.333	0.129,0.129,0.129,0.129,0.129,0.129	-0.228	-1.267	3.8985	7.616,7.993,9.979,9.545,9.898,9.898	Artery_Aorta;Adipose_Visceral_Omentum	4.39	-1.1	[0.001,0.0017],[0.001,0.0017],[0.001,0.0017],[0.001,0.0017],[0.001,0.0017],[0.001,0.0017]	0.45,0.45,0.45,0.45,0.45,0.45	N	-	-	-	Testis
344	NRXN1	2	6	rs7423296	51149072	G	A	UCE	0.711	0.987	0.252	-0.276	-2.976	0.707172	8.579	-	2.82	2.13	[0.0025,0.0041]	0.16	pig	-	Hypoxia-related genes; Body mass index	(Ai, et al. 2014; Akiyama, et al. 2017)	-
345	G3BP1	5	2	rs1433041	151191231	A	G	UCE	0.289	0.59	0.157	-0.301	-0.772	0.290056	7.284	-	13.63	3.26	[0.0009,0.0015]	0.1	N	-	-	-	-
346	CYP20A1	2	1	rs1048013	204154552	C	T	CPS	0.132	0.359	0.119	-0.227	-0.491	3.20821	8.227	-	23.2	5.6	[0.0009,0.0016]	0.55	N	-	-	-	-
347	RP11-182J1.1	15	1	rs17534709	85314397	G	C	RGE	0.368	0.141	0.117	0.227	2.73297	-0.737	7.023	Artery_Aorta	0.27	0.36	[0.0009,0.0015]	0.55	N	-	-	-	-
348	AC011891.5	7	1	rs17527572	12670703	T	G	RGE	0.132	0.359	0.119	-0.227	-1.383	2.62439	7.988	Skin_Sun_Exposed_Lower_leg	1.33	0.99	[0.0009,0.0016]	0.17	N	-	-	-	-
349	DLEU1	13	2	rs9562970	51002615	T	G	UCE	0.513	0.231	0.147	0.282	-1.902	-1.861	6.829	-	6.15	2.6	[0.0009,0.0015]	-0.19	N	-	Hemoglobin; Hematocrit	(Kanai, et al. 2018).	-
350	ATP5J2	7	1	rs10274407	98922090	G	A	RGE	0.842	0.615	0.11	0.227	2.55898	2.80112	9.194	Uterus	1.03	-0.46	[0.0009,0.0015]	0.08	N	-	-	-	-
351	RP3-400N23.6	22	2	rs4820964	31704172	A	G	UCE	0.592	0.282	0.167	0.31	1.32535	-0.322	7.6	-	12.45	2.84	[0.0009,0.0016]	0.07	N	-	-	-	-
352	PPP2R4	9	5	rs10988218	131888320	C	T	RGE	0.197	0.41	0.1	-0.213	-2.272	2.68825	7.854	Spleen;Thyroid	3.94	-1.51	[0.0008,0.0013]	-0.55	N	-	-	-	-
353	SLC8A1*	2	13	rs10172665	40790377	T	C	UCE	0.632	0.321	0.195	0.311	1.06419	3.92023	8.34	-	12.2	2.18	[0.0011,0.0018]	-0.41	Tibetan	-	Diastolic blood pressure; Calcium signaling pathway; Hypoxia-related genes; Obesity-related traits; Fractional exhaled nitric oxide levels	(Wang, et al. 2011; Comuzzie, et al. 2012; Bouzigon, et al. 2015; Warren, et al. 2017); PathCards	-
354	BRMS1	11	2	rs2282530	66177952	C	T	RGE	0.224	0.449	0.095	-0.225	-1.606	4.10196	10.162	Brain_Frontal_Cortex_BA9	14.13	3.87	[0.0008,0.0013]	0.13	N	-	-	-	-
355	RP11-804N13.1	5	2	rs1390663	21689837	G	T	UCE	0.789	0.449	0.209	0.34	1.17754	3.02029	11.258	-	18.3	0.28	[0.0011,0.0018]	0.65	N	-	-	-	-
356	CTC-332L22.1	5	1	rs10447233	108991423	G	A	RGE	0.25	0.474	0.091	-0.224	-1.489	1.7105	6.657	Colon_Transverse	4.75	-1.56	[0.0007,0.0012]	0.53	N	-	-	-	-
357	PRR11	17	1	rs56831956	57336716	C	T	RGE	0.737	0.513	0.09	0.224	0.27774	5.73649	12.654	Esophagus_Mucosa	2.56	0.3	[0.0007,0.0012]	0.63	N	-	-	-	Cells
358	CTD-2200P10.1	17	1	rs6503877	56841948	C	T	RGE	0.289	0.513	0.087	-0.224	-1.772	4.54754	11.033	Testis	0.18	-0.44	[0.0007,0.0011]	0.13	N	-	-	-	Testis
359	RAB35	12	2	rs16949946	120537273	T	G	UCE	0.171	0.462	0.166	-0.291	0.0751793	0.783028	7.123	-	15.4	3.06	[0.001,0.0017]	0.94*	N	-	-	-	-
360	ADCK4	19	1	rs3865452	41211056	C	T	CPS	0.316	0.538	0.085	-0.222	-2.08	2.40739	7.849	Nerve_Tibial	15.31	2.89	[0.0007,0.0011]	-0.31	N	-	Blood protein levels	(Suhre, et al. 2017)	-
361	RP11-158I13.2	2	1	rs7571558	27839832	C	G	UCE	0.553	0.295	0.116	0.258	0.404763	2.08289	7.047	-	20.5	4.43	[0.0008,0.0013]	0.35	N	-	-	-	-
362	NUMBL	19	1	rs4802085	41221513	G	C	RGE	0.684	0.462	0.085	0.222	1.2259	2.55268	7.152	Nerve_Tibial;Lung	3.37	-3.63	[0.0007,0.0011]	-0.31	N	-	-	-	-
363	GNL2	1	2	rs10908359	38056816	T	G	RGE	0.684	0.462	0.085	0.222	1.64412	3.79542	9.354	Cells_Transformed_fibroblasts	10.48	-2.73	[0.0007,0.0011]	0.42	N	-	-	-	-
364	HIVEP2	6	2	rs926372	143144885	C	T	UCE	0.605	0.308	0.153	0.297	0.648411	1.70238	7.839	-	10.35	2.77	[0.0009,0.0015]	0.09	N	-	-	-	-
365	RP1-199J3.5	6	1	rs330856	100025778	T	C	UCE	0.25	0.615	0.229	-0.365	-0.043	-1.513	8.699	-	5.47	2.04	[0.0011,0.0019]	-0.25	N	-	-	-	-
366	LINC00707	10	2	rs1031082	6855923	A	G	UCE	0.618	0.333	0.13	0.285	2.355	4.46631	9.665	-	7.78	2.23	[0.0009,0.0015]	-0.44	N	-	-	-	Cells
367	OR10R1P	1	1	rs1418847	158484378	T	A	UCE	0.842	0.5	0.223	0.342	-0.836	0.952076	9.078	-	6.59	2.28	[0.0012,0.002]	-0.3	N	-	-	-	-
368	TEAD1	11	1	rs4415740	12783911	T	C	UCE	0.342	0.641	0.153	-0.299	-0.755	0.0917006	7.102	-	8.84	3.67	[0.0009,0.0015]	0.11	N	-	-	-	-
369	LINC00382	13	4	rs9593421	80489286	C	G	UCE	0.145	0.423	0.138	-0.278	-1.548	2.67565	7.002	-	4.24	2.24	[0.001,0.0016]	-0.25	N	-	-	-	Testis
370	RP11-37C7.3	15	1	rs1105159	40005095	A	G	RGE	0.461	0.244	0.086	0.217	1.44806	2.81962	7.612	Colon_Sigmoid	4.64	0.59	[0.0007,0.0012]	-0.05	N	-	-	-	-
371	NAIF1	9	1	rs16936857	130847862	C	T	RGE	0.947	0.731	0.148	0.216	1.35143	2.49677	7.894	Small_Intestine_Terminal_Ileum	0.64	-2.48	[0.0014,0.0023]	0.02	N	-	Body mass index	(Winkler, et al. 2015)	-
372	TCF7L2	10	3	rs11196218	114840494	C	T	UCE	0.053	0.295	0.16	-0.242	-1.242	1.9121	7.223	-	15.72	1.77	[0.0011,0.0019]	0.1	pig	-	Type 2 diabetes; Fasting blood insulin; Fasting blood insulin (BMI interaction); Type 2 diabetes and other traits; Fasting blood glucose; Glycated hemoglobin levels; Hypoxia-related genes; Proinsulin levels; Blood glucose levels; Fasting blood glucose (BMI interaction); Body mass index	(Burton, et al. 2007; Salonen, et al. 2007; Saxena, et al. 2007; Scott, et al. 2007; Sladek, et al. 2007; Steinthorsdottir, et al. 2007; Zeggini, et al. 2007; Zeggini, et al. 2008; Rung, et al. 2009; Takeuchi, et al. 2009; Timpson, et al. 2009; Dupuis, et al. 2010; Franklin, et al. 2010; Voight, et al. 2010; Lettre, et al. 2011; Strawbridge, et al. 2011; Kho, et al. 2012; Manning, et al. 2012; Mo…	-
373	UBAC1	9	1	rs7855390	138286247	G	A	RGE	0.079	0.295	0.13	-0.216	-0.503	2.34498	7.068	Brain_Cerebellar_Hemisphere	5.16	1.55	[0.0011,0.0019]	-0.43	N	-	-	-	Muscle
374	SEPT4	17	4	rs8073754	56618030	C	T	CPS	0.105	0.321	0.117	-0.216	0.621411	3.17449	8.054	-	19.34	-2.62	[0.001,0.0017]	0.25	N	-	-	-	Brain
375	RP4-669P10.16	22	1	rs136402	41598933	G	A	RGE	0.105	0.321	0.117	-0.216	-1.055	2.54826	7.461	Adipose_Subcutaneous	4.23	0.12	[0.001,0.0017]	0.17	N	-	-	-	-
376	NCDN	1	1	rs2074680	36027071	C	T	UCE	0.684	0.41	0.129	0.274	1.33571	2.13635	8.106	-	17.46	3.19	[0.0008,0.0014]	0.41	N	-	-	-	Brain
377	ABI2	2	1	rs62183745	203840814	A	C	RGE	0.145	0.359	0.103	-0.214	-1.913	1.36555	6.76	Testis	0.04	-2.96	[0.0009,0.0014]	0.4	N	-	-	-	-
378	AMY2A	1	1	rs1241171	103299921	A	G	RGE	0.145	0.359	0.103	-0.214	-1.083	2.36841	7.044	Brain_Caudate_basal_ganglia	2.85	0.12	[0.0009,0.0014]	0.05	N	-	-	-	Pancreas
379	SUPT3H	6	5	rs3799965	44798617	T	C	RGE	0.145	0.385	0.103	-0.24	-1.237	2.54952	7.285	-	14.82	2.98	[0.0009,0.0014]	-0.1	N	-	Obesity-related traits	(Comuzzie, et al. 2012)	-
380	CTD-2287O16.4	5	1	rs2937052	116097620	G	A	RGE	0.158	0.372	0.099	-0.214	-1.015	3.37808	8.336	Adrenal_Gland	6.75	0	[0.0008,0.0014]	0.2	N	-	-	-	-
381	MOXD1	6	1	rs1338938	132726450	C	T	UCE	0.171	0.474	0.179	-0.303	0.264779	-1.152	6.982	-	15.48	1.7	[0.0011,0.0018]	-0.46	N	-	Obesity-related traits	(Comuzzie, et al. 2012)	-
382	COX10-AS1	17	5	rs11869542	13918737	A	C	RGE	0.829	0.474	0.09	0.355	0.823495	3.28126	6.889	-	17.1	4.26	[0.0008,0.0013]	0.67	N	-	-	-	-
383	FAM189A2	9	4	rs3892193	71994002	G	A	RGE	0.539	0.244	0.087	0.295	0.824272	2.89406	7.615	-	12.89	2.52	[0.0007,0.0012]	0	N	-	-	-	Thyroid
384	LINC01119	2	1	rs935376	47039991	G	A	UCE	0.197	0.564	0.239	-0.367	-2.504	3.91685	15.035	-	19.58	-1.43	[0.0012,0.002]	0.69	N	-	-	-	-
385	RSPO1	1	1	rs4415526	38071728	C	T	RGE	0.224	0.436	0.085	-0.212	-1.635	3.50211	8.817	Artery_Tibial	2.44	-5.69	[0.0007,0.0012]	0.2	N	-	-	-	-
386	MIR4431	2	1	rs12616538	52930733	T	C	UCE	0.25	0.603	0.215	-0.353	-0.771	0.988569	9.365	-	5.3	2.22	[0.0011,0.0018]	0.43	N	-	-	-	-
387	RIT2	18	9	rs4561553	40687764	A	G	UCE	0.224	0.551	0.192	-0.327	-0.869	0.664832	8.42	-	5.21	2.5	[0.001,0.0017]	0.66	N	-	Body mass index	(Winkler, et al. 2015; Akiyama, et al. 2017)	Brain
388	RNF185-AS1	22	1	rs5753512	31603741	C	T	UCE	0.237	0.526	0.151	-0.289	1.06901	-0.158	7.021	-	12.08	3.19	[0.0009,0.0015]	0.15	N	-	-	-	-
389	AC012593.1	2	3	rs280746	35095936	A	T	UCE	0.789	0.5	0.139	0.289	1.15853	2.4128	8.879	-	7.95	2.15	[0.0009,0.0015]	-0.41	N	-	-	-	Brain
390	HMGA2	12	3	rs10878346	66320873	G	C	UCE	0.408	0.103	0.196	0.305	-0.353	-0.921	7.193	-	8.28	2.11	[0.0013,0.0021]	-0.36	N	-	Birth weight; Type 2 diabetes; Waist circumference adjusted for body mass index	(Voight, et al. 2010; Morris, et al. 2012; Horikoshi, et al. 2013; Mahajan, et al. 2014; Ng, et al. 2014; Shungin, et al. 2015; Horikoshi, et al. 2016; Zhao, et al. 2017; Bonas-Guarch, et al. 2018)	Cells
391	MLLT3	9	3	rs7862166	20347240	C	T	UCE	0.382	0.705	0.18	-0.323	-0.746	1.38216	8.649	-	7.56	2.23	[0.001,0.0016]	-0.03	N	-	-	-	Cells
392	SORL1	11	2	rs617847	121402643	G	A	UCE	0.316	0.628	0.168	-0.312	0.103473	-0.005	7.185	-	7.95	2.71	[0.0009,0.0016]	-0.19	N	-	-	-	-
393	SHISA8	22	1	rs73165124	42308284	C	T	UCE	0.355	0.064	0.218	0.291	0.111076	-1.153	7.02	-	14.4	2.24	[0.0015,0.0025]	-0.2	N	-	-	-	Brain
394	GALNT14	2	13	rs1991103	31304695	A	C	UCE	0.171	0.449	0.132	-0.278	-3.458	2.75385	10.309	-	11.61	2.36	[0.0009,0.0015]	-0.28	N	-	Type 2 diabetes	(Ng, et al. 2014)	Kidney
395	HLA-DMA	6	2	rs1063478	32917544	T	A	CPS	0.263	0.551	0.112	-0.288	-1.621	2.01133	7.697	-	1.09	2.51	[0.001,0.0017]	0.71	N	-	-	-	-
396	RNF10	12	1	rs1167723	120977381	T	C	UCE	0.421	0.179	0.119	0.242	4.17215	-0.564	9.611	-	17.05	5.04	[0.0009,0.0015]	-0.81*	N	-	-	-	Blood
397	RP1-228P16.1	12	2	rs11168403,rs61918809	48484958,48488355	C	T	RGE	0.105	0.308	0.106,0.106	-0.203	2.1621	1.12275	6.678,6.718	Thyroid	0.51	-0.39	[0.001,0.0016],[0.001,0.0016]	0.46,0.46	N	-	-	-	-
398	CNPY4	7	1	rs10267346	98898767	C	T	RGE	0.829	0.628	0.085	0.201	1.74266	2.92983	7.798	Liver	1.11	-0.53	[0.0008,0.0013]	-0.07	N	-	-	-	-
399	HSPD1P1	5	1	rs59157847	21621902	T	C	RGE	0.829	0.628	0.085	0.201	0.900408	2.82028	6.992	Pancreas	2.42	0.11	[0.0008,0.0013]	-0.71	N	-	-	-	-
400	POU6F2	7	4	rs4530944	39332292	T	C	UCE	0.316	0.577	0.118	-0.261	-1.571	2.48327	8.133	-	17.9	0.77	[0.0008,0.0013]	-0.15	N	-	-	-	-
401	PRELID2	5	1	rs2087562	145198308	C	T	UCE	0.434	0.154	0.163	0.28	1.81491	0.457024	7.75	-	15.59	2.33	[0.001,0.0017]	-0.7	N	-	-	-	-
402	CPSF4	7	1	rs10253937	99154442	T	C	RGE	0.803	0.603	0.079	0.2	2.08373	1.85061	6.767	Cells_Transformed_fibroblasts	4.89	0.42	[0.0007,0.0012]	0.17	N	-	-	-	-
403	BCL2	18	2	rs12457700	60860246	T	C	RGE	0.803	0.59	0.077	0.213	1.70102	2.43147	7.01	-	10.97	3.47	[0.0007,0.0012]	0.62	rat	-	Type 2 diabetes; Mean corpuscular hemoglobin; Red blood cell count; HIF pathway; EPO pathway; PI3K-Akt signaling pathway; Mean corpuscular volume; Hypoxia-related genes; Body mass index	(Locke, et al. 2015; Astle, et al. 2016; Akiyama, et al. 2017; Zhao, et al. 2017) RGD; PathCards	Cells
404	CCDC138	2	2	rs6740879	109408208	G	A	CPS	0.224	0.026	0.155	0.198	-2.996	-2.003	7.359	-	13.71	2.99	[0.0017,0.0029]	0.64	N	-	-	-	-
405	NUDT6	4	1	rs12648093	123838758	A	G	CPS	0.789	0.987	0.17	-0.198	-3.209	-1.426	7.976	-	0	-7.92	[0.0022,0.0036]	0.7	N	-	-	-	-
406	CRB1	1	3	rs2759655	197377143	G	A	UCE	0.355	0.064	0.18	0.291	2.78907	-0.781	7.771	-	6.45	3.4	[0.0011,0.0019]	0.44	N	-	Blood protein levels; Body mass index	(Akiyama, et al. 2017; Suhre, et al. 2017)	Brain
407	MICAL3	22	2	rs1109052	18430193	C	T	UCE	0.711	0.436	0.132	0.275	0.8636	1.96808	7.644	-	8.8	4.06	[0.0008,0.0014]	0.24	N	-	Lung function (FEV1)	(Wain, Shrine, et al. 2017)	Brain
408	RP11-249M12.2	5	5	rs26670	116088403	G	T	UCE	0.145	0.385	0.129	-0.24	-0.901	3.65707	7.679	-	6.15	2.05	[0.0009,0.0014]	0.23	N	-	-	-	Cells
409	RBFA	18	1	rs11662325	77803839	C	A	RGE	0.066	0.256	0.114	-0.19	-1.724	2.34547	7.36	Nerve_Tibial	1.17	-0.42	[0.0011,0.0019]	0.78*	N	-	-	-	-
410	ARHGAP42	11	20	rs75746929	100792335	A	C	UCE	0.908	0.654	0.161	0.254	-1.021	2.41314	6.913	-	7.99	3.09	[0.0012,0.002]	-0.1	N	-	Systolic blood pressure; Diastolic blood pressure	(Kanai, et al. 2018)	-
411	PMP2	8	1	rs61623744	82654258	A	G	RGE	0.092	0.282	0.1	-0.19	-1.094	3.28151	7.929	Brain_Caudate_basal_ganglia	2.2	0.19	[0.001,0.0016]	-0.72	N	-	-	-	-
412	BTN3A1	6	2	rs3208733,rs4320356	26414425,26423560	T	C	RGE	0.895	0.705	0.094,0.094	0.19	2.94817	1.08852	7.264,6.971	Esophagus_Muscularis;Thyroid;Adipose_Visceral_Omentum	3.11	0.38	[0.0009,0.0015],[0.0009,0.0015]	-0.1,-0.1	N	-	-	-	-
413	SMC5-AS1	9	1	rs3015224	72728388	A	G	RGE	0.105	0.295	0.094	-0.19	-1.44	2.63165	7.198	Artery_Coronary	8.14	2.14	[0.0009,0.0015]	0.13	N	-	-	-	-
414	MAMDC2-AS1	9	3	rs4744977	72728822	T	C	RGE	0.855	0.59	0.094	0.265	1.55025	3.17538	7.085	-	7.6	3.29	[0.0009,0.0015]	0.13	N	-	-	-	-
415	GLT8D1	3	1	rs13079063	52744460	A	G	UCE	0.276	0.577	0.158	-0.301	-1.465	2.35611	9.407	-	8.35	2.38	[0.0009,0.0015]	-0.63	N	-	-	-	-
416	CTD-2050E21.2	5	2	rs13155464	142936627	A	G	UCE	0.711	0.474	0.136	0.237	1.7527	1.93974	6.92	-	5.37	2.77	[0.0011,0.0019]	0.38	N	-	-	-	Testis
417	ALG2	9	1	rs872091	101249102	A	G	RGE	0.868	0.679	0.085	0.189	1.70868	3.10266	7.867	Small_Intestine_Terminal_Ileum	1.61	-1.7	[0.0008,0.0014]	0.46	N	-	-	-	-
418	FHIT	3	1	rs11130821	61185652	G	C	UCE	0.75	0.474	0.137	0.276	-0.83	1.56595	7.317	-	16	1.76	[0.0009,0.0015]	-0.32	N	-	Blood pressure; Lung function (maximal voluntary ventilation); Body mass index	(Akiyama, et al. 2017; Graff, et al. 2017) (Simino, et al. 2014; Locke, et al. 2015; Suh and Lee 2017)	-
419	ICA1L	2	2	rs2117266	204060148	G	T	RGE	0.145	0.333	0.081	-0.188	-1.903	2.73784	7.56	Brain_Caudate_basal_ganglia	1.36	0.22	[0.0008,0.0013]	0.55	N	-	-	-	-
420	CTD-2643K12.3	15	3	rs8042192	94590460	A	T	UCE	0.171	0.436	0.142	-0.265	-1.422	2.01171	8.157	-	12.58	3.4	[0.001,0.0016]	0.04	N	-	-	-	-
421	RP11-753H16.3	12	1	rs12827788	54753185	C	T	UCE	0.697	0.41	0.143	0.287	1.50538	3.88252	11.12	-	9.78	2.49	[0.0009,0.0014]	-0.53	N	-	-	-	-
422	PALLD	4	4	rs74662269	169688565	A	G	RGE	0.132	0.41	0.105	-0.278	-3.47	2.63046	7.389	-	5.77	2.34	[0.0011,0.0018]	-0.05	N	-	Pulse pressure	(Warren, et al. 2017)	-
423	RP11-444D3.1	12	4	rs3112135	24698183	C	T	UCE	0.632	0.897	0.15	-0.265	2.11328	-2.494	7.389	-	7.42	3.6	[0.0011,0.0018]	0.19	N	-	-	-	-
424	LIMS1	2	3	rs10187016	109196763	T	G	UCE	0.289	0.038	0.191	0.251	-2.782	-2.846	8.088	-	4.77	2.26	[0.0014,0.0024]	0.06	N	-	-	-	-
425	WBSCR17	7	2	rs4719113	70803968	G	A	UCE	0.329	0.564	0.094	-0.235	-2.173	1.30164	7.169	-	19.13	3.5	[0.0007,0.0012]	-0.55	N	-	-	-	-
426	CNBD1	8	4	rs67958512	87899960	A	T	UCE	0.329	0.603	0.129	-0.274	-2.286	2.99987	7.284	-	3.21	2.15	[0.0008,0.0014]	-0.84*	N	-	-	-	Testis
427	PTPRK	6	1	rs9385463	128840702	G	C	UCE	0.316	0.603	0.142	-0.287	-1.563	0.311803	7.42	-	7.6	3.22	[0.0009,0.0014]	0.14	N	-	-	-	-
428	AC005863.1	17	2	rs736985	14679446	G	A	UCE	0.513	0.795	0.138	-0.282	-1.661	2.45076	8.221	-	5.91	2.74	[0.0009,0.0015]	-0.76*	N	-	-	-	Salivary Gland
429	RNF144A*	2	1	rs309272	7202101	C	T	UCE	0.553	0.244	0.171	0.309	1.16848	-0.351	7.509	-	6.97	2.1	[0.001,0.0016]	0.23	N	ALP	-	-	Brain
430	DISC1*	1	4	rs72762349	232122678	G	A	UCE	0.539	0.808	0.141	-0.269	-1.631	1.96952	8.327	-	8.07	4.19	[0.0009,0.0015]	0.67	Tibetan,Andean	-	Hypoxia-related genes	(Yi, et al. 2010; Foll, et al. 2014)	-
431	CTD-2384B11.2	5	1	rs10036196	75992472	G	A	RGE	0.947	0.769	0.11	0.178	1.16743	2.40094	6.698	Skin_Sun_Exposed_Lower_leg	1.76	-4.15	[0.0012,0.002]	0.31	N	-	-	-	-
432	AGAP3	7	4	rs6951528	150809164	C	G	RGE	0.066	0.372	0.102	-0.306	-1.525	3.01129	9.222	-	6.62	2.01	[0.0011,0.0018]	-0.84*	N	-	-	-	-
433	RP11-6N13.1	5	1	rs7701167	104152321	T	C	UCE	0.947	0.654	0.226	0.293	2.59494	3.48956	12.718	-	6.57	3.26	[0.0016,0.0027]	-0.17	N	-	-	-	Testis
434	PAIP2B	2	4	rs34256458	71469000	A	G	RGE	0.855	0.5	0.078	0.355	1.20334	3.02753	7.729	-	14.67	2.32	[0.0008,0.0014]	0.86*	N	-	-	-	Brain
435	CCDC129	7	6	rs12672295	31568691	G	C	UCE	0.289	0.5	0.116	-0.211	-3.697	3.19542	9.778	-	1.08	2.21	[0.0008,0.0013]	0.12	N	-	-	-	-
436	SENP1	12	4	rs72644843	48465061	A	G	UCE	0.105	0.308	0.11	-0.203	2.06061	1.98996	6.945	-	19.94	1.8	[0.0008,0.0013]	-0.09	Andean	-	Glycated hemoglobin levels; Hypoxia-related genes; Processing and Activation of SUMO	(Eichstaedt, et al. 2014; Wheeler, et al. 2017);PathCards	Testis
437	PAPPA	9	1	rs1054402	119163509	C	T	UCE	0.605	0.269	0.196	0.336	0.528463	0.398827	8.194	-	0.4	3.09	[0.001,0.0017]	-0.01	N	-	-	-	Cells
438	PHF19	9	1	rs1953126	123640500	C	T	UCE	0.118	0.397	0.173	-0.279	-1.584	1.53264	8.475	-	9.48	2.34	[0.0012,0.0019]	-0.71	N	-	Birth weight; Pulse pressure	(Horikoshi, et al. 2016; Warren, et al. 2017)	-
439	LINC01118	2	1	rs17773492	47045321	A	G	CPS	0.066	0.231	0.09	-0.165	-1.301	4.15421	9.157	-	7.13	2.1	[0.001,0.0017]	0.63	N	-	-	-	-
440	AC011225.1	18	3	rs1432148	39397508	A	T	UCE	0.118	0.308	0.118	-0.19	-2.042	3.59404	8.691	-	10.66	2.66	[0.0011,0.0018]	-0.46	N	-	-	-	Testis
441	FAM73A	1	1	rs2225663	79055729	G	T	RGE	0.908	0.744	0.077	0.164	4.75629	1.24366	10.063	Vagina	0.77	-1.42	[0.0009,0.0015]	0.04	N	-	-	-	-
442	RP11-247A12.1	9	1	rs10819461	131841887	T	C	RGE	0.092	0.256	0.077	-0.164	-1.294	3.23548	7.408	Spleen;Pancreas;Artery_Tibial;Adipose_Subcutaneous	2.36	-2.86	[0.0009,0.0015]	-0.83*	N	-	-	-	-
443	TMEM182	2	2	rs2732811	103406699	A	C	UCE	0.684	0.423	0.118	0.261	2.44642	3.22383	10.074	-	6.48	3.36	[0.0008,0.0013]	0.01	N	-	Blood pressure	(Kim, et al. 2014)	-
444	ATP6V1G3	1	2	rs12028665	198514018	A	G	UCE	0.197	0.513	0.185	-0.316	-1.257	3.11862	10.857	-	5.4	2.05	[0.0011,0.0018]	0.81*	N	-	Mean corpuscular hemoglobin; Mean corpuscular hemoglobin concentration; Red blood cell count; Mean corpuscular volume	(Kamatani, et al. 2010; Kanai, et al. 2018)	Kidney
445	ZNF827	4	6	rs10006310	146809998	C	T	UCE	0.645	0.385	0.103	0.26	1.35951	3.94512	9.4	-	5.97	2.89	[0.0007,0.0012]	-0.4	N	-	-	-	-
446	FLI1	11	4	rs7111807	128666274	A	G	UCE	0.724	0.449	0.13	0.275	0.546816	3.03224	7.439	-	5.61	3.78	[0.0011,0.0019]	-0.44	N	-	-	-	-
447	FSIP1	15	5	rs7171939	40022773	G	A	UCE	0.842	0.526	0.197	0.316	0.471106	2.59162	9.659	-	4.44	2.36	[0.0011,0.0019]	-0.23	N	-	Obesity-related traits	(Comuzzie, et al. 2012)	Testis
448	AC079610.1	2	1	rs12465612	213641363	C	T	UCE	0.145	0.359	0.103	-0.214	-1.416	2.16193	7.061	-	16.28	4.57	[0.0009,0.0014]	0.54	N	-	-	-	-
449	RP11-83A24.2	4	1	rs7663086	140352799	A	C	RGE	0.934	0.782	0.078	0.152	3.32298	2.98553	9.183	Thyroid	8.23	0.24	[0.001,0.0017]	0.15	N	-	-	-	-
450	CASS4	20	1	rs6127750	55002428	T	C	UCE	0.816	0.564	0.126	0.252	0.522289	3.05041	8.345	-	12.46	2.45	[0.0009,0.0015]	0.78*	N	-	-	-	Lung
451	NF2	22	4	rs2857648	30066568	T	G	UCE	0.158	0.372	0.099	-0.214	-1.192	2.42799	7.01	-	17.32	2.56	[0.0008,0.0014]	0.69	N	-	-	-	-
452	ARPC1A	7	3	rs73395557	98934424	C	A	UCE	0.132	0.385	0.143	-0.253	-2.41	2.25402	9.229	-	16.6	0.64	[0.001,0.0017]	0.06	N	-	-	-	-
453	CCSER1	4	1	rs2214383	92093024	T	C	UCE	0.474	0.244	0.097	0.23	-0.529	2.77816	7.284	-	14.47	3.33	[0.0007,0.0012]	0.49	N	-	-	-	-
454	FRMD4B	3	2	rs6762186	69402923	C	T	UCE	0.763	0.551	0.085	0.212	1.29332	3.00142	6.796	-	13.39	2.78	[0.0008,0.0013]	0.58	N	-	Resting heart rate	(Eppinga, et al. 2016)	-
455	AL033381.1	6	2	rs9405439	1081731	C	T	UCE	0.934	0.679	0.177	0.255	1.669	1.88183	8.401	-	8.47	3.79	[0.0014,0.0023]	-0.48	N	-	-	-	Testis
456	EGR2	10	3	rs648748	64578984	C	T	UCE	0.842	0.603	0.122	0.239	1.3248	2.58528	7.662	-	6.88	2.04	[0.0009,0.0015]	0.26	N	-	-	-	Nerve
457	RP5-936J12.1	1	1	rs899020	103318581	C	T	UCE	0.132	0.346	0.107	-0.214	-0.791	2.19697	6.726	-	18.65	3.06	[0.0009,0.0015]	-0.07	N	-	-	-	Testis
458	PCSK5	9	3	rs872189	78578219	A	G	UCE	0.316	0.051	0.136	0.265	1.23945	-0.327	6.971	-	5.39	2.63	[0.0011,0.0019]	0.02	N	-	Glucose homeostasis traits; Waist circumference adjusted for body mass index	(Palmer, et al. 2015; Shungin, et al. 2015)	-
459	L3MBTL2	22	1	rs8138990	41597377	A	C	UCE	0.776	0.538	0.106	0.238	1.58581	2.58535	7.981	-	12.48	2.75	[0.0008,0.0013]	-0.15	N	-	-	-	-
460	SNIP1	1	1	rs2273013	38019747	C	T	UCE	0.513	0.295	0.083	0.218	3.037	1.42561	7.874	-	17.86	2.68	[0.0007,0.0011]	-0.25	N	-	-	-	-
461	RP11-21L19.1	11	1	rs11605531	14291594	A	G	UCE	0.145	0.436	0.175	-0.291	0.0150908	4.91318	12.895	-	15.53	-2.44	[0.0011,0.0018]	-0.33	N	-	-	-	-
462	RP11-753H16.5	12	1	rs2124530	54761931	C	T	UCE	0.75	0.526	0.091	0.224	1.15377	3.58708	8.706	-	12.8	3.76	[0.0007,0.0012]	-0.55	N	-	-	-	-
463	TUBA1B	12	1	rs731350	49524587	C	G	UCE	0.447	0.192	0.128	0.255	-0.344	2.84773	8.05	-	8.69	3.23	[0.0009,0.0015]	-0.71	N	-	-	-	-
464	RP11-33N16.3	14	2	rs2632187	90119925	G	A	UCE	0.776	0.5	0.141	0.276	-1.675	-0.729	6.663	-	6.54	2.34	[0.0009,0.0015]	0.75	N	-	-	-	-
465	ENTPD3-AS1	3	1	rs55782111	40475174	C	T	UCE	0.329	0.077	0.169	0.252	1.61461	1.12367	7.575	-	16.09	0.23	[0.0013,0.0021]	-0.33	N	-	-	-	-
466	SCIN	7	1	rs740415	12672870	C	A	UCE	0.368	0.628	0.115	-0.26	-2.681	2.61926	9.77	-	7.69	3.3	[0.0008,0.0013]	0.52	N	-	-	-	-
467	U3	17	2	rs8071217	56709117	A	G	UCE	0.289	0.513	0.129	-0.224	-1.479	2.5945	6.986	-	9.05	2.62	[0.001,0.0017]	0.25	N	-	Blood protein levels	(Suhre, et al. 2017)	-
468	RP11-281P23.2	4	2	rs11730600	11623160	G	A	UCE	0.632	0.308	0.18	0.324	1.80175	3.32329	11.581	-	2.71	2.04	[0.001,0.0016]	-0.48	N	-	-	-	Testis
469	CSF2RB	22	2	rs41280005	37316133	G	A	UCE	0.145	0.436	0.175	-0.291	-1.973	2.87691	10.571	-	5.62	2.31	[0.0011,0.0018]	0.18	N	-	Blood protein levels	(Sun, et al. 2018)	Blood
470	ZNF385A	12	3	rs7961432	54766391	G	A	UCE	0.658	0.423	0.093	0.235	2.10653	2.79928	8.546	-	10.08	3.57	[0.0007,0.0012]	-0.81*	N	-	-	-	-
471	GBX1	7	1	rs4725395	150858271	A	G	UCE	0.079	0.333	0.168	-0.254	-2.187	3.14248	10.466	-	15.38	-0.37	[0.0013,0.0021]	-0.43	N	-	-	-	Testis
472	RP11-112H10.4	17	2	rs12942018	56613277	C	T	UCE	0.105	0.321	0.117	-0.216	0.616447	3.08402	7.918	-	15.43	2.86	[0.001,0.0017]	0.25	N	-	-	-	-
473	PPM1E	17	1	rs12450766	56832965	G	C	UCE	0.697	0.449	0.107	0.248	1.39891	3.33317	9.054	-	16.5	-1.16	[0.0008,0.0013]	0.01	N	-	-	-	Testis
474	hsa-mir-490	7	3	rs10236411	136797673	C	T	UCE	0.605	0.333	0.092	0.272	1.3059	2.04984	7.455	-	5.98	2.03	[0.0007,0.0011]	0.15	N	-	-	-	-
475	ZNF512	2	1	rs12467476	27825715	T	C	UCE	0.329	0.564	0.094	-0.235	0.229018	2.70647	7.181	-	9.2	3.86	[0.0007,0.0012]	0.67	N	-	-	-	-
476	SPATA5	4	5	rs906832	123881482	T	C	UCE	0.803	0.987	0.157	-0.184	-3.776	-0.193	8.08	-	5.46	3.19	[0.0021,0.0035]	0.7	N	-	-	-	-
477	GDPD1	17	1	rs12450435	57334668	C	G	UCE	0.263	0.5	0.1	-0.237	-1.518	5.62402	13.588	-	11.38	2.23	[0.0007,0.0012]	0.63	N	-	-	-	-
478	MFN2*	1	1	rs41278638	12072722	A	G	UCE	0.289	0.013	0.252	0.276	0.0373718	-0.505	7.196	-	6.65	2.24	[0.0025,0.0041]	0.61	N	FOLATE	-	-	-
479	PLCE1	10	2	rs10882391	95817403	G	A	UCE	0.658	0.423	0.093	0.235	1.25744	2.96359	7.872	-	6.09	3.15	[0.0007,0.0012]	0.21	N	-	Glucose homeostasis traits; Pulse pressure; Diastolic blood pressure; Calcium signaling pathway; Hypertension; Systolic blood pressure	(Ehret, et al. 2011; Palmer, et al. 2015; Wain, Vaez, et al. 2017);PathCards	-
480	RP11-579O24.1	17	1	rs9892062	56976981	A	G	UCE	0.711	0.487	0.087	0.224	0.628014	3.36998	7.953	-	15.62	1.13	[0.0007,0.0011]	0.13	N	-	-	-	-
481	CCDC152	5	2	rs230814	42799271	A	G	UCE	0.855	0.654	0.092	0.201	2.95133	1.88039	8.048	-	14.71	3.56	[0.0008,0.0014]	-0.57	N	-	-	-	-
482	ZNF833P	19	1	rs4804631	11770814	C	T	UCE	0.934	0.718	0.138	0.216	0.755795	2.18712	7.005	-	17.04	0.23	[0.0012,0.0021]	-0.22	N	-	-	-	-
483	HSF5	17	1	rs11656888	56546725	T	A	UCE	0.105	0.321	0.117	-0.216	-0.266	2.8633	7.438	-	14.11	2.2	[0.001,0.0017]	0.25	N	-	Vitamin D levels	(Anderson, et al. 2014)	Testis
484	NBEAL1	2	2	rs11896061	204094581	G	A	UCE	0.855	0.628	0.114	0.227	1.25981	2.65645	7.744	-	15.49	0.19	[0.0009,0.0015]	0.57	N	-	Obesity-related traits	(Comuzzie, et al. 2012)	-
485	RP11-554K11.2	1	2	rs1371291	213723974	C	T	UCE	0.75	0.538	0.081	0.212	1.38975	2.46994	6.96	-	17.5	-1.74	[0.0007,0.0011]	0.65	N	-	-	-	Testis
486	SLC25A25	9	4	rs7044673	130846475	C	T	UCE	0.947	0.731	0.148	0.216	1.87759	2.77045	8.352	-	8.75	3.33	[0.0014,0.0023]	0.02	N	-	Body mass index	(Winkler, et al. 2015)	-
487	RP11-452H21.4	11	1	rs11237490	78135229	C	T	UCE	0.276	0.513	0.099	-0.237	-1.913	1.00141	6.762	-	9	2.81	[0.0007,0.0012]	0.3	N	-	-	-	-
488	CUL3	2	1	rs12993790	225398662	C	T	UCE	0.434	0.205	0.102	0.229	1.14823	2.37263	7.185	-	9.84	2.62	[0.0008,0.0013]	0.77*	Ethiopian	-	Hypoxia-related genes	(Alkorta-Aranburu, et al. 2012)	Testis
489	BRE	2	4	rs2337374	28200152	G	A	UCE	0.197	0.41	0.09	-0.213	-3.754	3.6152	11.836	-	12.06	2.43	[0.0008,0.0013]	0.41	N	-	-	-	Adrenal Gland
490	MIR4308	14	1	rs28477407	55344901	T	C	UCE	0.921	0.667	0.168	0.254	0.495319	2.22515	7.82	-	6.4	3.28	[0.0013,0.0021]	0.12	N	-	-	-	-
491	MYH16	7	1	rs58421977	98893377	G	A	UCE	0.145	0.333	0.081	-0.188	-1.959	3.34123	8.488	-	15.34	0.15	[0.0008,0.0013]	-0.42	N	-	-	-	Testis
492	SUPT7L	2	1	rs4666010	27878686	T	C	UCE	0.803	0.577	0.1	0.226	0.771003	3.19992	7.979	-	10.27	2.07	[0.0008,0.0013]	-0.45	N	-	-	-	-
493	RP11-148L24.1	4	1	rs6846269	175029619	G	A	UCE	0.237	0.526	0.151	-0.289	-1.137	1.54968	8.038	-	4.39	2.03	[0.0009,0.0015]	-0.67	N	-	-	-	-
494	RALGPS2	1	6	rs72705196	178741565	T	G	UCE	0.118	0	0.142	0.118	5.23928	-0.444	9.884	-	19.86	3.37	[0.0017,0.0028]	-0.31	N	-	-	-	-
495	RP11-555K12.2	4	1	rs10517566	153531590	C	G	UCE	0.118	0.321	0.1	-0.203	-2.033	2.46032	7.776	-	12.19	2.67	[0.0009,0.0015]	-0.17	N	-	-	-	-
496	FARS2	6	1	rs17141229	5748088	T	C	UCE	0.724	0.987	0.238	-0.263	-0.976	-0.831	7.377	-	5.2	2.88	[0.0024,0.0041]	0.12	N	-	-	-	-
497	MARCH11	5	1	rs1992719	16081670	T	C	UCE	0.882	0.641	0.136	0.241	1.89828	2.79023	8.954	-	7.42	2.95	[0.001,0.0017]	-0.19	N	-	-	-	Testis
498	AC024590.1	16	5	rs1844716	82384137	A	T	UCE	0.158	0.385	0.11	-0.227	-2.814	2.08246	8.763	-	9.13	2.56	[0.0009,0.0015]	-0.37	N	-	-	-	-
499	RNU1-108P	17	1	rs7220884	56743948	G	A	UCE	0.105	0.321	0.117	-0.216	-0.509	4.50136	10.337	-	10.4	2.34	[0.001,0.0017]	0.25	N	-	-	-	-
500	RP11-461O7.1	16	1	rs17343266	56136616	G	T	UCE	0.158	0.372	0.099	-0.214	-2.277	2.62375	8.393	-	7.87	5	[0.0008,0.0014]	0.21	N	-	-	-	Testis
501	VPS13D	1	4	rs75257462	12462126	C	T	UCE	0.855	0.987	0.103	-0.132	-4.13	-1.173	7.061	-	13.74	3.52	[0.0018,0.0031]	0.24	N	-	-	-	-
502	PEX7	6	2	rs7757102	137222671	G	A	UCE	0.329	0.577	0.105	-0.248	-1.578	1.30286	6.93	-	6.87	2.1	[0.0007,0.0012]	-0.42	N	-	-	-	-
503	PTPRD	9	3	rs10125358	8694330	T	C	UCE	0.882	0.615	0.16	0.267	0.930733	2.3229	8.259	-	4.71	2.25	[0.0011,0.0019]	-0.27	N	-	Type 2 diabetes; Obesity-related traits	(Tsai, et al. 2010; Below, et al. 2011; Comuzzie, et al. 2012)	Brain
504	RP11-272P10.3	9	1	rs10809936	13318873	T	A	UCE	0.158	0.41	0.134	-0.252	1.95031	1.61792	7.972	-	5.95	2.25	[0.0009,0.0016]	0.3	N	-	-	-	Brain
505	PNRC1	6	1	rs9351203	89787349	C	T	UCE	0.842	0.628	0.099	0.214	1.28203	2.62751	7.354	-	8.54	2.26	[0.0008,0.0014]	-0.36	N	-	-	-	-
506	DMXL2	15	1	rs4143724	51870413	A	T	UCE	0.75	0.538	0.081	0.212	1.62614	3.04707	7.926	-	8.35	2.09	[0.0007,0.0011]	0.4	N	-	Body mass index	(Locke, et al. 2015)	-
507	MAGI2	7	1	rs527231	78493737	A	G	UCE	0.105	0.321	0.117	-0.216	-1.467	1.57512	6.746	-	5.94	4.02	[0.001,0.0017]	0.36	pig	-	Hypoxia-related genes; Obesity-related traits; Body mass index	(Comuzzie, et al. 2012; Ai, et al. 2014; Locke, et al. 2015; Akiyama, et al. 2017)	-
508	RP1-161C16.1	6	1	rs559487	85970117	A	G	UCE	0.737	0.987	0.225	-0.25	-1.651	-0.025	7.76	-	4.28	2.04	[0.0024,0.004]	0.8*	N	-	-	-	Testis
509	RNF182	6	1	rs9396367	13969890	G	T	UCE	0.75	0.538	0.081	0.212	1.83718	2.63275	7.56	-	7.51	2.54	[0.0007,0.0011]	0.42	N	-	Mean corpuscular hemoglobin concentration	(Astle, et al. 2016)	Brain
510	CTD-2341M24.1	14	1	rs2373094	86448638	A	G	UCE	0.447	0.192	0.128	0.255	2.09314	1.49573	7.868	-	3.36	2.01	[0.0009,0.0015]	-0.3	N	-	-	-	-
511	ARHGAP21	10	1	rs144747795	24924930	G	A	UCE	0.145	0.013	0.103	0.132	3.64567	-1.661	6.987	-	12.65	2.11	[0.0018,0.0031]	-0.39	N	-	-	-	Brain
512	CTD-2331D11.3	5	1	rs248305	84721794	G	A	UCE	0.329	0.577	0.105	-0.248	-2.883	1.46347	8.522	-	2.98	2.03	[0.0007,0.0012]	-0.5	N	-	-	-	-
513	ANGPTL1	1	2	rs77307991	178820930	G	A	UCE	0.882	1	0.108	-0.118	-5.025	-0.498	9.86	-	13.99	2.41	NA	-0.54	N	-	Blood protein levels	(Sun, et al. 2018)	-
514	RP11-333I13.1	2	1	rs13031872	47006210	A	T	UCE	0.368	0.128	0.133	0.24	0.706722	1.60823	6.68	-	1.74	2.07	[0.001,0.0017]	0.45	N	-	-	-	-
515	PDE3B	11	1	rs10832300	14788963	A	G	UCE	0.197	0.397	0.079	-0.2	-2.862	2.09269	8.055	-	6.08	2.36	[0.0007,0.0012]	-0.28	N	-	Vitamin D levels	(Anderson, et al. 2014)	-
516	SPTLC1	9	2	rs28391324	94812061	T	C	UCE	0.816	0.974	0.115	-0.158	-3.976	-1.097	7.782	-	6.19	2.64	[0.0015,0.0026]	0.3	N	-	-	-	-
517	TSNAX-DISC1	1	2	rs823165	231769446	T	A	UCE	0.947	0.795	0.086	0.152	-0.19	3.85042	7.688	-	8.9	2.22	[0.0011,0.0018]	0.29	N	-	-	-	-
518	TFAP2E	1	1	rs12037648	36061438	T	G	UCE	0.868	0.679	0.085	0.189	1.34072	3.14388	7.612	-	6.53	2.35	[0.0008,0.0014]	-0.06	N	-	-	-	Brain
519	RAPH1	2	2	rs2469962	204355822	A	G	UCE	0.789	0.577	0.087	0.212	2.84477	3.79321	10.593	-	3	2.86	[0.0007,0.0012]	0.29	N	-	-	-	-
520	CHMP4C	8	1	rs16909559	82664956	T	G	UCE	0.105	0.282	0.083	-0.177	-1.351	2.76053	7.004	-	6.37	3.68	[0.0009,0.0015]	-0.42	N	-	-	-	-
521	RNU6-1329P	12	1	rs4418851	93347634	A	G	UCE	0.855	0.654	0.092	0.201	1.17379	2.91461	7.393	-	2.69	2.01	[0.0008,0.0014]	0.73	N	-	-	-	-
