# Supplementary material for: Prioritizing natural-selection signals from the deep-sequencing genomic data suggests multi-variant adaptation in Tibetan highlanders
Source: Natl Sci Rev. 2019 Aug 7;6(6):1201–22. doi: 10.1093/nsr/nwz108 (PMC8291452; doi:10.1093/nsr/nwz108)
Supplement: Table_S12_nwz108 [file table_s12_nwz108.xlsx]

## Sheet: Sheet1
Phenotype	Gene	eQTL 1	eQTL 2	Phenotype-associated locus 1	Phenotype-associated locus 2	p	adjusted p
GGT	DUS3L	rs10811	rs3745640	rs2436493	rs2446206	0.0246597	0.369896
GGT	DUS3L	rs10811	rs3745640	rs2436493	rs2305925	0.148526	0.445578
GGT	DUS3L	rs10811	rs3745640	rs2436493	rs8106226	0.378888	0.63148
GGT	DUS3L	rs10811	rs3745640	rs2436493	rs3745640	0.278595	0.556675
GGT	DUS3L	rs10811	rs3745640	rs2436493	rs10811	0.218609	0.546522
GGT	DUS3L	rs10811	rs3745640	rs2446206	rs2305925	0.741388	0.855448
GGT	DUS3L	rs10811	rs3745640	rs2446206	rs8106226	0.296893	0.556675
GGT	DUS3L	rs10811	rs3745640	rs2446206	rs3745640	0.689486	0.855448
GGT	DUS3L	rs10811	rs3745640	rs2446206	rs10811	0.73998	0.855448
GGT	DUS3L	rs10811	rs3745640	rs2305925	rs8106226	0.130403	0.445578
GGT	DUS3L	rs10811	rs3745640	rs2305925	rs3745640	0.503697	0.755546
GGT	DUS3L	rs10811	rs3745640	rs2305925	rs10811	0.9591	0.9591
GGT	DUS3L	rs10811	rs3745640	rs8106226	rs3745640	0.0985113	0.445578
GGT	DUS3L	rs10811	rs3745640	rs8106226	rs10811	0.129738	0.445578
GGT	DUS3L	rs10811	rs3745640	rs3745640	rs10811	0.845148	0.905516
UA	EPAS1	rs3088359	rs369097672	rs149594770	rs375418933	0.945051	0.958024
UA	EPAS1	rs3088359	rs141366568	rs149594770	rs375418933	0.92288	0.94352
UA	EPAS1	rs3088359	rs1562453	rs149594770	rs375418933	0.742764	0.810165
UA	EPAS1	rs3088359	rs4953348	rs149594770	rs375418933	0.7324	0.801715
UA	EPAS1	rs369097672	rs141366568	rs149594770	rs375418933	0.881059	0.912424
UA	EPAS1	rs369097672	rs1562453	rs149594770	rs375418933	0.826803	0.876083
UA	EPAS1	rs369097672	rs4953348	rs149594770	rs375418933	0.713238	0.787021
UA	EPAS1	rs141366568	rs1562453	rs149594770	rs375418933	0.869826	0.908404
UA	EPAS1	rs141366568	rs4953348	rs149594770	rs375418933	0.833698	0.881443
UA	EPAS1	rs1562453	rs4953348	rs149594770	rs375418933	0.767877	0.828186
UA	EPAS1	rs3088359	rs369097672	rs149594770	rs1562453	0.503411	0.602587
UA	EPAS1	rs3088359	rs141366568	rs149594770	rs1562453	0.421601	0.538636
UA	EPAS1	rs3088359	rs1562453	rs149594770	rs1562453	0.0204935	0.105222
UA	EPAS1	rs3088359	rs4953348	rs149594770	rs1562453	0.0229878	0.111349
UA	EPAS1	rs369097672	rs141366568	rs149594770	rs1562453	0.800787	0.853225
UA	EPAS1	rs369097672	rs1562453	rs149594770	rs1562453	0.017377	0.101719
UA	EPAS1	rs369097672	rs4953348	rs149594770	rs1562453	0.0250343	0.116888
UA	EPAS1	rs141366568	rs1562453	rs149594770	rs1562453	0.0129403	0.0991228
UA	EPAS1	rs141366568	rs4953348	rs149594770	rs1562453	0.0161257	0.0992352
UA	EPAS1	rs1562453	rs4953348	rs149594770	rs1562453	0.466399	0.573732
UA	EPAS1	rs3088359	rs369097672	rs149594770	rs7599883	0.297899	0.432652
UA	EPAS1	rs3088359	rs141366568	rs149594770	rs7599883	0.210354	0.348774
UA	EPAS1	rs3088359	rs1562453	rs149594770	rs7599883	0.152498	0.298771
UA	EPAS1	rs3088359	rs4953348	rs149594770	rs7599883	0.164166	0.309019
UA	EPAS1	rs369097672	rs141366568	rs149594770	rs7599883	0.515213	0.612547
UA	EPAS1	rs369097672	rs1562453	rs149594770	rs7599883	0.130222	0.268845
UA	EPAS1	rs369097672	rs4953348	rs149594770	rs7599883	0.174735	0.318302
UA	EPAS1	rs141366568	rs1562453	rs149594770	rs7599883	0.106097	0.231133
UA	EPAS1	rs141366568	rs4953348	rs149594770	rs7599883	0.12445	0.260856
UA	EPAS1	rs1562453	rs4953348	rs149594770	rs7599883	0.812761	0.863109
UA	EPAS1	rs3088359	rs369097672	rs149594770	rs141366568	0.26111	0.401708
UA	EPAS1	rs3088359	rs141366568	rs149594770	rs141366568	0.259058	0.399191
UA	EPAS1	rs3088359	rs1562453	rs149594770	rs141366568	0.0516768	0.155516
UA	EPAS1	rs3088359	rs4953348	rs149594770	rs141366568	0.055655	0.158745
UA	EPAS1	rs369097672	rs141366568	rs149594770	rs141366568	0.354166	0.480005
UA	EPAS1	rs369097672	rs1562453	rs149594770	rs141366568	0.0790225	0.187916
UA	EPAS1	rs369097672	rs4953348	rs149594770	rs141366568	0.0549715	0.15753
UA	EPAS1	rs141366568	rs1562453	rs149594770	rs141366568	0.0900945	0.203507
UA	EPAS1	rs141366568	rs4953348	rs149594770	rs141366568	0.0800864	0.189835
UA	EPAS1	rs1562453	rs4953348	rs149594770	rs141366568	0.475734	0.578522
UA	EPAS1	rs3088359	rs369097672	rs149594770	rs4953361	0.16197	0.307904
UA	EPAS1	rs3088359	rs141366568	rs149594770	rs4953361	0.078218	0.187077
UA	EPAS1	rs3088359	rs1562453	rs149594770	rs4953361	0.0280872	0.123122
UA	EPAS1	rs3088359	rs4953348	rs149594770	rs4953361	0.0384461	0.143412
UA	EPAS1	rs369097672	rs141366568	rs149594770	rs4953361	0.327565	0.459069
UA	EPAS1	rs369097672	rs1562453	rs149594770	rs4953361	0.025204	0.116888
UA	EPAS1	rs369097672	rs4953348	rs149594770	rs4953361	0.046248	0.151397
UA	EPAS1	rs141366568	rs1562453	rs149594770	rs4953361	0.0134819	0.0991228
UA	EPAS1	rs141366568	rs4953348	rs149594770	rs4953361	0.0198684	0.105186
UA	EPAS1	rs1562453	rs4953348	rs149594770	rs4953361	0.402633	0.525173
UA	EPAS1	rs3088359	rs369097672	rs149594770	rs369097672	0.234646	0.372947
UA	EPAS1	rs3088359	rs141366568	rs149594770	rs369097672	0.230121	0.369327
UA	EPAS1	rs3088359	rs1562453	rs149594770	rs369097672	0.0409033	0.146912
UA	EPAS1	rs3088359	rs4953348	rs149594770	rs369097672	0.0445665	0.150408
UA	EPAS1	rs369097672	rs141366568	rs149594770	rs369097672	0.325743	0.457315
UA	EPAS1	rs369097672	rs1562453	rs149594770	rs369097672	0.0643472	0.169707
UA	EPAS1	rs369097672	rs4953348	rs149594770	rs369097672	0.044164	0.149842
UA	EPAS1	rs141366568	rs1562453	rs149594770	rs369097672	0.0736394	0.183845
UA	EPAS1	rs141366568	rs4953348	rs149594770	rs369097672	0.0652195	0.170517
UA	EPAS1	rs1562453	rs4953348	rs149594770	rs369097672	0.439701	0.551061
UA	EPAS1	rs3088359	rs369097672	rs149594770	rs3088359	0.0195952	0.105186
UA	EPAS1	rs3088359	rs141366568	rs149594770	rs3088359	0.00618095	0.07677
UA	EPAS1	rs3088359	rs1562453	rs149594770	rs3088359	0.00782953	0.0782508
UA	EPAS1	rs3088359	rs4953348	rs149594770	rs3088359	0.0335453	0.132525
UA	EPAS1	rs369097672	rs141366568	rs149594770	rs3088359	0.0496195	0.154158
UA	EPAS1	rs369097672	rs1562453	rs149594770	rs3088359	0.0290068	0.124872
UA	EPAS1	rs369097672	rs4953348	rs149594770	rs3088359	0.0466971	0.151963
UA	EPAS1	rs141366568	rs1562453	rs149594770	rs3088359	0.00092795	0.0512462
UA	EPAS1	rs141366568	rs4953348	rs149594770	rs3088359	0.00377119	0.0676597
UA	EPAS1	rs1562453	rs4953348	rs149594770	rs3088359	0.0265661	0.12087
UA	EPAS1	rs3088359	rs369097672	rs149594770	rs1900592	0.0331231	0.131397
UA	EPAS1	rs3088359	rs141366568	rs149594770	rs1900592	0.0146591	0.0991228
UA	EPAS1	rs3088359	rs1562453	rs149594770	rs1900592	0.007049	0.0782508
UA	EPAS1	rs3088359	rs4953348	rs149594770	rs1900592	0.0304243	0.127543
UA	EPAS1	rs369097672	rs141366568	rs149594770	rs1900592	0.0762122	0.185695
UA	EPAS1	rs369097672	rs1562453	rs149594770	rs1900592	0.0266996	0.120904
UA	EPAS1	rs369097672	rs4953348	rs149594770	rs1900592	0.042306	0.147882
UA	EPAS1	rs141366568	rs1562453	rs149594770	rs1900592	0.000833296	0.0512462
UA	EPAS1	rs141366568	rs4953348	rs149594770	rs1900592	0.00337179	0.0676597
UA	EPAS1	rs1562453	rs4953348	rs149594770	rs1900592	0.0603439	0.164108
UA	EPAS1	rs3088359	rs369097672	rs375418933	rs1562453	0.543262	0.636014
UA	EPAS1	rs3088359	rs141366568	rs375418933	rs1562453	0.470601	0.575512
UA	EPAS1	rs3088359	rs1562453	rs375418933	rs1562453	0.00932524	0.0859349
UA	EPAS1	rs3088359	rs4953348	rs375418933	rs1562453	0.0107016	0.0923704
UA	EPAS1	rs369097672	rs141366568	rs375418933	rs1562453	0.849102	0.890861
UA	EPAS1	rs369097672	rs1562453	rs375418933	rs1562453	0.00790659	0.0782508
UA	EPAS1	rs369097672	rs4953348	rs375418933	rs1562453	0.0117802	0.0974916
UA	EPAS1	rs141366568	rs1562453	rs375418933	rs1562453	0.00553853	0.0739214
UA	EPAS1	rs141366568	rs4953348	rs375418933	rs1562453	0.00719211	0.0782508
UA	EPAS1	rs1562453	rs4953348	rs375418933	rs1562453	0.325837	0.457315
UA	EPAS1	rs3088359	rs369097672	rs375418933	rs7599883	0.238842	0.377119
UA	EPAS1	rs3088359	rs141366568	rs375418933	rs7599883	0.152827	0.298807
UA	EPAS1	rs3088359	rs1562453	rs375418933	rs7599883	0.164829	0.309659
UA	EPAS1	rs3088359	rs4953348	rs375418933	rs7599883	0.181516	0.322695
UA	EPAS1	rs369097672	rs141366568	rs375418933	rs7599883	0.430295	0.542817
UA	EPAS1	rs369097672	rs1562453	rs375418933	rs7599883	0.138116	0.27797
UA	EPAS1	rs369097672	rs4953348	rs375418933	rs7599883	0.195672	0.335728
UA	EPAS1	rs141366568	rs1562453	rs375418933	rs7599883	0.104666	0.229015
UA	EPAS1	rs141366568	rs4953348	rs375418933	rs7599883	0.129513	0.268537
UA	EPAS1	rs1562453	rs4953348	rs375418933	rs7599883	0.643011	0.726225
UA	EPAS1	rs3088359	rs369097672	rs375418933	rs141366568	0.190192	0.330523
UA	EPAS1	rs3088359	rs141366568	rs375418933	rs141366568	0.187707	0.328105
UA	EPAS1	rs3088359	rs1562453	rs375418933	rs141366568	0.0383548	0.143412
UA	EPAS1	rs3088359	rs4953348	rs375418933	rs141366568	0.0414362	0.147075
UA	EPAS1	rs369097672	rs141366568	rs375418933	rs141366568	0.258844	0.399191
UA	EPAS1	rs369097672	rs1562453	rs375418933	rs141366568	0.0587326	0.162488
UA	EPAS1	rs369097672	rs4953348	rs375418933	rs141366568	0.0516724	0.155516
UA	EPAS1	rs141366568	rs1562453	rs375418933	rs141366568	0.0668275	0.171996
UA	EPAS1	rs141366568	rs4953348	rs375418933	rs141366568	0.0595096	0.162761
UA	EPAS1	rs1562453	rs4953348	rs375418933	rs141366568	0.342614	0.472096
UA	EPAS1	rs3088359	rs369097672	rs375418933	rs4953361	0.13949	0.279141
UA	EPAS1	rs3088359	rs141366568	rs375418933	rs4953361	0.061001	0.164961
UA	EPAS1	rs3088359	rs1562453	rs375418933	rs4953361	0.0194278	0.105186
UA	EPAS1	rs3088359	rs4953348	rs375418933	rs4953361	0.0310627	0.128535
UA	EPAS1	rs369097672	rs141366568	rs375418933	rs4953361	0.29174	0.427765
UA	EPAS1	rs369097672	rs1562453	rs375418933	rs4953361	0.0203845	0.105222
UA	EPAS1	rs369097672	rs4953348	rs375418933	rs4953361	0.0389901	0.143412
UA	EPAS1	rs141366568	rs1562453	rs375418933	rs4953361	0.00748114	0.0782508
UA	EPAS1	rs141366568	rs4953348	rs375418933	rs4953361	0.01315	0.0991228
UA	EPAS1	rs1562453	rs4953348	rs375418933	rs4953361	0.318274	0.45132
UA	EPAS1	rs3088359	rs369097672	rs375418933	rs369097672	0.20549	0.346263
UA	EPAS1	rs3088359	rs141366568	rs375418933	rs369097672	0.203658	0.344838
UA	EPAS1	rs3088359	rs1562453	rs375418933	rs369097672	0.0428891	0.148641
UA	EPAS1	rs3088359	rs4953348	rs375418933	rs369097672	0.0461998	0.151397
UA	EPAS1	rs369097672	rs141366568	rs375418933	rs369097672	0.277268	0.418518
UA	EPAS1	rs369097672	rs1562453	rs375418933	rs369097672	0.0652328	0.170517
UA	EPAS1	rs369097672	rs4953348	rs375418933	rs369097672	0.0501122	0.154187
UA	EPAS1	rs141366568	rs1562453	rs375418933	rs369097672	0.0741647	0.184451
UA	EPAS1	rs141366568	rs4953348	rs375418933	rs369097672	0.0660962	0.171493
UA	EPAS1	rs1562453	rs4953348	rs375418933	rs369097672	0.366876	0.487138
UA	EPAS1	rs3088359	rs369097672	rs375418933	rs3088359	0.0136679	0.0991228
UA	EPAS1	rs3088359	rs141366568	rs375418933	rs3088359	0.0036915	0.0676597
UA	EPAS1	rs3088359	rs1562453	rs375418933	rs3088359	0.00839823	0.0801511
UA	EPAS1	rs3088359	rs4953348	rs375418933	rs3088359	0.0359467	0.137598
UA	EPAS1	rs369097672	rs141366568	rs375418933	rs3088359	0.0361483	0.137708
UA	EPAS1	rs369097672	rs1562453	rs375418933	rs3088359	0.0308148	0.128062
UA	EPAS1	rs369097672	rs4953348	rs375418933	rs3088359	0.0500836	0.154187
UA	EPAS1	rs141366568	rs1562453	rs375418933	rs3088359	0.000992769	0.0512462
UA	EPAS1	rs141366568	rs4953348	rs375418933	rs3088359	0.00403618	0.0676597
UA	EPAS1	rs1562453	rs4953348	rs375418933	rs3088359	0.0155937	0.0991228
UA	EPAS1	rs3088359	rs369097672	rs375418933	rs1900592	0.0284314	0.123695
UA	EPAS1	rs3088359	rs141366568	rs375418933	rs1900592	0.0123738	0.0991228
UA	EPAS1	rs3088359	rs1562453	rs375418933	rs1900592	0.00719742	0.0782508
UA	EPAS1	rs3088359	rs4953348	rs375418933	rs1900592	0.0312608	0.1288
UA	EPAS1	rs369097672	rs141366568	rs375418933	rs1900592	0.0663241	0.17162
UA	EPAS1	rs369097672	rs1562453	rs375418933	rs1900592	0.027449	0.12164
UA	EPAS1	rs369097672	rs4953348	rs375418933	rs1900592	0.0434909	0.149112
UA	EPAS1	rs141366568	rs1562453	rs375418933	rs1900592	0.000845032	0.0512462
UA	EPAS1	rs141366568	rs4953348	rs375418933	rs1900592	0.0034069	0.0676597
UA	EPAS1	rs1562453	rs4953348	rs375418933	rs1900592	0.0506032	0.154219
UA	EPAS1	rs3088359	rs369097672	rs1562453	rs7599883	0.891174	0.919922
UA	EPAS1	rs3088359	rs141366568	rs1562453	rs7599883	0.807314	0.859226
UA	EPAS1	rs3088359	rs1562453	rs1562453	rs7599883	0.307314	0.442311
UA	EPAS1	rs3088359	rs4953348	rs1562453	rs7599883	0.324712	0.457073
UA	EPAS1	rs369097672	rs141366568	rs1562453	rs7599883	0.716824	0.788848
UA	EPAS1	rs369097672	rs1562453	rs1562453	rs7599883	0.466755	0.573732
UA	EPAS1	rs369097672	rs4953348	rs1562453	rs7599883	0.316676	0.449718
UA	EPAS1	rs141366568	rs1562453	rs1562453	rs7599883	0.541258	0.635995
UA	EPAS1	rs141366568	rs4953348	rs1562453	rs7599883	0.474749	0.578374
UA	EPAS1	rs1562453	rs4953348	rs1562453	rs7599883	0.333079	0.464762
UA	EPAS1	rs3088359	rs369097672	rs1562453	rs141366568	0.778522	0.836933
UA	EPAS1	rs3088359	rs141366568	rs1562453	rs141366568	0.553233	0.645326
UA	EPAS1	rs3088359	rs1562453	rs1562453	rs141366568	0.347904	0.475766
UA	EPAS1	rs3088359	rs4953348	rs1562453	rs141366568	0.345558	0.473232
UA	EPAS1	rs369097672	rs141366568	rs1562453	rs141366568	0.554656	0.646201
UA	EPAS1	rs369097672	rs1562453	rs1562453	rs141366568	0.412043	0.532383
UA	EPAS1	rs369097672	rs4953348	rs1562453	rs141366568	0.337481	0.469539
UA	EPAS1	rs141366568	rs1562453	rs1562453	rs141366568	0.455719	0.565091
UA	EPAS1	rs141366568	rs4953348	rs1562453	rs141366568	0.417135	0.536077
UA	EPAS1	rs1562453	rs4953348	rs1562453	rs141366568	0.050535	0.154219
UA	EPAS1	rs3088359	rs369097672	rs1562453	rs4953361	0.354242	0.480005
UA	EPAS1	rs3088359	rs141366568	rs1562453	rs4953361	0.292136	0.427765
UA	EPAS1	rs3088359	rs1562453	rs1562453	rs4953361	0.00422249	0.0676597
UA	EPAS1	rs3088359	rs4953348	rs1562453	rs4953361	0.00590628	0.0746056
UA	EPAS1	rs369097672	rs141366568	rs1562453	rs4953361	0.582862	0.670456
UA	EPAS1	rs369097672	rs1562453	rs1562453	rs4953361	0.01115	0.094726
UA	EPAS1	rs369097672	rs4953348	rs1562453	rs4953361	0.00639248	0.07677
UA	EPAS1	rs141366568	rs1562453	rs1562453	rs4953361	0.0130574	0.0991228
UA	EPAS1	rs141366568	rs4953348	rs1562453	rs4953361	0.0113659	0.0957127
UA	EPAS1	rs1562453	rs4953348	rs1562453	rs4953361	0.961831	0.970933
UA	EPAS1	rs3088359	rs369097672	rs1562453	rs369097672	0.76866	0.828186
UA	EPAS1	rs3088359	rs141366568	rs1562453	rs369097672	0.543181	0.636014
UA	EPAS1	rs3088359	rs1562453	rs1562453	rs369097672	0.366524	0.487138
UA	EPAS1	rs3088359	rs4953348	rs1562453	rs369097672	0.363878	0.486523
UA	EPAS1	rs369097672	rs141366568	rs1562453	rs369097672	0.547819	0.640416
UA	EPAS1	rs369097672	rs1562453	rs1562453	rs369097672	0.432254	0.544572
UA	EPAS1	rs369097672	rs4953348	rs1562453	rs369097672	0.355428	0.480441
UA	EPAS1	rs141366568	rs1562453	rs1562453	rs369097672	0.477348	0.578604
UA	EPAS1	rs141366568	rs4953348	rs1562453	rs369097672	0.437563	0.549192
UA	EPAS1	rs1562453	rs4953348	rs1562453	rs369097672	0.0547788	0.15753
UA	EPAS1	rs3088359	rs369097672	rs1562453	rs3088359	0.340577	0.470438
UA	EPAS1	rs3088359	rs141366568	rs1562453	rs3088359	0.224435	0.363203
UA	EPAS1	rs3088359	rs1562453	rs1562453	rs3088359	0.00407215	0.0676597
UA	EPAS1	rs3088359	rs4953348	rs1562453	rs3088359	0.00673743	0.077889
UA	EPAS1	rs369097672	rs141366568	rs1562453	rs3088359	0.603838	0.688461
UA	EPAS1	rs369097672	rs1562453	rs1562453	rs3088359	0.00452527	0.067879
UA	EPAS1	rs369097672	rs4953348	rs1562453	rs3088359	0.00843256	0.0801511
UA	EPAS1	rs141366568	rs1562453	rs1562453	rs3088359	0.00137854	0.0512462
UA	EPAS1	rs141366568	rs4953348	rs1562453	rs3088359	0.00274853	0.067656
UA	EPAS1	rs1562453	rs4953348	rs1562453	rs3088359	0.887171	0.917573
UA	EPAS1	rs3088359	rs369097672	rs1562453	rs1900592	0.279306	0.419726
UA	EPAS1	rs3088359	rs141366568	rs1562453	rs1900592	0.170108	0.314046
UA	EPAS1	rs3088359	rs1562453	rs1562453	rs1900592	0.0200511	0.105186
UA	EPAS1	rs3088359	rs4953348	rs1562453	rs1900592	0.0284757	0.123695
UA	EPAS1	rs369097672	rs141366568	rs1562453	rs1900592	0.512506	0.611947
UA	EPAS1	rs369097672	rs1562453	rs1562453	rs1900592	0.0187274	0.105107
UA	EPAS1	rs369097672	rs4953348	rs1562453	rs1900592	0.0340312	0.133893
UA	EPAS1	rs141366568	rs1562453	rs1562453	rs1900592	0.00782196	0.0782508
UA	EPAS1	rs141366568	rs4953348	rs1562453	rs1900592	0.0137815	0.0991228
UA	EPAS1	rs1562453	rs4953348	rs1562453	rs1900592	0.844146	0.888575
UA	EPAS1	rs3088359	rs369097672	rs7599883	rs141366568	0.104342	0.229015
UA	EPAS1	rs3088359	rs141366568	rs7599883	rs141366568	0.0485028	0.152269
UA	EPAS1	rs3088359	rs1562453	rs7599883	rs141366568	0.477038	0.578604
UA	EPAS1	rs3088359	rs4953348	rs7599883	rs141366568	0.515044	0.612547
UA	EPAS1	rs369097672	rs141366568	rs7599883	rs141366568	0.174545	0.318302
UA	EPAS1	rs369097672	rs1562453	rs7599883	rs141366568	0.390046	0.513641
UA	EPAS1	rs369097672	rs4953348	rs7599883	rs141366568	0.548357	0.640416
UA	EPAS1	rs141366568	rs1562453	rs7599883	rs141366568	0.286848	0.42496
UA	EPAS1	rs141366568	rs4953348	rs7599883	rs141366568	0.366781	0.487138
UA	EPAS1	rs1562453	rs4953348	rs7599883	rs141366568	0.206875	0.346919
UA	EPAS1	rs3088359	rs369097672	rs7599883	rs4953361	0.198465	0.339014
UA	EPAS1	rs3088359	rs141366568	rs7599883	rs4953361	0.135297	0.275764
UA	EPAS1	rs3088359	rs1562453	rs7599883	rs4953361	0.00138448	0.0512462
UA	EPAS1	rs3088359	rs4953348	rs7599883	rs4953361	0.00486213	0.068924
UA	EPAS1	rs369097672	rs141366568	rs7599883	rs4953361	0.365724	0.487138
UA	EPAS1	rs369097672	rs1562453	rs7599883	rs4953361	0.0063975	0.07677
UA	EPAS1	rs369097672	rs4953348	rs7599883	rs4953361	0.00638035	0.07677
UA	EPAS1	rs141366568	rs1562453	rs7599883	rs4953361	0.00424373	0.0676597
UA	EPAS1	rs141366568	rs4953348	rs7599883	rs4953361	0.00371188	0.0676597
UA	EPAS1	rs1562453	rs4953348	rs7599883	rs4953361	0.513924	0.612547
UA	EPAS1	rs3088359	rs369097672	rs7599883	rs369097672	0.126699	0.264416
UA	EPAS1	rs3088359	rs141366568	rs7599883	rs369097672	0.047304	0.152071
UA	EPAS1	rs3088359	rs1562453	rs7599883	rs369097672	0.572315	0.662754
UA	EPAS1	rs3088359	rs4953348	rs7599883	rs369097672	0.611378	0.695406
UA	EPAS1	rs369097672	rs141366568	rs7599883	rs369097672	0.133203	0.273238
UA	EPAS1	rs369097672	rs1562453	rs7599883	rs369097672	0.467579	0.57401
UA	EPAS1	rs369097672	rs4953348	rs7599883	rs369097672	0.647182	0.730076
UA	EPAS1	rs141366568	rs1562453	rs7599883	rs369097672	0.35036	0.477764
UA	EPAS1	rs141366568	rs4953348	rs7599883	rs369097672	0.442589	0.553237
UA	EPAS1	rs1562453	rs4953348	rs7599883	rs369097672	0.149116	0.293945
UA	EPAS1	rs3088359	rs369097672	rs7599883	rs3088359	0.213695	0.352989
UA	EPAS1	rs3088359	rs141366568	rs7599883	rs3088359	0.115019	0.246847
UA	EPAS1	rs3088359	rs1562453	rs7599883	rs3088359	0.00681529	0.077889
UA	EPAS1	rs3088359	rs4953348	rs7599883	rs3088359	0.0148641	0.0991228
UA	EPAS1	rs369097672	rs141366568	rs7599883	rs3088359	0.413369	0.532663
UA	EPAS1	rs369097672	rs1562453	rs7599883	rs3088359	0.0106403	0.0923704
UA	EPAS1	rs369097672	rs4953348	rs7599883	rs3088359	0.0195339	0.105186
UA	EPAS1	rs141366568	rs1562453	rs7599883	rs3088359	0.00166435	0.055245
UA	EPAS1	rs141366568	rs4953348	rs7599883	rs3088359	0.00444017	0.0676597
UA	EPAS1	rs1562453	rs4953348	rs7599883	rs3088359	0.594218	0.679819
UA	EPAS1	rs3088359	rs369097672	rs7599883	rs1900592	0.111586	0.241266
UA	EPAS1	rs3088359	rs141366568	rs7599883	rs1900592	0.0499868	0.154187
UA	EPAS1	rs3088359	rs1562453	rs7599883	rs1900592	0.0589895	0.162581
UA	EPAS1	rs3088359	rs4953348	rs7599883	rs1900592	0.0906784	0.204346
UA	EPAS1	rs369097672	rs141366568	rs7599883	rs1900592	0.231335	0.370136
UA	EPAS1	rs369097672	rs1562453	rs7599883	rs1900592	0.0578927	0.161977
UA	EPAS1	rs369097672	rs4953348	rs7599883	rs1900592	0.110307	0.239039
UA	EPAS1	rs141366568	rs1562453	rs7599883	rs1900592	0.0190466	0.105186
UA	EPAS1	rs141366568	rs4953348	rs7599883	rs1900592	0.0389775	0.143412
UA	EPAS1	rs1562453	rs4953348	rs7599883	rs1900592	0.246	0.385253
UA	EPAS1	rs3088359	rs369097672	rs141366568	rs4953361	0.0323392	0.129898
UA	EPAS1	rs3088359	rs141366568	rs141366568	rs4953361	0.00927844	0.0859349
UA	EPAS1	rs3088359	rs1562453	rs141366568	rs4953361	0.154632	0.301698
UA	EPAS1	rs3088359	rs4953348	rs141366568	rs4953361	0.205594	0.346263
UA	EPAS1	rs369097672	rs141366568	rs141366568	rs4953361	0.0773154	0.186489
UA	EPAS1	rs369097672	rs1562453	rs141366568	rs4953361	0.132505	0.272386
UA	EPAS1	rs369097672	rs4953348	rs141366568	rs4953361	0.240041	0.377769
UA	EPAS1	rs141366568	rs1562453	rs141366568	rs4953361	0.0620205	0.166778
UA	EPAS1	rs141366568	rs4953348	rs141366568	rs4953361	0.104726	0.229015
UA	EPAS1	rs1562453	rs4953348	rs141366568	rs4953361	0.0375722	0.141448
UA	EPAS1	rs3088359	rs369097672	rs141366568	rs369097672	NA	NA
UA	EPAS1	rs3088359	rs141366568	rs141366568	rs369097672	NA	NA
UA	EPAS1	rs3088359	rs1562453	rs141366568	rs369097672	NA	NA
UA	EPAS1	rs3088359	rs4953348	rs141366568	rs369097672	NA	NA
UA	EPAS1	rs369097672	rs141366568	rs141366568	rs369097672	NA	NA
UA	EPAS1	rs369097672	rs1562453	rs141366568	rs369097672	NA	NA
UA	EPAS1	rs369097672	rs4953348	rs141366568	rs369097672	NA	NA
UA	EPAS1	rs141366568	rs1562453	rs141366568	rs369097672	NA	NA
UA	EPAS1	rs141366568	rs4953348	rs141366568	rs369097672	NA	NA
UA	EPAS1	rs1562453	rs4953348	rs141366568	rs369097672	NA	NA
UA	EPAS1	rs3088359	rs369097672	rs141366568	rs3088359	0.0808115	0.190612
UA	EPAS1	rs3088359	rs141366568	rs141366568	rs3088359	0.0434497	0.149112
UA	EPAS1	rs3088359	rs1562453	rs141366568	rs3088359	0.00274696	0.067656
UA	EPAS1	rs3088359	rs4953348	rs141366568	rs3088359	0.0135095	0.0991228
UA	EPAS1	rs369097672	rs141366568	rs141366568	rs3088359	0.16984	0.314046
UA	EPAS1	rs369097672	rs1562453	rs141366568	rs3088359	0.0144434	0.0991228
UA	EPAS1	rs369097672	rs4953348	rs141366568	rs3088359	0.0184202	0.105107
UA	EPAS1	rs141366568	rs1562453	rs141366568	rs3088359	0.000902999	0.0512462
UA	EPAS1	rs141366568	rs4953348	rs141366568	rs3088359	0.00104955	0.0512462
UA	EPAS1	rs1562453	rs4953348	rs141366568	rs3088359	0.176368	0.320063
UA	EPAS1	rs3088359	rs369097672	rs141366568	rs1900592	0.20367	0.344838
UA	EPAS1	rs3088359	rs141366568	rs141366568	rs1900592	0.169178	0.314046
UA	EPAS1	rs3088359	rs1562453	rs141366568	rs1900592	0.00572119	0.0742208
UA	EPAS1	rs3088359	rs4953348	rs141366568	rs1900592	0.0102035	0.0907765
UA	EPAS1	rs369097672	rs141366568	rs141366568	rs1900592	0.340194	0.470438
UA	EPAS1	rs369097672	rs1562453	rs141366568	rs1900592	0.013643	0.0991228
UA	EPAS1	rs369097672	rs4953348	rs141366568	rs1900592	0.0138557	0.0991228
UA	EPAS1	rs141366568	rs1562453	rs141366568	rs1900592	0.0160042	0.0991228
UA	EPAS1	rs141366568	rs4953348	rs141366568	rs1900592	0.0138721	0.0991228
UA	EPAS1	rs1562453	rs4953348	rs141366568	rs1900592	0.478657	0.579206
UA	EPAS1	rs3088359	rs369097672	rs4953361	rs369097672	0.0764353	0.185767
UA	EPAS1	rs3088359	rs141366568	rs4953361	rs369097672	0.0167645	0.100849
UA	EPAS1	rs3088359	rs1562453	rs4953361	rs369097672	0.616165	0.700022
UA	EPAS1	rs3088359	rs4953348	rs4953361	rs369097672	0.690574	0.768251
UA	EPAS1	rs369097672	rs141366568	rs4953361	rs369097672	0.0582105	0.161977
UA	EPAS1	rs369097672	rs1562453	rs4953361	rs369097672	0.472008	0.576498
UA	EPAS1	rs369097672	rs4953348	rs4953361	rs369097672	0.749021	0.811926
UA	EPAS1	rs141366568	rs1562453	rs4953361	rs369097672	0.274405	0.416192
UA	EPAS1	rs141366568	rs4953348	rs4953361	rs369097672	0.422601	0.538636
UA	EPAS1	rs1562453	rs4953348	rs4953361	rs369097672	0.0204964	0.105222
UA	EPAS1	rs3088359	rs369097672	rs4953361	rs3088359	0.130004	0.268845
UA	EPAS1	rs3088359	rs141366568	rs4953361	rs3088359	0.065365	0.170517
UA	EPAS1	rs3088359	rs1562453	rs4953361	rs3088359	0.10148	0.223442
UA	EPAS1	rs3088359	rs4953348	rs4953361	rs3088359	0.138613	0.278385
UA	EPAS1	rs369097672	rs141366568	rs4953361	rs3088359	0.257673	0.398335
UA	EPAS1	rs369097672	rs1562453	rs4953361	rs3088359	0.0897735	0.203261
UA	EPAS1	rs369097672	rs4953348	rs4953361	rs3088359	0.162409	0.30807
UA	EPAS1	rs141366568	rs1562453	rs4953361	rs3088359	0.0372188	0.14067
UA	EPAS1	rs141366568	rs4953348	rs4953361	rs3088359	0.0683359	0.174423
UA	EPAS1	rs1562453	rs4953348	rs4953361	rs3088359	0.309198	0.443692
UA	EPAS1	rs3088359	rs369097672	rs4953361	rs1900592	0.115964	0.247445
UA	EPAS1	rs3088359	rs141366568	rs4953361	rs1900592	0.0287832	0.124468
UA	EPAS1	rs3088359	rs1562453	rs4953361	rs1900592	0.791697	0.847301
UA	EPAS1	rs3088359	rs4953348	rs4953361	rs1900592	0.8491	0.890861
UA	EPAS1	rs369097672	rs141366568	rs4953361	rs1900592	0.0865695	0.200257
UA	EPAS1	rs369097672	rs1562453	rs4953361	rs1900592	0.605943	0.690042
UA	EPAS1	rs369097672	rs4953348	rs4953361	rs1900592	0.902726	0.92816
UA	EPAS1	rs141366568	rs1562453	rs4953361	rs1900592	0.39695	0.52059
UA	EPAS1	rs141366568	rs4953348	rs4953361	rs1900592	0.561845	0.652971
UA	EPAS1	rs1562453	rs4953348	rs4953361	rs1900592	0.00822553	0.0801511
UA	EPAS1	rs3088359	rs369097672	rs369097672	rs3088359	0.0748139	0.185362
UA	EPAS1	rs3088359	rs141366568	rs369097672	rs3088359	0.0423619	0.147882
UA	EPAS1	rs3088359	rs1562453	rs369097672	rs3088359	0.00330623	0.0676597
UA	EPAS1	rs3088359	rs4953348	rs369097672	rs3088359	0.0159254	0.0991228
UA	EPAS1	rs369097672	rs141366568	rs369097672	rs3088359	0.155578	0.301727
UA	EPAS1	rs369097672	rs1562453	rs369097672	rs3088359	0.0163408	0.0999182
UA	EPAS1	rs369097672	rs4953348	rs369097672	rs3088359	0.0218421	0.108005
UA	EPAS1	rs141366568	rs1562453	rs369097672	rs3088359	0.00136312	0.0512462
UA	EPAS1	rs141366568	rs4953348	rs369097672	rs3088359	0.00132498	0.0512462
UA	EPAS1	rs1562453	rs4953348	rs369097672	rs3088359	0.163831	0.308994
UA	EPAS1	rs3088359	rs369097672	rs369097672	rs1900592	0.194918	0.335728
UA	EPAS1	rs3088359	rs141366568	rs369097672	rs1900592	0.163506	0.308987
UA	EPAS1	rs3088359	rs1562453	rs369097672	rs1900592	0.00663632	0.0776935
UA	EPAS1	rs3088359	rs4953348	rs369097672	rs1900592	0.0115948	0.0967912
UA	EPAS1	rs369097672	rs141366568	rs369097672	rs1900592	0.323925	0.456918
UA	EPAS1	rs369097672	rs1562453	rs369097672	rs1900592	0.0150332	0.0991228
UA	EPAS1	rs369097672	rs4953348	rs369097672	rs1900592	0.0158125	0.0991228
UA	EPAS1	rs141366568	rs1562453	rs369097672	rs1900592	0.0176269	0.101939
UA	EPAS1	rs141366568	rs4953348	rs369097672	rs1900592	0.0152757	0.0991228
UA	EPAS1	rs1562453	rs4953348	rs369097672	rs1900592	0.452042	0.5621
UA	EPAS1	rs3088359	rs369097672	rs3088359	rs1900592	0.181354	0.322695
UA	EPAS1	rs3088359	rs141366568	rs3088359	rs1900592	0.137226	0.277341
UA	EPAS1	rs3088359	rs1562453	rs3088359	rs1900592	0.705398	0.780423
UA	EPAS1	rs3088359	rs4953348	rs3088359	rs1900592	0.788475	0.844794
UA	EPAS1	rs369097672	rs141366568	rs3088359	rs1900592	0.140535	0.279904
UA	EPAS1	rs369097672	rs1562453	rs3088359	rs1900592	0.535155	0.629642
UA	EPAS1	rs369097672	rs4953348	rs3088359	rs1900592	0.858198	0.897462
UA	EPAS1	rs141366568	rs1562453	rs3088359	rs1900592	0.389623	0.513641
UA	EPAS1	rs141366568	rs4953348	rs3088359	rs1900592	0.494812	0.595269
UA	EPAS1	rs1562453	rs4953348	rs3088359	rs1900592	0.0456041	0.150781
RBC	EPAS1	rs3088359	rs369097672	rs149594770	rs375418933	0.931116	0.948908
RBC	EPAS1	rs3088359	rs141366568	rs149594770	rs375418933	0.919345	0.940907
RBC	EPAS1	rs3088359	rs1562453	rs149594770	rs375418933	0.896749	0.92369
RBC	EPAS1	rs3088359	rs4953348	rs149594770	rs375418933	0.887943	0.917573
RBC	EPAS1	rs369097672	rs141366568	rs149594770	rs375418933	0.896096	0.92369
RBC	EPAS1	rs369097672	rs1562453	rs149594770	rs375418933	0.944285	0.958024
RBC	EPAS1	rs369097672	rs4953348	rs149594770	rs375418933	0.874133	0.911148
RBC	EPAS1	rs141366568	rs1562453	rs149594770	rs375418933	0.96893	0.975738
RBC	EPAS1	rs141366568	rs4953348	rs149594770	rs375418933	0.948427	0.960432
RBC	EPAS1	rs1562453	rs4953348	rs149594770	rs375418933	0.835975	0.882878
RBC	EPAS1	rs3088359	rs369097672	rs149594770	rs1562453	0.578669	0.667696
RBC	EPAS1	rs3088359	rs141366568	rs149594770	rs1562453	0.527855	0.622906
RBC	EPAS1	rs3088359	rs1562453	rs149594770	rs1562453	0.0779388	0.187077
RBC	EPAS1	rs3088359	rs4953348	rs149594770	rs1562453	0.0804001	0.190109
RBC	EPAS1	rs369097672	rs141366568	rs149594770	rs1562453	0.880139	0.912424
RBC	EPAS1	rs369097672	rs1562453	rs149594770	rs1562453	0.0706501	0.178016
RBC	EPAS1	rs369097672	rs4953348	rs149594770	rs1562453	0.0829438	0.193737
RBC	EPAS1	rs141366568	rs1562453	rs149594770	rs1562453	0.0641703	0.169707
RBC	EPAS1	rs141366568	rs4953348	rs149594770	rs1562453	0.0693635	0.17539
RBC	EPAS1	rs1562453	rs4953348	rs149594770	rs1562453	0.411552	0.532383
RBC	EPAS1	rs3088359	rs369097672	rs149594770	rs141366568	0.274426	0.416192
RBC	EPAS1	rs3088359	rs141366568	rs149594770	rs141366568	0.279941	0.419911
RBC	EPAS1	rs3088359	rs1562453	rs149594770	rs141366568	0.0154351	0.0991228
RBC	EPAS1	rs3088359	rs4953348	rs149594770	rs141366568	0.0546762	0.15753
RBC	EPAS1	rs369097672	rs141366568	rs149594770	rs141366568	0.333865	0.465182
RBC	EPAS1	rs369097672	rs1562453	rs149594770	rs141366568	0.0410129	0.146912
RBC	EPAS1	rs369097672	rs4953348	rs149594770	rs141366568	0.0753568	0.185494
RBC	EPAS1	rs141366568	rs1562453	rs149594770	rs141366568	0.00205675	0.055647
RBC	EPAS1	rs141366568	rs4953348	rs149594770	rs141366568	0.00865604	0.0814686
RBC	EPAS1	rs1562453	rs4953348	rs149594770	rs141366568	0.419927	0.538225
RBC	EPAS1	rs3088359	rs369097672	rs149594770	rs4953361	0.387347	0.512195
RBC	EPAS1	rs3088359	rs141366568	rs149594770	rs4953361	0.296328	0.431023
RBC	EPAS1	rs3088359	rs1562453	rs149594770	rs4953361	0.052755	0.156795
RBC	EPAS1	rs3088359	rs4953348	rs149594770	rs4953361	0.0541802	0.15753
RBC	EPAS1	rs369097672	rs141366568	rs149594770	rs4953361	0.648827	0.731073
RBC	EPAS1	rs369097672	rs1562453	rs149594770	rs4953361	0.0489818	0.153168
RBC	EPAS1	rs369097672	rs4953348	rs149594770	rs4953361	0.0558913	0.158745
RBC	EPAS1	rs141366568	rs1562453	rs149594770	rs4953361	0.046893	0.152071
RBC	EPAS1	rs141366568	rs4953348	rs149594770	rs4953361	0.0485283	0.152269
RBC	EPAS1	rs1562453	rs4953348	rs149594770	rs4953361	0.850093	0.890928
RBC	EPAS1	rs3088359	rs369097672	rs149594770	rs369097672	0.27938	0.419726
RBC	EPAS1	rs3088359	rs141366568	rs149594770	rs369097672	0.285001	0.423531
RBC	EPAS1	rs3088359	rs1562453	rs149594770	rs369097672	0.0150416	0.0991228
RBC	EPAS1	rs3088359	rs4953348	rs149594770	rs369097672	0.0534822	0.157061
RBC	EPAS1	rs369097672	rs141366568	rs149594770	rs369097672	0.340322	0.470438
RBC	EPAS1	rs369097672	rs1562453	rs149594770	rs369097672	0.0402499	0.145811
RBC	EPAS1	rs369097672	rs4953348	rs149594770	rs369097672	0.0737294	0.183845
RBC	EPAS1	rs141366568	rs1562453	rs149594770	rs369097672	0.00200119	0.055647
RBC	EPAS1	rs141366568	rs4953348	rs149594770	rs369097672	0.00842033	0.0801511
RBC	EPAS1	rs1562453	rs4953348	rs149594770	rs369097672	0.428599	0.542101
RBC	EPAS1	rs3088359	rs369097672	rs149594770	rs3088359	0.11599	0.247445
RBC	EPAS1	rs3088359	rs141366568	rs149594770	rs3088359	0.108173	0.234946
RBC	EPAS1	rs3088359	rs1562453	rs149594770	rs3088359	0.0129191	0.0991228
RBC	EPAS1	rs3088359	rs4953348	rs149594770	rs3088359	0.0455892	0.150781
RBC	EPAS1	rs369097672	rs141366568	rs149594770	rs3088359	0.178289	0.321367
RBC	EPAS1	rs369097672	rs1562453	rs149594770	rs3088359	0.0349999	0.135483
RBC	EPAS1	rs369097672	rs4953348	rs149594770	rs3088359	0.0628426	0.167966
RBC	EPAS1	rs141366568	rs1562453	rs149594770	rs3088359	0.00178585	0.055245
RBC	EPAS1	rs141366568	rs4953348	rs149594770	rs3088359	0.00739776	0.0782508
RBC	EPAS1	rs1562453	rs4953348	rs149594770	rs3088359	0.235722	0.373422
RBC	EPAS1	rs3088359	rs369097672	rs149594770	rs1900592	0.032821	0.131284
RBC	EPAS1	rs3088359	rs141366568	rs149594770	rs1900592	0.0198863	0.105186
RBC	EPAS1	rs3088359	rs1562453	rs149594770	rs1900592	0.0107765	0.0923704
RBC	EPAS1	rs3088359	rs4953348	rs149594770	rs1900592	0.0426427	0.148322
RBC	EPAS1	rs369097672	rs141366568	rs149594770	rs1900592	0.0690091	0.175261
RBC	EPAS1	rs369097672	rs1562453	rs149594770	rs1900592	0.0344493	0.134558
RBC	EPAS1	rs369097672	rs4953348	rs149594770	rs1900592	0.0592745	0.162581
RBC	EPAS1	rs141366568	rs1562453	rs149594770	rs1900592	0.00134582	0.0512462
RBC	EPAS1	rs141366568	rs4953348	rs149594770	rs1900592	0.0056211	0.0739214
RBC	EPAS1	rs1562453	rs4953348	rs149594770	rs1900592	0.0679916	0.174059
RBC	EPAS1	rs3088359	rs369097672	rs375418933	rs1562453	0.573039	0.662792
RBC	EPAS1	rs3088359	rs141366568	rs375418933	rs1562453	0.51556	0.612547
RBC	EPAS1	rs3088359	rs1562453	rs375418933	rs1562453	0.0512883	0.155516
RBC	EPAS1	rs3088359	rs4953348	rs375418933	rs1562453	0.0538262	0.157061
RBC	EPAS1	rs369097672	rs141366568	rs375418933	rs1562453	0.878154	0.912424
RBC	EPAS1	rs369097672	rs1562453	rs375418933	rs1562453	0.0452372	0.150781
RBC	EPAS1	rs369097672	rs4953348	rs375418933	rs1562453	0.0562135	0.158959
RBC	EPAS1	rs141366568	rs1562453	rs375418933	rs1562453	0.0389047	0.143412
RBC	EPAS1	rs141366568	rs4953348	rs375418933	rs1562453	0.0438716	0.149842
RBC	EPAS1	rs1562453	rs4953348	rs375418933	rs1562453	0.36197	0.486001
RBC	EPAS1	rs3088359	rs369097672	rs375418933	rs141366568	0.286109	0.424521
RBC	EPAS1	rs3088359	rs141366568	rs375418933	rs141366568	0.292306	0.427765
RBC	EPAS1	rs3088359	rs1562453	rs375418933	rs141366568	0.0142365	0.0991228
RBC	EPAS1	rs3088359	rs4953348	rs375418933	rs141366568	0.0525837	0.156795
RBC	EPAS1	rs369097672	rs141366568	rs375418933	rs141366568	0.343188	0.472096
RBC	EPAS1	rs369097672	rs1562453	rs375418933	rs141366568	0.0401674	0.145811
RBC	EPAS1	rs369097672	rs4953348	rs375418933	rs141366568	0.0727439	0.182521
RBC	EPAS1	rs141366568	rs1562453	rs375418933	rs141366568	0.00183906	0.055245
RBC	EPAS1	rs141366568	rs4953348	rs375418933	rs141366568	0.00775409	0.0782508
RBC	EPAS1	rs1562453	rs4953348	rs375418933	rs141366568	0.426688	0.540603
RBC	EPAS1	rs3088359	rs369097672	rs375418933	rs4953361	0.304053	0.438275
RBC	EPAS1	rs3088359	rs141366568	rs375418933	rs4953361	0.224661	0.363203
RBC	EPAS1	rs3088359	rs1562453	rs375418933	rs4953361	0.189546	0.330244
RBC	EPAS1	rs3088359	rs4953348	rs375418933	rs4953361	0.195754	0.335728
RBC	EPAS1	rs369097672	rs141366568	rs375418933	rs4953361	0.520302	0.616654
RBC	EPAS1	rs369097672	rs1562453	rs375418933	rs4953361	0.171593	0.315573
RBC	EPAS1	rs369097672	rs4953348	rs375418933	rs4953361	0.202498	0.344068
RBC	EPAS1	rs141366568	rs1562453	rs375418933	rs4953361	0.157551	0.304324
RBC	EPAS1	rs141366568	rs4953348	rs375418933	rs4953361	0.168767	0.314046
RBC	EPAS1	rs1562453	rs4953348	rs375418933	rs4953361	0.821773	0.871715
RBC	EPAS1	rs3088359	rs369097672	rs375418933	rs369097672	0.282883	0.422259
RBC	EPAS1	rs3088359	rs141366568	rs375418933	rs369097672	0.28893	0.426727
RBC	EPAS1	rs3088359	rs1562453	rs375418933	rs369097672	0.0142536	0.0991228
RBC	EPAS1	rs3088359	rs4953348	rs375418933	rs369097672	0.0526374	0.156795
RBC	EPAS1	rs369097672	rs141366568	rs375418933	rs369097672	0.339908	0.470438
RBC	EPAS1	rs369097672	rs1562453	rs375418933	rs369097672	0.0402037	0.145811
RBC	EPAS1	rs369097672	rs4953348	rs375418933	rs369097672	0.0728181	0.182521
RBC	EPAS1	rs141366568	rs1562453	rs375418933	rs369097672	0.0018415	0.055245
RBC	EPAS1	rs141366568	rs4953348	rs375418933	rs369097672	0.00776455	0.0782508
RBC	EPAS1	rs1562453	rs4953348	rs375418933	rs369097672	0.423053	0.538636
RBC	EPAS1	rs3088359	rs369097672	rs375418933	rs3088359	0.295231	0.430732
RBC	EPAS1	rs3088359	rs141366568	rs375418933	rs3088359	0.291685	0.427765
RBC	EPAS1	rs3088359	rs1562453	rs375418933	rs3088359	0.00587726	0.0746056
RBC	EPAS1	rs3088359	rs4953348	rs375418933	rs3088359	0.0233328	0.11144
RBC	EPAS1	rs369097672	rs141366568	rs375418933	rs3088359	0.408726	0.529709
RBC	EPAS1	rs369097672	rs1562453	rs375418933	rs3088359	0.0199697	0.105186
RBC	EPAS1	rs369097672	rs4953348	rs375418933	rs3088359	0.0322543	0.129898
RBC	EPAS1	rs141366568	rs1562453	rs375418933	rs3088359	0.000756279	0.0512462
RBC	EPAS1	rs141366568	rs4953348	rs375418933	rs3088359	0.00312836	0.0676597
RBC	EPAS1	rs1562453	rs4953348	rs375418933	rs3088359	0.561824	0.652971
RBC	EPAS1	rs3088359	rs369097672	rs375418933	rs1900592	0.0636792	0.168873
RBC	EPAS1	rs3088359	rs141366568	rs375418933	rs1900592	0.0455866	0.150781
RBC	EPAS1	rs3088359	rs1562453	rs375418933	rs1900592	0.00756391	0.0782508
RBC	EPAS1	rs3088359	rs4953348	rs375418933	rs1900592	0.0317766	0.129898
RBC	EPAS1	rs369097672	rs141366568	rs375418933	rs1900592	0.120987	0.255269
RBC	EPAS1	rs369097672	rs1562453	rs375418933	rs1900592	0.0272807	0.12164
RBC	EPAS1	rs369097672	rs4953348	rs375418933	rs1900592	0.0441722	0.149842
RBC	EPAS1	rs141366568	rs1562453	rs375418933	rs1900592	0.000911983	0.0512462
RBC	EPAS1	rs141366568	rs4953348	rs375418933	rs1900592	0.00373289	0.0676597
RBC	EPAS1	rs1562453	rs4953348	rs375418933	rs1900592	0.140932	0.280114
RBC	EPAS1	rs3088359	rs369097672	rs1562453	rs141366568	0.97195	0.975738
RBC	EPAS1	rs3088359	rs141366568	rs1562453	rs141366568	0.88016	0.912424
RBC	EPAS1	rs3088359	rs1562453	rs1562453	rs141366568	0.137601	0.277515
RBC	EPAS1	rs3088359	rs4953348	rs1562453	rs141366568	0.136724	0.277341
RBC	EPAS1	rs369097672	rs141366568	rs1562453	rs141366568	0.744339	0.810165
RBC	EPAS1	rs369097672	rs1562453	rs1562453	rs141366568	0.15557	0.301727
RBC	EPAS1	rs369097672	rs4953348	rs1562453	rs141366568	0.134325	0.274365
RBC	EPAS1	rs141366568	rs1562453	rs1562453	rs141366568	0.168045	0.314046
RBC	EPAS1	rs141366568	rs4953348	rs1562453	rs141366568	0.157037	0.303942
RBC	EPAS1	rs1562453	rs4953348	rs1562453	rs141366568	0.0208731	0.105534
RBC	EPAS1	rs3088359	rs369097672	rs1562453	rs4953361	0.796031	0.849427
RBC	EPAS1	rs3088359	rs141366568	rs1562453	rs4953361	0.837626	0.883649
RBC	EPAS1	rs3088359	rs1562453	rs1562453	rs4953361	0.265872	0.407076
RBC	EPAS1	rs3088359	rs4953348	rs1562453	rs4953361	0.269721	0.411183
RBC	EPAS1	rs369097672	rs141366568	rs1562453	rs4953361	0.971275	0.975738
RBC	EPAS1	rs369097672	rs1562453	rs1562453	rs4953361	0.34972	0.47757
RBC	EPAS1	rs369097672	rs4953348	rs1562453	rs4953361	0.26236	0.402985
RBC	EPAS1	rs141366568	rs1562453	rs1562453	rs4953361	0.391465	0.5141
RBC	EPAS1	rs141366568	rs4953348	rs1562453	rs4953361	0.354504	0.480005
RBC	EPAS1	rs1562453	rs4953348	rs1562453	rs4953361	0.674002	0.752698
RBC	EPAS1	rs3088359	rs369097672	rs1562453	rs369097672	0.972689	0.975738
RBC	EPAS1	rs3088359	rs141366568	rs1562453	rs369097672	0.879166	0.912424
RBC	EPAS1	rs3088359	rs1562453	rs1562453	rs369097672	0.140471	0.279904
RBC	EPAS1	rs3088359	rs4953348	rs1562453	rs369097672	0.13957	0.279141
RBC	EPAS1	rs369097672	rs141366568	rs1562453	rs369097672	0.74381	0.810165
RBC	EPAS1	rs369097672	rs1562453	rs1562453	rs369097672	0.158703	0.30532
RBC	EPAS1	rs369097672	rs4953348	rs1562453	rs369097672	0.137125	0.277341
RBC	EPAS1	rs141366568	rs1562453	rs1562453	rs369097672	0.171382	0.315573
RBC	EPAS1	rs141366568	rs4953348	rs1562453	rs369097672	0.160198	0.306965
RBC	EPAS1	rs1562453	rs4953348	rs1562453	rs369097672	0.020887	0.105534
RBC	EPAS1	rs3088359	rs369097672	rs1562453	rs3088359	0.27545	0.416429
RBC	EPAS1	rs3088359	rs141366568	rs1562453	rs3088359	0.190395	0.330523
RBC	EPAS1	rs3088359	rs1562453	rs1562453	rs3088359	0.3295	0.461108
RBC	EPAS1	rs3088359	rs4953348	rs1562453	rs3088359	0.343835	0.472096
RBC	EPAS1	rs369097672	rs141366568	rs1562453	rs3088359	0.476075	0.578522
RBC	EPAS1	rs369097672	rs1562453	rs1562453	rs3088359	0.287775	0.425676
RBC	EPAS1	rs369097672	rs4953348	rs1562453	rs3088359	0.357953	0.482633
RBC	EPAS1	rs141366568	rs1562453	rs1562453	rs3088359	0.245844	0.385253
RBC	EPAS1	rs141366568	rs4953348	rs1562453	rs3088359	0.279371	0.419726
RBC	EPAS1	rs1562453	rs4953348	rs1562453	rs3088359	0.724035	0.794369
RBC	EPAS1	rs3088359	rs369097672	rs1562453	rs1900592	0.303463	0.438083
RBC	EPAS1	rs3088359	rs141366568	rs1562453	rs1900592	0.208406	0.34773
RBC	EPAS1	rs3088359	rs1562453	rs1562453	rs1900592	0.17923	0.321367
RBC	EPAS1	rs3088359	rs4953348	rs1562453	rs1900592	0.192999	0.333836
RBC	EPAS1	rs369097672	rs141366568	rs1562453	rs1900592	0.528172	0.622906
RBC	EPAS1	rs369097672	rs1562453	rs1562453	rs1900592	0.152101	0.298603
RBC	EPAS1	rs369097672	rs4953348	rs1562453	rs1900592	0.205049	0.346263
RBC	EPAS1	rs141366568	rs1562453	rs1562453	rs1900592	0.119673	0.253611
RBC	EPAS1	rs141366568	rs4953348	rs1562453	rs1900592	0.144493	0.285419
RBC	EPAS1	rs1562453	rs4953348	rs1562453	rs1900592	0.843195	0.888548
RBC	EPAS1	rs3088359	rs369097672	rs141366568	rs4953361	0.360736	0.485704
RBC	EPAS1	rs3088359	rs141366568	rs141366568	rs4953361	0.289703	0.427212
RBC	EPAS1	rs3088359	rs1562453	rs141366568	rs4953361	0.690625	0.768251
RBC	EPAS1	rs3088359	rs4953348	rs141366568	rs4953361	0.703087	0.780304
RBC	EPAS1	rs369097672	rs141366568	rs141366568	rs4953361	0.295798	0.430904
RBC	EPAS1	rs369097672	rs1562453	rs141366568	rs4953361	0.633083	0.717544
RBC	EPAS1	rs369097672	rs4953348	rs141366568	rs4953361	0.718181	0.788848
RBC	EPAS1	rs141366568	rs1562453	rs141366568	rs4953361	0.587566	0.674717
RBC	EPAS1	rs141366568	rs4953348	rs141366568	rs4953361	0.625285	0.709543
RBC	EPAS1	rs1562453	rs4953348	rs141366568	rs4953361	0.407776	0.529709
RBC	EPAS1	rs3088359	rs369097672	rs141366568	rs369097672	NA	NA
RBC	EPAS1	rs3088359	rs141366568	rs141366568	rs369097672	NA	NA
RBC	EPAS1	rs3088359	rs1562453	rs141366568	rs369097672	NA	NA
RBC	EPAS1	rs3088359	rs4953348	rs141366568	rs369097672	NA	NA
RBC	EPAS1	rs369097672	rs141366568	rs141366568	rs369097672	NA	NA
RBC	EPAS1	rs369097672	rs1562453	rs141366568	rs369097672	NA	NA
RBC	EPAS1	rs369097672	rs4953348	rs141366568	rs369097672	NA	NA
RBC	EPAS1	rs141366568	rs1562453	rs141366568	rs369097672	NA	NA
RBC	EPAS1	rs141366568	rs4953348	rs141366568	rs369097672	NA	NA
RBC	EPAS1	rs1562453	rs4953348	rs141366568	rs369097672	NA	NA
RBC	EPAS1	rs3088359	rs369097672	rs141366568	rs3088359	0.315507	0.449718
RBC	EPAS1	rs3088359	rs141366568	rs141366568	rs3088359	0.316454	0.449718
RBC	EPAS1	rs3088359	rs1562453	rs141366568	rs3088359	0.00559763	0.0739214
RBC	EPAS1	rs3088359	rs4953348	rs141366568	rs3088359	0.0231311	0.111349
RBC	EPAS1	rs369097672	rs141366568	rs141366568	rs3088359	0.421128	0.538636
RBC	EPAS1	rs369097672	rs1562453	rs141366568	rs3088359	0.0201939	0.105222
RBC	EPAS1	rs369097672	rs4953348	rs141366568	rs3088359	0.0320183	0.129898
RBC	EPAS1	rs141366568	rs1562453	rs141366568	rs3088359	0.000691351	0.0512462
RBC	EPAS1	rs141366568	rs4953348	rs141366568	rs3088359	0.00283419	0.0676597
RBC	EPAS1	rs1562453	rs4953348	rs141366568	rs3088359	0.569385	0.660156
RBC	EPAS1	rs3088359	rs369097672	rs141366568	rs1900592	0.055817	0.158745
RBC	EPAS1	rs3088359	rs141366568	rs141366568	rs1900592	0.0448029	0.150408
RBC	EPAS1	rs3088359	rs1562453	rs141366568	rs1900592	0.00939913	0.0859349
RBC	EPAS1	rs3088359	rs4953348	rs141366568	rs1900592	0.0386323	0.143412
RBC	EPAS1	rs369097672	rs141366568	rs141366568	rs1900592	0.0994859	0.22108
RBC	EPAS1	rs369097672	rs1562453	rs141366568	rs1900592	0.0320855	0.129898
RBC	EPAS1	rs369097672	rs4953348	rs141366568	rs1900592	0.0537675	0.157061
RBC	EPAS1	rs141366568	rs1562453	rs141366568	rs1900592	0.00114273	0.0512462
RBC	EPAS1	rs141366568	rs4953348	rs141366568	rs1900592	0.00471983	0.068924
RBC	EPAS1	rs1562453	rs4953348	rs141366568	rs1900592	0.120471	0.254741
RBC	EPAS1	rs3088359	rs369097672	rs4953361	rs369097672	0.361806	0.486001
RBC	EPAS1	rs3088359	rs141366568	rs4953361	rs369097672	0.252578	0.392991
RBC	EPAS1	rs3088359	rs1562453	rs4953361	rs369097672	0.903022	0.92816
RBC	EPAS1	rs3088359	rs4953348	rs4953361	rs369097672	0.919213	0.940907
RBC	EPAS1	rs369097672	rs141366568	rs4953361	rs369097672	0.270028	0.411183
RBC	EPAS1	rs369097672	rs1562453	rs4953361	rs369097672	0.809029	0.860097
RBC	EPAS1	rs369097672	rs4953348	rs4953361	rs369097672	0.93993	0.954971
RBC	EPAS1	rs141366568	rs1562453	rs4953361	rs369097672	0.729769	0.799747
RBC	EPAS1	rs141366568	rs4953348	rs4953361	rs369097672	0.796338	0.849427
RBC	EPAS1	rs1562453	rs4953348	rs4953361	rs369097672	0.235715	0.373422
RBC	EPAS1	rs3088359	rs369097672	rs4953361	rs3088359	0.294567	0.430418
RBC	EPAS1	rs3088359	rs141366568	rs4953361	rs3088359	0.217482	0.355677
RBC	EPAS1	rs3088359	rs1562453	rs4953361	rs3088359	0.246824	0.385914
RBC	EPAS1	rs3088359	rs4953348	rs4953361	rs3088359	0.266615	0.407565
RBC	EPAS1	rs369097672	rs141366568	rs4953361	rs3088359	0.494817	0.595269
RBC	EPAS1	rs369097672	rs1562453	rs4953361	rs3088359	0.207429	0.346919
RBC	EPAS1	rs369097672	rs4953348	rs4953361	rs3088359	0.283705	0.422259
RBC	EPAS1	rs141366568	rs1562453	rs4953361	rs3088359	0.159622	0.306475
RBC	EPAS1	rs141366568	rs4953348	rs4953361	rs3088359	0.196191	0.335728
RBC	EPAS1	rs1562453	rs4953348	rs4953361	rs3088359	0.74934	0.811926
RBC	EPAS1	rs3088359	rs369097672	rs4953361	rs1900592	0.22394	0.363203
RBC	EPAS1	rs3088359	rs141366568	rs4953361	rs1900592	0.168353	0.314046
RBC	EPAS1	rs3088359	rs1562453	rs4953361	rs1900592	0.473184	0.577201
RBC	EPAS1	rs3088359	rs4953348	rs4953361	rs1900592	0.496964	0.597103
RBC	EPAS1	rs369097672	rs141366568	rs4953361	rs1900592	0.369835	0.490389
RBC	EPAS1	rs369097672	rs1562453	rs4953361	rs1900592	0.403197	0.525195
RBC	EPAS1	rs369097672	rs4953348	rs4953361	rs1900592	0.519938	0.616654
RBC	EPAS1	rs141366568	rs1562453	rs4953361	rs1900592	0.33065	0.462043
RBC	EPAS1	rs141366568	rs4953348	rs4953361	rs1900592	0.388484	0.512992
RBC	EPAS1	rs1562453	rs4953348	rs4953361	rs1900592	0.523502	0.619682
RBC	EPAS1	rs3088359	rs369097672	rs369097672	rs3088359	0.213999	0.352989
RBC	EPAS1	rs3088359	rs141366568	rs369097672	rs3088359	0.210059	0.348774
RBC	EPAS1	rs3088359	rs1562453	rs369097672	rs3088359	0.00719488	0.0782508
RBC	EPAS1	rs3088359	rs4953348	rs369097672	rs3088359	0.0293765	0.125104
RBC	EPAS1	rs369097672	rs141366568	rs369097672	rs3088359	0.298472	0.432829
RBC	EPAS1	rs369097672	rs1562453	rs369097672	rs3088359	0.0249441	0.116888
RBC	EPAS1	rs369097672	rs4953348	rs369097672	rs3088359	0.0407464	0.146912
RBC	EPAS1	rs141366568	rs1562453	rs369097672	rs3088359	0.000889273	0.0512462
RBC	EPAS1	rs141366568	rs4953348	rs369097672	rs3088359	0.00366739	0.0676597
RBC	EPAS1	rs1562453	rs4953348	rs369097672	rs3088359	0.40254	0.525173
RBC	EPAS1	rs3088359	rs369097672	rs369097672	rs1900592	0.040245	0.145811
RBC	EPAS1	rs3088359	rs141366568	rs369097672	rs1900592	0.0307399	0.128062
RBC	EPAS1	rs3088359	rs1562453	rs369097672	rs1900592	0.0103581	0.091227
RBC	EPAS1	rs3088359	rs4953348	rs369097672	rs1900592	0.04212	0.147882
RBC	EPAS1	rs369097672	rs141366568	rs369097672	rs1900592	0.0750594	0.185362
RBC	EPAS1	rs369097672	rs1562453	rs369097672	rs1900592	0.0344805	0.134558
RBC	EPAS1	rs369097672	rs4953348	rs369097672	rs1900592	0.0586416	0.162488
RBC	EPAS1	rs141366568	rs1562453	rs369097672	rs1900592	0.00126507	0.0512462
RBC	EPAS1	rs141366568	rs4953348	rs369097672	rs1900592	0.00524764	0.0719676
RBC	EPAS1	rs1562453	rs4953348	rs369097672	rs1900592	0.0864259	0.200257
RBC	EPAS1	rs3088359	rs369097672	rs3088359	rs1900592	0.697006	0.774451
RBC	EPAS1	rs3088359	rs141366568	rs3088359	rs1900592	0.717643	0.788848
RBC	EPAS1	rs3088359	rs1562453	rs3088359	rs1900592	0.363226	0.486419
RBC	EPAS1	rs3088359	rs4953348	rs3088359	rs1900592	0.363294	0.486419
RBC	EPAS1	rs369097672	rs141366568	rs3088359	rs1900592	0.779721	0.837285
RBC	EPAS1	rs369097672	rs1562453	rs3088359	rs1900592	0.441801	0.552971
RBC	EPAS1	rs369097672	rs4953348	rs3088359	rs1900592	0.353038	0.480005
RBC	EPAS1	rs141366568	rs1562453	rs3088359	rs1900592	0.479051	0.579206
RBC	EPAS1	rs141366568	rs4953348	rs3088359	rs1900592	0.446764	0.556779
RBC	EPAS1	rs1562453	rs4953348	rs3088359	rs1900592	0.91784	0.940907
HGB	EPAS1	rs3088359	rs369097672	rs375418933	rs1562453	0.489767	0.591024
HGB	EPAS1	rs3088359	rs141366568	rs375418933	rs1562453	0.402413	0.525173
HGB	EPAS1	rs3088359	rs1562453	rs375418933	rs1562453	0.0220641	0.108049
HGB	EPAS1	rs3088359	rs4953348	rs375418933	rs1562453	0.0251957	0.116888
HGB	EPAS1	rs369097672	rs141366568	rs375418933	rs1562453	0.786127	0.84322
HGB	EPAS1	rs369097672	rs1562453	rs375418933	rs1562453	0.0186385	0.105107
HGB	EPAS1	rs369097672	rs4953348	rs375418933	rs1562453	0.027647	0.121748
HGB	EPAS1	rs141366568	rs1562453	rs375418933	rs1562453	0.0130349	0.0991228
HGB	EPAS1	rs141366568	rs4953348	rs375418933	rs1562453	0.0169871	0.101289
HGB	EPAS1	rs1562453	rs4953348	rs375418933	rs1562453	0.490057	0.591024
HGB	EPAS1	rs3088359	rs369097672	rs375418933	rs141366568	0.283374	0.422259
HGB	EPAS1	rs3088359	rs141366568	rs375418933	rs141366568	0.283173	0.422259
HGB	EPAS1	rs3088359	rs1562453	rs375418933	rs141366568	0.0562981	0.158959
HGB	EPAS1	rs3088359	rs4953348	rs375418933	rs141366568	0.0612278	0.165109
HGB	EPAS1	rs369097672	rs141366568	rs375418933	rs141366568	0.377857	0.500335
HGB	EPAS1	rs369097672	rs1562453	rs375418933	rs141366568	0.0879858	0.201957
HGB	EPAS1	rs369097672	rs4953348	rs375418933	rs141366568	0.0605821	0.16429
HGB	EPAS1	rs141366568	rs1562453	rs375418933	rs141366568	0.100564	0.222445
HGB	EPAS1	rs141366568	rs4953348	rs375418933	rs141366568	0.0891876	0.202604
HGB	EPAS1	rs1562453	rs4953348	rs375418933	rs141366568	0.504892	0.603607
HGB	EPAS1	rs3088359	rs369097672	rs375418933	rs369097672	0.250745	0.390771
HGB	EPAS1	rs3088359	rs141366568	rs375418933	rs369097672	0.248955	0.388613
HGB	EPAS1	rs3088359	rs1562453	rs375418933	rs369097672	0.0477765	0.152071
HGB	EPAS1	rs3088359	rs4953348	rs375418933	rs369097672	0.0521104	0.156331
HGB	EPAS1	rs369097672	rs141366568	rs375418933	rs369097672	0.338631	0.470438
HGB	EPAS1	rs369097672	rs1562453	rs375418933	rs369097672	0.0751102	0.185362
HGB	EPAS1	rs369097672	rs4953348	rs375418933	rs369097672	0.0516167	0.155516
HGB	EPAS1	rs141366568	rs1562453	rs375418933	rs369097672	0.0858781	0.200104
HGB	EPAS1	rs141366568	rs4953348	rs375418933	rs369097672	0.0761311	0.185695
HGB	EPAS1	rs1562453	rs4953348	rs375418933	rs369097672	0.452608	0.5621
HGB	EPAS1	rs3088359	rs369097672	rs375418933	rs3088359	0.302016	0.43665
HGB	EPAS1	rs3088359	rs141366568	rs375418933	rs3088359	0.28125	0.421217
HGB	EPAS1	rs3088359	rs1562453	rs375418933	rs3088359	0.025506	0.117157
HGB	EPAS1	rs3088359	rs4953348	rs375418933	rs3088359	0.0292422	0.125104
HGB	EPAS1	rs369097672	rs141366568	rs375418933	rs3088359	0.456193	0.565091
HGB	EPAS1	rs369097672	rs1562453	rs375418933	rs3088359	0.0457056	0.150781
HGB	EPAS1	rs369097672	rs4953348	rs375418933	rs3088359	0.0294515	0.125104
HGB	EPAS1	rs141366568	rs1562453	rs375418933	rs3088359	0.0532147	0.157061
HGB	EPAS1	rs141366568	rs4953348	rs375418933	rs3088359	0.0463655	0.151397
HGB	EPAS1	rs1562453	rs4953348	rs375418933	rs3088359	0.661248	0.742453
HGB	EPAS1	rs3088359	rs369097672	rs375418933	rs1900592	0.117268	0.249618
HGB	EPAS1	rs3088359	rs141366568	rs375418933	rs1900592	0.0822025	0.192945
HGB	EPAS1	rs3088359	rs1562453	rs375418933	rs1900592	0.00337176	0.0676597
HGB	EPAS1	rs3088359	rs4953348	rs375418933	rs1900592	0.0157953	0.0991228
HGB	EPAS1	rs369097672	rs141366568	rs375418933	rs1900592	0.219	0.357552
HGB	EPAS1	rs369097672	rs1562453	rs375418933	rs1900592	0.0157765	0.0991228
HGB	EPAS1	rs369097672	rs4953348	rs375418933	rs1900592	0.0217206	0.108005
HGB	EPAS1	rs141366568	rs1562453	rs375418933	rs1900592	0.00507538	0.070614
HGB	EPAS1	rs141366568	rs4953348	rs375418933	rs1900592	0.00441827	0.0676597
HGB	EPAS1	rs1562453	rs4953348	rs375418933	rs1900592	0.274988	0.416386
HGB	EPAS1	rs3088359	rs369097672	rs1562453	rs141366568	0.935902	0.952774
HGB	EPAS1	rs3088359	rs141366568	rs1562453	rs141366568	0.747626	0.811901
HGB	EPAS1	rs3088359	rs1562453	rs1562453	rs141366568	0.184372	0.325607
HGB	EPAS1	rs3088359	rs4953348	rs1562453	rs141366568	0.18347	0.324966
HGB	EPAS1	rs369097672	rs141366568	rs1562453	rs141366568	0.671197	0.75099
HGB	EPAS1	rs369097672	rs1562453	rs1562453	rs141366568	0.21735	0.355677
HGB	EPAS1	rs369097672	rs4953348	rs1562453	rs141366568	0.179554	0.321367
HGB	EPAS1	rs141366568	rs1562453	rs1562453	rs141366568	0.239243	0.377131
HGB	EPAS1	rs141366568	rs4953348	rs1562453	rs141366568	0.219809	0.358263
HGB	EPAS1	rs1562453	rs4953348	rs1562453	rs141366568	0.0359762	0.137598
HGB	EPAS1	rs3088359	rs369097672	rs1562453	rs369097672	0.940049	0.954971
HGB	EPAS1	rs3088359	rs141366568	rs1562453	rs369097672	0.753065	0.815042
HGB	EPAS1	rs3088359	rs1562453	rs1562453	rs369097672	0.17422	0.318302
HGB	EPAS1	rs3088359	rs4953348	rs1562453	rs369097672	0.173442	0.318302
HGB	EPAS1	rs369097672	rs141366568	rs1562453	rs369097672	0.674292	0.752698
HGB	EPAS1	rs369097672	rs1562453	rs1562453	rs369097672	0.206282	0.346814
HGB	EPAS1	rs369097672	rs4953348	rs1562453	rs369097672	0.169706	0.314046
HGB	EPAS1	rs141366568	rs1562453	rs1562453	rs369097672	0.227426	0.366324
HGB	EPAS1	rs141366568	rs4953348	rs1562453	rs369097672	0.208638	0.34773
HGB	EPAS1	rs1562453	rs4953348	rs1562453	rs369097672	0.0330316	0.131397
HGB	EPAS1	rs3088359	rs369097672	rs1562453	rs3088359	0.255103	0.395636
HGB	EPAS1	rs3088359	rs141366568	rs1562453	rs3088359	0.161645	0.307895
HGB	EPAS1	rs3088359	rs1562453	rs1562453	rs3088359	0.162699	0.30807
HGB	EPAS1	rs3088359	rs4953348	rs1562453	rs3088359	0.179217	0.321367
HGB	EPAS1	rs369097672	rs141366568	rs1562453	rs3088359	0.459749	0.567506
HGB	EPAS1	rs369097672	rs1562453	rs1562453	rs3088359	0.13615	0.276916
HGB	EPAS1	rs369097672	rs4953348	rs1562453	rs3088359	0.192946	0.333836
HGB	EPAS1	rs141366568	rs1562453	rs1562453	rs3088359	0.100977	0.222846
HGB	EPAS1	rs141366568	rs4953348	rs1562453	rs3088359	0.127181	0.264845
HGB	EPAS1	rs1562453	rs4953348	rs1562453	rs3088359	0.704763	0.780423
HGB	EPAS1	rs3088359	rs369097672	rs1562453	rs1900592	0.234618	0.372947
HGB	EPAS1	rs3088359	rs141366568	rs1562453	rs1900592	0.143128	0.283304
HGB	EPAS1	rs3088359	rs1562453	rs1562453	rs1900592	0.150732	0.296521
HGB	EPAS1	rs3088359	rs4953348	rs1562453	rs1900592	0.16954	0.314046
HGB	EPAS1	rs369097672	rs141366568	rs1562453	rs1900592	0.429487	0.54251
HGB	EPAS1	rs369097672	rs1562453	rs1562453	rs1900592	0.125184	0.261824
HGB	EPAS1	rs369097672	rs4953348	rs1562453	rs1900592	0.18451	0.325607
HGB	EPAS1	rs141366568	rs1562453	rs1562453	rs1900592	0.0875122	0.201467
HGB	EPAS1	rs141366568	rs4953348	rs1562453	rs1900592	0.114921	0.246847
HGB	EPAS1	rs1562453	rs4953348	rs1562453	rs1900592	0.641848	0.725765
HGB	EPAS1	rs3088359	rs369097672	rs141366568	rs369097672	NA	NA
HGB	EPAS1	rs3088359	rs141366568	rs141366568	rs369097672	NA	NA
HGB	EPAS1	rs3088359	rs1562453	rs141366568	rs369097672	NA	NA
HGB	EPAS1	rs3088359	rs4953348	rs141366568	rs369097672	NA	NA
HGB	EPAS1	rs369097672	rs141366568	rs141366568	rs369097672	NA	NA
HGB	EPAS1	rs369097672	rs1562453	rs141366568	rs369097672	NA	NA
HGB	EPAS1	rs369097672	rs4953348	rs141366568	rs369097672	NA	NA
HGB	EPAS1	rs141366568	rs1562453	rs141366568	rs369097672	NA	NA
HGB	EPAS1	rs141366568	rs4953348	rs141366568	rs369097672	NA	NA
HGB	EPAS1	rs1562453	rs4953348	rs141366568	rs369097672	NA	NA
HGB	EPAS1	rs3088359	rs369097672	rs141366568	rs3088359	0.364874	0.487138
HGB	EPAS1	rs3088359	rs141366568	rs141366568	rs3088359	0.352356	0.479804
HGB	EPAS1	rs3088359	rs1562453	rs141366568	rs3088359	0.0357217	0.137598
HGB	EPAS1	rs3088359	rs4953348	rs141366568	rs3088359	0.0412732	0.147075
HGB	EPAS1	rs369097672	rs141366568	rs141366568	rs3088359	0.527975	0.622906
HGB	EPAS1	rs369097672	rs1562453	rs141366568	rs3088359	0.064847	0.170517
HGB	EPAS1	rs369097672	rs4953348	rs141366568	rs3088359	0.0415858	0.147075
HGB	EPAS1	rs141366568	rs1562453	rs141366568	rs3088359	0.075631	0.185692
HGB	EPAS1	rs141366568	rs4953348	rs141366568	rs3088359	0.0657958	0.171176
HGB	EPAS1	rs1562453	rs4953348	rs141366568	rs3088359	0.767382	0.828186
HGB	EPAS1	rs3088359	rs369097672	rs141366568	rs1900592	0.114535	0.246847
HGB	EPAS1	rs3088359	rs141366568	rs141366568	rs1900592	0.0861246	0.200193
HGB	EPAS1	rs3088359	rs1562453	rs141366568	rs1900592	0.00374881	0.0676597
HGB	EPAS1	rs3088359	rs4953348	rs141366568	rs1900592	0.0175116	0.101886
HGB	EPAS1	rs369097672	rs141366568	rs141366568	rs1900592	0.207305	0.346919
HGB	EPAS1	rs369097672	rs1562453	rs141366568	rs1900592	0.0172405	0.101539
HGB	EPAS1	rs369097672	rs4953348	rs141366568	rs1900592	0.0241246	0.114652
HGB	EPAS1	rs141366568	rs1562453	rs141366568	rs1900592	0.00751231	0.0782508
HGB	EPAS1	rs141366568	rs4953348	rs141366568	rs1900592	0.00652909	0.0773818
HGB	EPAS1	rs1562453	rs4953348	rs141366568	rs1900592	0.264131	0.405058
HGB	EPAS1	rs3088359	rs369097672	rs369097672	rs3088359	0.200405	0.341722
HGB	EPAS1	rs3088359	rs141366568	rs369097672	rs3088359	0.176827	0.320291
HGB	EPAS1	rs3088359	rs1562453	rs369097672	rs3088359	0.0135556	0.0991228
HGB	EPAS1	rs3088359	rs4953348	rs369097672	rs3088359	0.0159434	0.0991228
HGB	EPAS1	rs369097672	rs141366568	rs369097672	rs3088359	0.320921	0.454401
HGB	EPAS1	rs369097672	rs1562453	rs369097672	rs3088359	0.0254383	0.117157
HGB	EPAS1	rs369097672	rs4953348	rs369097672	rs3088359	0.0192133	0.105186
HGB	EPAS1	rs141366568	rs1562453	rs369097672	rs3088359	0.0296328	0.125319
HGB	EPAS1	rs141366568	rs4953348	rs369097672	rs3088359	0.0258065	0.117973
HGB	EPAS1	rs1562453	rs4953348	rs369097672	rs3088359	0.447163	0.556779
HGB	EPAS1	rs3088359	rs369097672	rs369097672	rs1900592	0.0819275	0.192771
HGB	EPAS1	rs3088359	rs141366568	rs369097672	rs1900592	0.0581267	0.161977
HGB	EPAS1	rs3088359	rs1562453	rs369097672	rs1900592	0.0048133	0.068924
HGB	EPAS1	rs3088359	rs4953348	rs369097672	rs1900592	0.0219385	0.108005
HGB	EPAS1	rs369097672	rs141366568	rs369097672	rs1900592	0.154934	0.301698
HGB	EPAS1	rs369097672	rs1562453	rs369097672	rs1900592	0.0206716	0.105534
HGB	EPAS1	rs369097672	rs4953348	rs369097672	rs1900592	0.0303629	0.127543
HGB	EPAS1	rs141366568	rs1562453	rs369097672	rs1900592	0.00488211	0.068924
HGB	EPAS1	rs141366568	rs4953348	rs369097672	rs1900592	0.00424828	0.0676597
HGB	EPAS1	rs1562453	rs4953348	rs369097672	rs1900592	0.184995	0.325863
HGB	EPAS1	rs3088359	rs369097672	rs3088359	rs1900592	0.919012	0.940907
HGB	EPAS1	rs3088359	rs141366568	rs3088359	rs1900592	0.954959	0.965011
HGB	EPAS1	rs3088359	rs1562453	rs3088359	rs1900592	0.415592	0.53481
HGB	EPAS1	rs3088359	rs4953348	rs3088359	rs1900592	0.418974	0.537721
HGB	EPAS1	rs369097672	rs141366568	rs3088359	rs1900592	0.966939	0.975065
HGB	EPAS1	rs369097672	rs1562453	rs3088359	rs1900592	0.535196	0.629642
HGB	EPAS1	rs369097672	rs4953348	rs3088359	rs1900592	0.40587	0.527961
HGB	EPAS1	rs141366568	rs1562453	rs3088359	rs1900592	0.591996	0.678467
HGB	EPAS1	rs141366568	rs4953348	rs3088359	rs1900592	0.542553	0.636014
HGB	EPAS1	rs1562453	rs4953348	rs3088359	rs1900592	0.762009	0.823793
HCT	EPAS1	rs3088359	rs369097672	rs149594770	rs375418933	0.772754	0.831663
HCT	EPAS1	rs3088359	rs141366568	rs149594770	rs375418933	0.746184	0.811253
HCT	EPAS1	rs3088359	rs1562453	rs149594770	rs375418933	0.870554	0.908404
HCT	EPAS1	rs3088359	rs4953348	rs149594770	rs375418933	0.85535	0.895459
HCT	EPAS1	rs369097672	rs141366568	rs149594770	rs375418933	0.705632	0.780423
HCT	EPAS1	rs369097672	rs1562453	rs149594770	rs375418933	0.970136	0.975738
HCT	EPAS1	rs369097672	rs4953348	rs149594770	rs375418933	0.830468	0.878996
HCT	EPAS1	rs141366568	rs1562453	rs149594770	rs375418933	0.977602	0.979643
HCT	EPAS1	rs141366568	rs4953348	rs149594770	rs375418933	0.978895	0.979916
HCT	EPAS1	rs1562453	rs4953348	rs149594770	rs375418933	0.583157	0.670456
HCT	EPAS1	rs3088359	rs369097672	rs149594770	rs1562453	0.436542	0.549192
HCT	EPAS1	rs3088359	rs141366568	rs149594770	rs1562453	0.343926	0.472096
HCT	EPAS1	rs3088359	rs1562453	rs149594770	rs1562453	0.0564668	0.158968
HCT	EPAS1	rs3088359	rs4953348	rs149594770	rs1562453	0.062307	0.16708
HCT	EPAS1	rs369097672	rs141366568	rs149594770	rs1562453	0.71564	0.788765
HCT	EPAS1	rs369097672	rs1562453	rs149594770	rs1562453	0.0478346	0.152071
HCT	EPAS1	rs369097672	rs4953348	rs149594770	rs1562453	0.0671794	0.172439
HCT	EPAS1	rs141366568	rs1562453	rs149594770	rs1562453	0.0363477	0.13792
HCT	EPAS1	rs141366568	rs4953348	rs149594770	rs1562453	0.044809	0.150408
HCT	EPAS1	rs1562453	rs4953348	rs149594770	rs1562453	0.708785	0.783007
HCT	EPAS1	rs3088359	rs369097672	rs149594770	rs141366568	0.324127	0.456918
HCT	EPAS1	rs3088359	rs141366568	rs149594770	rs141366568	0.323226	0.456918
HCT	EPAS1	rs3088359	rs1562453	rs149594770	rs141366568	0.0581324	0.161977
HCT	EPAS1	rs3088359	rs4953348	rs149594770	rs141366568	0.0635629	0.168873
HCT	EPAS1	rs369097672	rs141366568	rs149594770	rs141366568	0.437638	0.549192
HCT	EPAS1	rs369097672	rs1562453	rs149594770	rs141366568	0.0925078	0.20798
HCT	EPAS1	rs369097672	rs4953348	rs149594770	rs141366568	0.0629871	0.167966
HCT	EPAS1	rs141366568	rs1562453	rs149594770	rs141366568	0.106177	0.231133
HCT	EPAS1	rs141366568	rs4953348	rs149594770	rs141366568	0.0937932	0.209887
HCT	EPAS1	rs1562453	rs4953348	rs149594770	rs141366568	0.594842	0.679819
HCT	EPAS1	rs3088359	rs369097672	rs149594770	rs369097672	0.312003	0.445718
HCT	EPAS1	rs3088359	rs141366568	rs149594770	rs369097672	0.31018	0.444437
HCT	EPAS1	rs3088359	rs1562453	rs149594770	rs369097672	0.0545274	0.15753
HCT	EPAS1	rs3088359	rs4953348	rs149594770	rs369097672	0.0597427	0.162935
HCT	EPAS1	rs369097672	rs141366568	rs149594770	rs369097672	0.423787	0.538855
HCT	EPAS1	rs369097672	rs1562453	rs149594770	rs369097672	0.0871697	0.201161
HCT	EPAS1	rs369097672	rs4953348	rs149594770	rs369097672	0.0592414	0.162581
HCT	EPAS1	rs141366568	rs1562453	rs149594770	rs369097672	0.100095	0.221919
HCT	EPAS1	rs141366568	rs4953348	rs149594770	rs369097672	0.0883798	0.201957
HCT	EPAS1	rs1562453	rs4953348	rs149594770	rs369097672	0.57656	0.666062
HCT	EPAS1	rs3088359	rs369097672	rs149594770	rs3088359	0.187621	0.328105
HCT	EPAS1	rs3088359	rs141366568	rs149594770	rs3088359	0.160879	0.307046
HCT	EPAS1	rs3088359	rs1562453	rs149594770	rs3088359	0.00381634	0.0676597
HCT	EPAS1	rs3088359	rs4953348	rs149594770	rs3088359	0.0168082	0.100849
HCT	EPAS1	rs369097672	rs141366568	rs149594770	rs3088359	0.308074	0.442741
HCT	EPAS1	rs369097672	rs1562453	rs149594770	rs3088359	0.015858	0.0991228
HCT	EPAS1	rs369097672	rs4953348	rs149594770	rs3088359	0.0231977	0.111349
HCT	EPAS1	rs141366568	rs1562453	rs149594770	rs3088359	0.000452519	0.0512462
HCT	EPAS1	rs141366568	rs4953348	rs149594770	rs3088359	0.00180815	0.055245
HCT	EPAS1	rs1562453	rs4953348	rs149594770	rs3088359	0.426851	0.540603
HCT	EPAS1	rs3088359	rs369097672	rs149594770	rs1900592	0.0824659	0.193091
HCT	EPAS1	rs3088359	rs141366568	rs149594770	rs1900592	0.0502714	0.154187
HCT	EPAS1	rs3088359	rs1562453	rs149594770	rs1900592	0.00431222	0.0676597
HCT	EPAS1	rs3088359	rs4953348	rs149594770	rs1900592	0.019619	0.105186
HCT	EPAS1	rs369097672	rs141366568	rs149594770	rs1900592	0.165331	0.309996
HCT	EPAS1	rs369097672	rs1562453	rs149594770	rs1900592	0.0187108	0.105107
HCT	EPAS1	rs369097672	rs4953348	rs149594770	rs1900592	0.027109	0.12161
HCT	EPAS1	rs141366568	rs1562453	rs149594770	rs1900592	0.000493635	0.0512462
HCT	EPAS1	rs141366568	rs4953348	rs149594770	rs1900592	0.00192988	0.055647
HCT	EPAS1	rs1562453	rs4953348	rs149594770	rs1900592	0.185516	0.326181
HCT	EPAS1	rs3088359	rs369097672	rs375418933	rs1562453	0.498272	0.597926
HCT	EPAS1	rs3088359	rs141366568	rs375418933	rs1562453	0.41328	0.532663
HCT	EPAS1	rs3088359	rs1562453	rs375418933	rs1562453	0.0221725	0.108049
HCT	EPAS1	rs3088359	rs4953348	rs375418933	rs1562453	0.0251452	0.116888
HCT	EPAS1	rs369097672	rs141366568	rs375418933	rs1562453	0.796073	0.849427
HCT	EPAS1	rs369097672	rs1562453	rs375418933	rs1562453	0.0187439	0.105107
HCT	EPAS1	rs369097672	rs4953348	rs375418933	rs1562453	0.0274957	0.12164
HCT	EPAS1	rs141366568	rs1562453	rs375418933	rs1562453	0.0133327	0.0991228
HCT	EPAS1	rs141366568	rs4953348	rs375418933	rs1562453	0.0171804	0.101539
HCT	EPAS1	rs1562453	rs4953348	rs375418933	rs1562453	0.468862	0.574116
HCT	EPAS1	rs3088359	rs369097672	rs375418933	rs141366568	0.255595	0.395759
HCT	EPAS1	rs3088359	rs141366568	rs375418933	rs141366568	0.254104	0.394724
HCT	EPAS1	rs3088359	rs1562453	rs375418933	rs141366568	0.0492627	0.153546
HCT	EPAS1	rs3088359	rs4953348	rs375418933	rs141366568	0.0536838	0.157061
HCT	EPAS1	rs369097672	rs141366568	rs375418933	rs141366568	0.344237	0.472096
HCT	EPAS1	rs369097672	rs1562453	rs375418933	rs141366568	0.077288	0.186489
HCT	EPAS1	rs369097672	rs4953348	rs375418933	rs141366568	0.0531599	0.157061
HCT	EPAS1	rs141366568	rs1562453	rs375418933	rs141366568	0.0883474	0.201957
HCT	EPAS1	rs141366568	rs4953348	rs375418933	rs141366568	0.0783387	0.187077
HCT	EPAS1	rs1562453	rs4953348	rs375418933	rs141366568	0.459916	0.567506
HCT	EPAS1	rs3088359	rs369097672	rs375418933	rs369097672	0.232606	0.371071
HCT	EPAS1	rs3088359	rs141366568	rs375418933	rs369097672	0.230096	0.369327
HCT	EPAS1	rs3088359	rs1562453	rs375418933	rs369097672	0.0434838	0.149112
HCT	EPAS1	rs3088359	rs4953348	rs375418933	rs369097672	0.0474803	0.152071
HCT	EPAS1	rs369097672	rs141366568	rs375418933	rs369097672	0.316297	0.449718
HCT	EPAS1	rs369097672	rs1562453	rs375418933	rs369097672	0.0684973	0.174423
HCT	EPAS1	rs369097672	rs4953348	rs375418933	rs369097672	0.0470529	0.152071
HCT	EPAS1	rs141366568	rs1562453	rs375418933	rs369097672	0.0783163	0.187077
HCT	EPAS1	rs141366568	rs4953348	rs375418933	rs369097672	0.0694251	0.17539
HCT	EPAS1	rs1562453	rs4953348	rs375418933	rs369097672	0.422506	0.538636
HCT	EPAS1	rs3088359	rs369097672	rs375418933	rs3088359	0.311549	0.445718
HCT	EPAS1	rs3088359	rs141366568	rs375418933	rs3088359	0.291145	0.427765
HCT	EPAS1	rs3088359	rs1562453	rs375418933	rs3088359	0.00208676	0.055647
HCT	EPAS1	rs3088359	rs4953348	rs375418933	rs3088359	0.00978741	0.0886407
HCT	EPAS1	rs369097672	rs141366568	rs375418933	rs3088359	0.468751	0.574116
HCT	EPAS1	rs369097672	rs1562453	rs375418933	rs3088359	0.0102124	0.0907765
HCT	EPAS1	rs369097672	rs4953348	rs375418933	rs3088359	0.0133684	0.0991228
HCT	EPAS1	rs141366568	rs1562453	rs375418933	rs3088359	0.0549365	0.15753
HCT	EPAS1	rs141366568	rs4953348	rs375418933	rs3088359	0.0478391	0.152071
HCT	EPAS1	rs1562453	rs4953348	rs375418933	rs3088359	0.681436	0.759789
HCT	EPAS1	rs3088359	rs369097672	rs375418933	rs1900592	0.115195	0.246847
HCT	EPAS1	rs3088359	rs141366568	rs375418933	rs1900592	0.0790812	0.187916
HCT	EPAS1	rs3088359	rs1562453	rs375418933	rs1900592	0.00325554	0.0676597
HCT	EPAS1	rs3088359	rs4953348	rs375418933	rs1900592	0.0153395	0.0991228
HCT	EPAS1	rs369097672	rs141366568	rs375418933	rs1900592	0.217254	0.355677
HCT	EPAS1	rs369097672	rs1562453	rs375418933	rs1900592	0.0154536	0.0991228
HCT	EPAS1	rs369097672	rs4953348	rs375418933	rs1900592	0.0210741	0.105922
HCT	EPAS1	rs141366568	rs1562453	rs375418933	rs1900592	0.000362085	0.0512462
HCT	EPAS1	rs141366568	rs4953348	rs375418933	rs1900592	0.00136996	0.0512462
HCT	EPAS1	rs1562453	rs4953348	rs375418933	rs1900592	0.270267	0.411183
HCT	EPAS1	rs3088359	rs369097672	rs1562453	rs141366568	0.927091	0.946544
HCT	EPAS1	rs3088359	rs141366568	rs1562453	rs141366568	0.73545	0.803992
HCT	EPAS1	rs3088359	rs1562453	rs1562453	rs141366568	0.187977	0.328105
HCT	EPAS1	rs3088359	rs4953348	rs1562453	rs141366568	0.187104	0.328105
HCT	EPAS1	rs369097672	rs141366568	rs1562453	rs141366568	0.664353	0.744694
HCT	EPAS1	rs369097672	rs1562453	rs1562453	rs141366568	0.222554	0.362122
HCT	EPAS1	rs369097672	rs4953348	rs1562453	rs141366568	0.183049	0.324818
HCT	EPAS1	rs141366568	rs1562453	rs1562453	rs141366568	0.245413	0.385253
HCT	EPAS1	rs141366568	rs4953348	rs1562453	rs141366568	0.22511	0.363203
HCT	EPAS1	rs1562453	rs4953348	rs1562453	rs141366568	0.0348285	0.135366
HCT	EPAS1	rs3088359	rs369097672	rs1562453	rs369097672	0.92781	0.946544
HCT	EPAS1	rs3088359	rs141366568	rs1562453	rs369097672	0.736155	0.803992
HCT	EPAS1	rs3088359	rs1562453	rs1562453	rs369097672	0.180517	0.322112
HCT	EPAS1	rs3088359	rs4953348	rs1562453	rs369097672	0.179765	0.321367
HCT	EPAS1	rs369097672	rs141366568	rs1562453	rs369097672	0.664795	0.744694
HCT	EPAS1	rs369097672	rs1562453	rs1562453	rs369097672	0.214843	0.353772
HCT	EPAS1	rs369097672	rs4953348	rs1562453	rs369097672	0.175821	0.319675
HCT	EPAS1	rs141366568	rs1562453	rs1562453	rs369097672	0.237374	0.375418
HCT	EPAS1	rs141366568	rs4953348	rs1562453	rs369097672	0.217341	0.355677
HCT	EPAS1	rs1562453	rs4953348	rs1562453	rs369097672	0.0320649	0.129898
HCT	EPAS1	rs3088359	rs369097672	rs1562453	rs3088359	0.232693	0.371071
HCT	EPAS1	rs3088359	rs141366568	rs1562453	rs3088359	0.141793	0.281242
HCT	EPAS1	rs3088359	rs1562453	rs1562453	rs3088359	0.160705	0.307046
HCT	EPAS1	rs3088359	rs4953348	rs1562453	rs3088359	0.179087	0.321367
HCT	EPAS1	rs369097672	rs141366568	rs1562453	rs3088359	0.426172	0.540603
HCT	EPAS1	rs369097672	rs1562453	rs1562453	rs3088359	0.133766	0.273808
HCT	EPAS1	rs369097672	rs4953348	rs1562453	rs3088359	0.194013	0.334986
HCT	EPAS1	rs141366568	rs1562453	rs1562453	rs3088359	0.0960561	0.214451
HCT	EPAS1	rs141366568	rs4953348	rs1562453	rs3088359	0.123784	0.260029
HCT	EPAS1	rs1562453	rs4953348	rs1562453	rs3088359	0.634963	0.718827
HCT	EPAS1	rs3088359	rs369097672	rs1562453	rs1900592	0.210025	0.348774
HCT	EPAS1	rs3088359	rs141366568	rs1562453	rs1900592	0.122847	0.258626
HCT	EPAS1	rs3088359	rs1562453	rs1562453	rs1900592	0.158241	0.305043
HCT	EPAS1	rs3088359	rs4953348	rs1562453	rs1900592	0.179469	0.321367
HCT	EPAS1	rs369097672	rs141366568	rs1562453	rs1900592	0.390977	0.5141
HCT	EPAS1	rs369097672	rs1562453	rs1562453	rs1900592	0.130994	0.26986
HCT	EPAS1	rs369097672	rs4953348	rs1562453	rs1900592	0.196119	0.335728
HCT	EPAS1	rs141366568	rs1562453	rs1562453	rs1900592	0.0892723	0.202604
HCT	EPAS1	rs141366568	rs4953348	rs1562453	rs1900592	0.119372	0.253533
HCT	EPAS1	rs1562453	rs4953348	rs1562453	rs1900592	0.562507	0.652971
HCT	EPAS1	rs3088359	rs369097672	rs141366568	rs369097672	NA	NA
HCT	EPAS1	rs3088359	rs141366568	rs141366568	rs369097672	NA	NA
HCT	EPAS1	rs3088359	rs1562453	rs141366568	rs369097672	NA	NA
HCT	EPAS1	rs3088359	rs4953348	rs141366568	rs369097672	NA	NA
HCT	EPAS1	rs369097672	rs141366568	rs141366568	rs369097672	NA	NA
HCT	EPAS1	rs369097672	rs1562453	rs141366568	rs369097672	NA	NA
HCT	EPAS1	rs369097672	rs4953348	rs141366568	rs369097672	NA	NA
HCT	EPAS1	rs141366568	rs1562453	rs141366568	rs369097672	NA	NA
HCT	EPAS1	rs141366568	rs4953348	rs141366568	rs369097672	NA	NA
HCT	EPAS1	rs1562453	rs4953348	rs141366568	rs369097672	NA	NA
HCT	EPAS1	rs3088359	rs369097672	rs141366568	rs3088359	0.408869	0.529709
HCT	EPAS1	rs3088359	rs141366568	rs141366568	rs3088359	0.400419	0.524423
HCT	EPAS1	rs3088359	rs1562453	rs141366568	rs3088359	0.0416712	0.147075
HCT	EPAS1	rs3088359	rs4953348	rs141366568	rs3088359	0.0481852	0.152269
HCT	EPAS1	rs369097672	rs141366568	rs141366568	rs3088359	0.581155	0.669758
HCT	EPAS1	rs369097672	rs1562453	rs141366568	rs3088359	0.0758531	0.185695
HCT	EPAS1	rs369097672	rs4953348	rs141366568	rs3088359	0.0485359	0.152269
HCT	EPAS1	rs141366568	rs1562453	rs141366568	rs3088359	0.0885665	0.201957
HCT	EPAS1	rs141366568	rs4953348	rs141366568	rs3088359	0.076972	0.186489
HCT	EPAS1	rs1562453	rs4953348	rs141366568	rs3088359	0.848526	0.890861
HCT	EPAS1	rs3088359	rs369097672	rs141366568	rs1900592	0.12912	0.268301
HCT	EPAS1	rs3088359	rs141366568	rs141366568	rs1900592	0.098754	0.219963
HCT	EPAS1	rs3088359	rs1562453	rs141366568	rs1900592	0.00333	0.0676597
HCT	EPAS1	rs3088359	rs4953348	rs141366568	rs1900592	0.0157359	0.0991228
HCT	EPAS1	rs369097672	rs141366568	rs141366568	rs1900592	0.230445	0.369327
HCT	EPAS1	rs369097672	rs1562453	rs141366568	rs1900592	0.0158311	0.0991228
HCT	EPAS1	rs369097672	rs4953348	rs141366568	rs1900592	0.0216228	0.108005
HCT	EPAS1	rs141366568	rs1562453	rs141366568	rs1900592	0.000368663	0.0512462
HCT	EPAS1	rs141366568	rs4953348	rs141366568	rs1900592	0.00138792	0.0512462
HCT	EPAS1	rs1562453	rs4953348	rs141366568	rs1900592	0.299917	0.434269
HCT	EPAS1	rs3088359	rs369097672	rs369097672	rs3088359	0.225076	0.363203
HCT	EPAS1	rs3088359	rs141366568	rs369097672	rs3088359	0.200932	0.342012
HCT	EPAS1	rs3088359	rs1562453	rs369097672	rs3088359	0.00255499	0.0662915
HCT	EPAS1	rs3088359	rs4953348	rs369097672	rs3088359	0.0121613	0.0991228
HCT	EPAS1	rs369097672	rs141366568	rs369097672	rs3088359	0.355827	0.480441
HCT	EPAS1	rs369097672	rs1562453	rs369097672	rs3088359	0.0126242	0.0991228
HCT	EPAS1	rs369097672	rs4953348	rs369097672	rs3088359	0.0166342	0.100849
HCT	EPAS1	rs141366568	rs1562453	rs369097672	rs3088359	0.000281988	0.0512462
HCT	EPAS1	rs141366568	rs4953348	rs369097672	rs3088359	0.00105193	0.0512462
HCT	EPAS1	rs1562453	rs4953348	rs369097672	rs3088359	0.502555	0.602313
HCT	EPAS1	rs3088359	rs369097672	rs369097672	rs1900592	0.0931684	0.208976
HCT	EPAS1	rs3088359	rs141366568	rs369097672	rs1900592	0.0665603	0.171768
HCT	EPAS1	rs3088359	rs1562453	rs369097672	rs1900592	0.00420771	0.0676597
HCT	EPAS1	rs3088359	rs4953348	rs369097672	rs1900592	0.0194841	0.105186
HCT	EPAS1	rs369097672	rs141366568	rs369097672	rs1900592	0.174636	0.318302
HCT	EPAS1	rs369097672	rs1562453	rs369097672	rs1900592	0.0188317	0.105107
HCT	EPAS1	rs369097672	rs4953348	rs369097672	rs1900592	0.0269	0.121239
HCT	EPAS1	rs141366568	rs1562453	rs369097672	rs1900592	0.000473001	0.0512462
HCT	EPAS1	rs141366568	rs4953348	rs369097672	rs1900592	0.00181764	0.055245
HCT	EPAS1	rs1562453	rs4953348	rs369097672	rs1900592	0.212687	0.352034
HCT	EPAS1	rs3088359	rs369097672	rs3088359	rs1900592	0.994296	0.994296
HCT	EPAS1	rs3088359	rs141366568	rs3088359	rs1900592	0.952979	0.964026
HCT	EPAS1	rs3088359	rs1562453	rs3088359	rs1900592	0.459162	0.567506
HCT	EPAS1	rs3088359	rs4953348	rs3088359	rs1900592	0.462125	0.569499
HCT	EPAS1	rs369097672	rs141366568	rs3088359	rs1900592	0.877156	0.912424
HCT	EPAS1	rs369097672	rs1562453	rs3088359	rs1900592	0.592245	0.678467
HCT	EPAS1	rs369097672	rs4953348	rs3088359	rs1900592	0.447048	0.556779
HCT	EPAS1	rs141366568	rs1562453	rs3088359	rs1900592	0.656327	0.738656
HCT	EPAS1	rs141366568	rs4953348	rs3088359	rs1900592	0.60069	0.685687
HCT	EPAS1	rs1562453	rs4953348	rs3088359	rs1900592	0.660776	0.742453
UA	TMEM247	rs116871724	rs7595513	rs1868079	rs7595513	0.693079	0.999482
UA	TMEM247	rs116871724	rs1868079	rs1868079	rs7595513	NA	NA
UA	TMEM247	rs116871724	rs79542054	rs1868079	rs7595513	NA	NA
UA	TMEM247	rs116871724	rs116983452	rs1868079	rs7595513	NA	NA
UA	TMEM247	rs7595513	rs1868079	rs1868079	rs7595513	0.192955	0.999482
UA	TMEM247	rs7595513	rs79542054	rs1868079	rs7595513	0.384991	0.999482
UA	TMEM247	rs7595513	rs116983452	rs1868079	rs7595513	0.194242	0.999482
UA	TMEM247	rs1868079	rs79542054	rs1868079	rs7595513	0.482103	0.999482
UA	TMEM247	rs1868079	rs116983452	rs1868079	rs7595513	0.493497	0.999482
UA	TMEM247	rs79542054	rs116983452	rs1868079	rs7595513	0.0792216	0.999482
UA	TMEM247	rs116871724	rs7595513	rs1868079	rs112416191	0.358551	0.999482
UA	TMEM247	rs116871724	rs1868079	rs1868079	rs112416191	NA	NA
UA	TMEM247	rs116871724	rs79542054	rs1868079	rs112416191	NA	NA
UA	TMEM247	rs116871724	rs116983452	rs1868079	rs112416191	NA	NA
UA	TMEM247	rs7595513	rs1868079	rs1868079	rs112416191	0.499871	0.999482
UA	TMEM247	rs7595513	rs79542054	rs1868079	rs112416191	0.749612	0.999482
UA	TMEM247	rs7595513	rs116983452	rs1868079	rs112416191	0.495449	0.999482
UA	TMEM247	rs1868079	rs79542054	rs1868079	rs112416191	0.433614	0.999482
UA	TMEM247	rs1868079	rs116983452	rs1868079	rs112416191	0.454363	0.999482
UA	TMEM247	rs79542054	rs116983452	rs1868079	rs112416191	0.462427	0.999482
UA	TMEM247	rs116871724	rs7595513	rs1868079	rs116871724	0.358073	0.999482
UA	TMEM247	rs116871724	rs1868079	rs1868079	rs116871724	NA	NA
UA	TMEM247	rs116871724	rs79542054	rs1868079	rs116871724	NA	NA
UA	TMEM247	rs116871724	rs116983452	rs1868079	rs116871724	NA	NA
UA	TMEM247	rs7595513	rs1868079	rs1868079	rs116871724	0.501906	0.999482
UA	TMEM247	rs7595513	rs79542054	rs1868079	rs116871724	0.751211	0.999482
UA	TMEM247	rs7595513	rs116983452	rs1868079	rs116871724	0.497397	0.999482
UA	TMEM247	rs1868079	rs79542054	rs1868079	rs116871724	0.434342	0.999482
UA	TMEM247	rs1868079	rs116983452	rs1868079	rs116871724	0.455524	0.999482
UA	TMEM247	rs79542054	rs116983452	rs1868079	rs116871724	0.463712	0.999482
UA	TMEM247	rs116871724	rs7595513	rs1868079	rs12612916	0.651152	0.999482
UA	TMEM247	rs116871724	rs1868079	rs1868079	rs12612916	NA	NA
UA	TMEM247	rs116871724	rs79542054	rs1868079	rs12612916	NA	NA
UA	TMEM247	rs116871724	rs116983452	rs1868079	rs12612916	NA	NA
UA	TMEM247	rs7595513	rs1868079	rs1868079	rs12612916	0.170158	0.999482
UA	TMEM247	rs7595513	rs79542054	rs1868079	rs12612916	0.356153	0.999482
UA	TMEM247	rs7595513	rs116983452	rs1868079	rs12612916	0.172534	0.999482
UA	TMEM247	rs1868079	rs79542054	rs1868079	rs12612916	0.504019	0.999482
UA	TMEM247	rs1868079	rs116983452	rs1868079	rs12612916	0.509404	0.999482
UA	TMEM247	rs79542054	rs116983452	rs1868079	rs12612916	0.0682861	0.999482
UA	TMEM247	rs116871724	rs7595513	rs1868079	rs79542054	0.733022	0.999482
UA	TMEM247	rs116871724	rs1868079	rs1868079	rs79542054	NA	NA
UA	TMEM247	rs116871724	rs79542054	rs1868079	rs79542054	NA	NA
UA	TMEM247	rs116871724	rs116983452	rs1868079	rs79542054	NA	NA
UA	TMEM247	rs7595513	rs1868079	rs1868079	rs79542054	0.978887	0.999482
UA	TMEM247	rs7595513	rs79542054	rs1868079	rs79542054	0.882754	0.999482
UA	TMEM247	rs7595513	rs116983452	rs1868079	rs79542054	0.987123	0.999482
UA	TMEM247	rs1868079	rs79542054	rs1868079	rs79542054	0.896419	0.999482
UA	TMEM247	rs1868079	rs116983452	rs1868079	rs79542054	0.933329	0.999482
UA	TMEM247	rs79542054	rs116983452	rs1868079	rs79542054	0.952169	0.999482
UA	TMEM247	rs116871724	rs7595513	rs1868079	rs1551123	0.60361	0.999482
UA	TMEM247	rs116871724	rs1868079	rs1868079	rs1551123	NA	NA
UA	TMEM247	rs116871724	rs79542054	rs1868079	rs1551123	NA	NA
UA	TMEM247	rs116871724	rs116983452	rs1868079	rs1551123	NA	NA
UA	TMEM247	rs7595513	rs1868079	rs1868079	rs1551123	0.138404	0.999482
UA	TMEM247	rs7595513	rs79542054	rs1868079	rs1551123	0.32138	0.999482
UA	TMEM247	rs7595513	rs116983452	rs1868079	rs1551123	0.142943	0.999482
UA	TMEM247	rs1868079	rs79542054	rs1868079	rs1551123	0.520172	0.999482
UA	TMEM247	rs1868079	rs116983452	rs1868079	rs1551123	0.521902	0.999482
UA	TMEM247	rs79542054	rs116983452	rs1868079	rs1551123	0.0520721	0.999482
UA	TMEM247	rs116871724	rs7595513	rs1868079	rs67739992	0.589842	0.999482
UA	TMEM247	rs116871724	rs1868079	rs1868079	rs67739992	NA	NA
UA	TMEM247	rs116871724	rs79542054	rs1868079	rs67739992	NA	NA
UA	TMEM247	rs116871724	rs116983452	rs1868079	rs67739992	NA	NA
UA	TMEM247	rs7595513	rs1868079	rs1868079	rs67739992	0.134692	0.999482
UA	TMEM247	rs7595513	rs79542054	rs1868079	rs67739992	0.313782	0.999482
UA	TMEM247	rs7595513	rs116983452	rs1868079	rs67739992	0.139118	0.999482
UA	TMEM247	rs1868079	rs79542054	rs1868079	rs67739992	0.530516	0.999482
UA	TMEM247	rs1868079	rs116983452	rs1868079	rs67739992	0.528634	0.999482
UA	TMEM247	rs79542054	rs116983452	rs1868079	rs67739992	0.0509093	0.999482
UA	TMEM247	rs116871724	rs7595513	rs1868079	rs11125079	0.126188	0.999482
UA	TMEM247	rs116871724	rs1868079	rs1868079	rs11125079	NA	NA
UA	TMEM247	rs116871724	rs79542054	rs1868079	rs11125079	NA	NA
UA	TMEM247	rs116871724	rs116983452	rs1868079	rs11125079	NA	NA
UA	TMEM247	rs7595513	rs1868079	rs1868079	rs11125079	0.000909415	0.999482
UA	TMEM247	rs7595513	rs79542054	rs1868079	rs11125079	0.0915581	0.999482
UA	TMEM247	rs7595513	rs116983452	rs1868079	rs11125079	0.00149322	0.999482
UA	TMEM247	rs1868079	rs79542054	rs1868079	rs11125079	0.820256	0.999482
UA	TMEM247	rs1868079	rs116983452	rs1868079	rs11125079	0.687615	0.999482
UA	TMEM247	rs79542054	rs116983452	rs1868079	rs11125079	0.219955	0.999482
UA	TMEM247	rs116871724	rs7595513	rs1868079	rs2346419	0.0399648	0.999482
UA	TMEM247	rs116871724	rs1868079	rs1868079	rs2346419	NA	NA
UA	TMEM247	rs116871724	rs79542054	rs1868079	rs2346419	NA	NA
UA	TMEM247	rs116871724	rs116983452	rs1868079	rs2346419	NA	NA
UA	TMEM247	rs7595513	rs1868079	rs1868079	rs2346419	0.0440446	0.999482
UA	TMEM247	rs7595513	rs79542054	rs1868079	rs2346419	0.0373709	0.999482
UA	TMEM247	rs7595513	rs116983452	rs1868079	rs2346419	0.0623483	0.999482
UA	TMEM247	rs1868079	rs79542054	rs1868079	rs2346419	0.73174	0.999482
UA	TMEM247	rs1868079	rs116983452	rs1868079	rs2346419	0.913084	0.999482
UA	TMEM247	rs79542054	rs116983452	rs1868079	rs2346419	0.575145	0.999482
UA	TMEM247	rs116871724	rs7595513	rs1868079	rs12105006	0.0269187	0.999482
UA	TMEM247	rs116871724	rs1868079	rs1868079	rs12105006	NA	NA
UA	TMEM247	rs116871724	rs79542054	rs1868079	rs12105006	NA	NA
UA	TMEM247	rs116871724	rs116983452	rs1868079	rs12105006	NA	NA
UA	TMEM247	rs7595513	rs1868079	rs1868079	rs12105006	0.096803	0.999482
UA	TMEM247	rs7595513	rs79542054	rs1868079	rs12105006	0.0776829	0.999482
UA	TMEM247	rs7595513	rs116983452	rs1868079	rs12105006	0.129371	0.999482
UA	TMEM247	rs1868079	rs79542054	rs1868079	rs12105006	0.608651	0.999482
UA	TMEM247	rs1868079	rs116983452	rs1868079	rs12105006	0.984315	0.999482
UA	TMEM247	rs79542054	rs116983452	rs1868079	rs12105006	0.717086	0.999482
UA	TMEM247	rs116871724	rs7595513	rs1868079	rs4953408	0.939166	0.999482
UA	TMEM247	rs116871724	rs1868079	rs1868079	rs4953408	NA	NA
UA	TMEM247	rs116871724	rs79542054	rs1868079	rs4953408	NA	NA
UA	TMEM247	rs116871724	rs116983452	rs1868079	rs4953408	NA	NA
UA	TMEM247	rs7595513	rs1868079	rs1868079	rs4953408	0.312613	0.999482
UA	TMEM247	rs7595513	rs79542054	rs1868079	rs4953408	0.553439	0.999482
UA	TMEM247	rs7595513	rs116983452	rs1868079	rs4953408	0.309711	0.999482
UA	TMEM247	rs1868079	rs79542054	rs1868079	rs4953408	0.341925	0.999482
UA	TMEM247	rs1868079	rs116983452	rs1868079	rs4953408	0.381595	0.999482
UA	TMEM247	rs79542054	rs116983452	rs1868079	rs4953408	0.129379	0.999482
UA	TMEM247	rs116871724	rs7595513	rs1868079	rs12328738	0.835991	0.999482
UA	TMEM247	rs116871724	rs1868079	rs1868079	rs12328738	NA	NA
UA	TMEM247	rs116871724	rs79542054	rs1868079	rs12328738	NA	NA
UA	TMEM247	rs116871724	rs116983452	rs1868079	rs12328738	NA	NA
UA	TMEM247	rs7595513	rs1868079	rs1868079	rs12328738	0.264004	0.999482
UA	TMEM247	rs7595513	rs79542054	rs1868079	rs12328738	0.483614	0.999482
UA	TMEM247	rs7595513	rs116983452	rs1868079	rs12328738	0.262802	0.999482
UA	TMEM247	rs1868079	rs79542054	rs1868079	rs12328738	0.407513	0.999482
UA	TMEM247	rs1868079	rs116983452	rs1868079	rs12328738	0.434693	0.999482
UA	TMEM247	rs79542054	rs116983452	rs1868079	rs12328738	0.109887	0.999482
UA	TMEM247	rs116871724	rs7595513	rs7595513	rs112416191	0.34073	0.999482
UA	TMEM247	rs116871724	rs1868079	rs7595513	rs112416191	NA	NA
UA	TMEM247	rs116871724	rs79542054	rs7595513	rs112416191	NA	NA
UA	TMEM247	rs116871724	rs116983452	rs7595513	rs112416191	NA	NA
UA	TMEM247	rs7595513	rs1868079	rs7595513	rs112416191	0.917617	0.999482
UA	TMEM247	rs7595513	rs79542054	rs7595513	rs112416191	0.694118	0.999482
UA	TMEM247	rs7595513	rs116983452	rs7595513	rs112416191	0.966472	0.999482
UA	TMEM247	rs1868079	rs79542054	rs7595513	rs112416191	0.166204	0.999482
UA	TMEM247	rs1868079	rs116983452	rs7595513	rs112416191	0.616252	0.999482
UA	TMEM247	rs79542054	rs116983452	rs7595513	rs112416191	0.516673	0.999482
UA	TMEM247	rs116871724	rs7595513	rs7595513	rs116871724	0.339558	0.999482
UA	TMEM247	rs116871724	rs1868079	rs7595513	rs116871724	NA	NA
UA	TMEM247	rs116871724	rs79542054	rs7595513	rs116871724	NA	NA
UA	TMEM247	rs116871724	rs116983452	rs7595513	rs116871724	NA	NA
UA	TMEM247	rs7595513	rs1868079	rs7595513	rs116871724	0.923393	0.999482
UA	TMEM247	rs7595513	rs79542054	rs7595513	rs116871724	0.696866	0.999482
UA	TMEM247	rs7595513	rs116983452	rs7595513	rs116871724	0.972576	0.999482
UA	TMEM247	rs1868079	rs79542054	rs7595513	rs116871724	0.163573	0.999482
UA	TMEM247	rs1868079	rs116983452	rs7595513	rs116871724	0.612259	0.999482
UA	TMEM247	rs79542054	rs116983452	rs7595513	rs116871724	0.510223	0.999482
UA	TMEM247	rs116871724	rs7595513	rs7595513	rs12612916	0.545169	0.999482
UA	TMEM247	rs116871724	rs1868079	rs7595513	rs12612916	NA	NA
UA	TMEM247	rs116871724	rs79542054	rs7595513	rs12612916	NA	NA
UA	TMEM247	rs116871724	rs116983452	rs7595513	rs12612916	NA	NA
UA	TMEM247	rs7595513	rs1868079	rs7595513	rs12612916	0.239698	0.999482
UA	TMEM247	rs7595513	rs79542054	rs7595513	rs12612916	0.262634	0.999482
UA	TMEM247	rs7595513	rs116983452	rs7595513	rs12612916	0.265739	0.999482
UA	TMEM247	rs1868079	rs79542054	rs7595513	rs12612916	0.787022	0.999482
UA	TMEM247	rs1868079	rs116983452	rs7595513	rs12612916	0.675841	0.999482
UA	TMEM247	rs79542054	rs116983452	rs7595513	rs12612916	0.493214	0.999482
UA	TMEM247	rs116871724	rs7595513	rs7595513	rs79542054	0.327061	0.999482
UA	TMEM247	rs116871724	rs1868079	rs7595513	rs79542054	NA	NA
UA	TMEM247	rs116871724	rs79542054	rs7595513	rs79542054	NA	NA
UA	TMEM247	rs116871724	rs116983452	rs7595513	rs79542054	NA	NA
UA	TMEM247	rs7595513	rs1868079	rs7595513	rs79542054	0.902263	0.999482
UA	TMEM247	rs7595513	rs79542054	rs7595513	rs79542054	0.679345	0.999482
UA	TMEM247	rs7595513	rs116983452	rs7595513	rs79542054	0.95254	0.999482
UA	TMEM247	rs1868079	rs79542054	rs7595513	rs79542054	0.167273	0.999482
UA	TMEM247	rs1868079	rs116983452	rs7595513	rs79542054	0.621075	0.999482
UA	TMEM247	rs79542054	rs116983452	rs7595513	rs79542054	0.521599	0.999482
UA	TMEM247	rs116871724	rs7595513	rs7595513	rs1551123	0.295888	0.999482
UA	TMEM247	rs116871724	rs1868079	rs7595513	rs1551123	NA	NA
UA	TMEM247	rs116871724	rs79542054	rs7595513	rs1551123	NA	NA
UA	TMEM247	rs116871724	rs116983452	rs7595513	rs1551123	NA	NA
UA	TMEM247	rs7595513	rs1868079	rs7595513	rs1551123	0.26185	0.999482
UA	TMEM247	rs7595513	rs79542054	rs7595513	rs1551123	0.196531	0.999482
UA	TMEM247	rs7595513	rs116983452	rs7595513	rs1551123	0.299459	0.999482
UA	TMEM247	rs1868079	rs79542054	rs7595513	rs1551123	0.951317	0.999482
UA	TMEM247	rs1868079	rs116983452	rs7595513	rs1551123	0.846769	0.999482
UA	TMEM247	rs79542054	rs116983452	rs7595513	rs1551123	0.63866	0.999482
UA	TMEM247	rs116871724	rs7595513	rs7595513	rs67739992	0.394935	0.999482
UA	TMEM247	rs116871724	rs1868079	rs7595513	rs67739992	NA	NA
UA	TMEM247	rs116871724	rs79542054	rs7595513	rs67739992	NA	NA
UA	TMEM247	rs116871724	rs116983452	rs7595513	rs67739992	NA	NA
UA	TMEM247	rs7595513	rs1868079	rs7595513	rs67739992	0.172591	0.999482
UA	TMEM247	rs7595513	rs79542054	rs7595513	rs67739992	0.197156	0.999482
UA	TMEM247	rs7595513	rs116983452	rs7595513	rs67739992	0.200565	0.999482
UA	TMEM247	rs1868079	rs79542054	rs7595513	rs67739992	0.870039	0.999482
UA	TMEM247	rs1868079	rs116983452	rs7595513	rs67739992	0.72522	0.999482
UA	TMEM247	rs79542054	rs116983452	rs7595513	rs67739992	0.482131	0.999482
UA	TMEM247	rs116871724	rs7595513	rs7595513	rs11125079	0.686584	0.999482
UA	TMEM247	rs116871724	rs1868079	rs7595513	rs11125079	NA	NA
UA	TMEM247	rs116871724	rs79542054	rs7595513	rs11125079	NA	NA
UA	TMEM247	rs116871724	rs116983452	rs7595513	rs11125079	NA	NA
UA	TMEM247	rs7595513	rs1868079	rs7595513	rs11125079	0.288477	0.999482
UA	TMEM247	rs7595513	rs79542054	rs7595513	rs11125079	0.442233	0.999482
UA	TMEM247	rs7595513	rs116983452	rs7595513	rs11125079	0.282804	0.999482
UA	TMEM247	rs1868079	rs79542054	rs7595513	rs11125079	0.632639	0.999482
UA	TMEM247	rs1868079	rs116983452	rs7595513	rs11125079	0.580791	0.999482
UA	TMEM247	rs79542054	rs116983452	rs7595513	rs11125079	0.161481	0.999482
UA	TMEM247	rs116871724	rs7595513	rs7595513	rs2346419	0.420248	0.999482
UA	TMEM247	rs116871724	rs1868079	rs7595513	rs2346419	NA	NA
UA	TMEM247	rs116871724	rs79542054	rs7595513	rs2346419	NA	NA
UA	TMEM247	rs116871724	rs116983452	rs7595513	rs2346419	NA	NA
UA	TMEM247	rs7595513	rs1868079	rs7595513	rs2346419	0.867283	0.999482
UA	TMEM247	rs7595513	rs79542054	rs7595513	rs2346419	0.848971	0.999482
UA	TMEM247	rs7595513	rs116983452	rs7595513	rs2346419	0.82645	0.999482
UA	TMEM247	rs1868079	rs79542054	rs7595513	rs2346419	0.114299	0.999482
UA	TMEM247	rs1868079	rs116983452	rs7595513	rs2346419	0.503517	0.999482
UA	TMEM247	rs79542054	rs116983452	rs7595513	rs2346419	0.37004	0.999482
UA	TMEM247	rs116871724	rs7595513	rs7595513	rs12105006	0.325108	0.999482
UA	TMEM247	rs116871724	rs1868079	rs7595513	rs12105006	NA	NA
UA	TMEM247	rs116871724	rs79542054	rs7595513	rs12105006	NA	NA
UA	TMEM247	rs116871724	rs116983452	rs7595513	rs12105006	NA	NA
UA	TMEM247	rs7595513	rs1868079	rs7595513	rs12105006	0.95273	0.999482
UA	TMEM247	rs7595513	rs79542054	rs7595513	rs12105006	0.706339	0.999482
UA	TMEM247	rs7595513	rs116983452	rs7595513	rs12105006	0.995523	0.999482
UA	TMEM247	rs1868079	rs79542054	rs7595513	rs12105006	0.148946	0.999482
UA	TMEM247	rs1868079	rs116983452	rs7595513	rs12105006	0.589798	0.999482
UA	TMEM247	rs79542054	rs116983452	rs7595513	rs12105006	0.473568	0.999482
UA	TMEM247	rs116871724	rs7595513	rs7595513	rs4953408	0.00116457	0.999482
UA	TMEM247	rs116871724	rs1868079	rs7595513	rs4953408	NA	NA
UA	TMEM247	rs116871724	rs79542054	rs7595513	rs4953408	NA	NA
UA	TMEM247	rs116871724	rs116983452	rs7595513	rs4953408	NA	NA
UA	TMEM247	rs7595513	rs1868079	rs7595513	rs4953408	0.0177795	0.999482
UA	TMEM247	rs7595513	rs79542054	rs7595513	rs4953408	0.0202288	0.999482
UA	TMEM247	rs7595513	rs116983452	rs7595513	rs4953408	0.0337933	0.999482
UA	TMEM247	rs1868079	rs79542054	rs7595513	rs4953408	0.533375	0.999482
UA	TMEM247	rs1868079	rs116983452	rs7595513	rs4953408	0.991502	0.999482
UA	TMEM247	rs79542054	rs116983452	rs7595513	rs4953408	0.737587	0.999482
UA	TMEM247	rs116871724	rs7595513	rs7595513	rs12328738	0.00252096	0.999482
UA	TMEM247	rs116871724	rs1868079	rs7595513	rs12328738	NA	NA
UA	TMEM247	rs116871724	rs79542054	rs7595513	rs12328738	NA	NA
UA	TMEM247	rs116871724	rs116983452	rs7595513	rs12328738	NA	NA
UA	TMEM247	rs7595513	rs1868079	rs7595513	rs12328738	0.0170711	0.999482
UA	TMEM247	rs7595513	rs79542054	rs7595513	rs12328738	0.0185657	0.999482
UA	TMEM247	rs7595513	rs116983452	rs7595513	rs12328738	0.0310696	0.999482
UA	TMEM247	rs1868079	rs79542054	rs7595513	rs12328738	0.568389	0.999482
UA	TMEM247	rs1868079	rs116983452	rs7595513	rs12328738	0.989052	0.999482
UA	TMEM247	rs79542054	rs116983452	rs7595513	rs12328738	0.697236	0.999482
UA	TMEM247	rs116871724	rs7595513	rs112416191	rs116871724	NA	NA
UA	TMEM247	rs116871724	rs1868079	rs112416191	rs116871724	NA	NA
UA	TMEM247	rs116871724	rs79542054	rs112416191	rs116871724	NA	NA
UA	TMEM247	rs116871724	rs116983452	rs112416191	rs116871724	NA	NA
UA	TMEM247	rs7595513	rs1868079	rs112416191	rs116871724	NA	NA
UA	TMEM247	rs7595513	rs79542054	rs112416191	rs116871724	NA	NA
UA	TMEM247	rs7595513	rs116983452	rs112416191	rs116871724	NA	NA
UA	TMEM247	rs1868079	rs79542054	rs112416191	rs116871724	NA	NA
UA	TMEM247	rs1868079	rs116983452	rs112416191	rs116871724	NA	NA
UA	TMEM247	rs79542054	rs116983452	rs112416191	rs116871724	NA	NA
UA	TMEM247	rs116871724	rs7595513	rs112416191	rs12612916	0.633348	0.999482
UA	TMEM247	rs116871724	rs1868079	rs112416191	rs12612916	NA	NA
UA	TMEM247	rs116871724	rs79542054	rs112416191	rs12612916	NA	NA
UA	TMEM247	rs116871724	rs116983452	rs112416191	rs12612916	NA	NA
UA	TMEM247	rs7595513	rs1868079	rs112416191	rs12612916	0.158647	0.999482
UA	TMEM247	rs7595513	rs79542054	rs112416191	rs12612916	0.343154	0.999482
UA	TMEM247	rs7595513	rs116983452	rs112416191	rs12612916	0.161733	0.999482
UA	TMEM247	rs1868079	rs79542054	rs112416191	rs12612916	0.510771	0.999482
UA	TMEM247	rs1868079	rs116983452	rs112416191	rs12612916	0.514537	0.999482
UA	TMEM247	rs79542054	rs116983452	rs112416191	rs12612916	0.0624727	0.999482
UA	TMEM247	rs116871724	rs7595513	rs112416191	rs79542054	NA	NA
UA	TMEM247	rs116871724	rs1868079	rs112416191	rs79542054	NA	NA
UA	TMEM247	rs116871724	rs79542054	rs112416191	rs79542054	NA	NA
UA	TMEM247	rs116871724	rs116983452	rs112416191	rs79542054	NA	NA
UA	TMEM247	rs7595513	rs1868079	rs112416191	rs79542054	NA	NA
UA	TMEM247	rs7595513	rs79542054	rs112416191	rs79542054	NA	NA
UA	TMEM247	rs7595513	rs116983452	rs112416191	rs79542054	NA	NA
UA	TMEM247	rs1868079	rs79542054	rs112416191	rs79542054	NA	NA
UA	TMEM247	rs1868079	rs116983452	rs112416191	rs79542054	NA	NA
UA	TMEM247	rs79542054	rs116983452	rs112416191	rs79542054	NA	NA
UA	TMEM247	rs116871724	rs7595513	rs112416191	rs1551123	0.59676	0.999482
UA	TMEM247	rs116871724	rs1868079	rs112416191	rs1551123	NA	NA
UA	TMEM247	rs116871724	rs79542054	rs112416191	rs1551123	NA	NA
UA	TMEM247	rs116871724	rs116983452	rs112416191	rs1551123	NA	NA
UA	TMEM247	rs7595513	rs1868079	rs112416191	rs1551123	0.13294	0.999482
UA	TMEM247	rs7595513	rs79542054	rs112416191	rs1551123	0.316048	0.999482
UA	TMEM247	rs7595513	rs116983452	rs112416191	rs1551123	0.137942	0.999482
UA	TMEM247	rs1868079	rs79542054	rs112416191	rs1551123	0.520932	0.999482
UA	TMEM247	rs1868079	rs116983452	rs112416191	rs1551123	0.522783	0.999482
UA	TMEM247	rs79542054	rs116983452	rs112416191	rs1551123	0.0492399	0.999482
UA	TMEM247	rs116871724	rs7595513	rs112416191	rs67739992	0.578535	0.999482
UA	TMEM247	rs116871724	rs1868079	rs112416191	rs67739992	NA	NA
UA	TMEM247	rs116871724	rs79542054	rs112416191	rs67739992	NA	NA
UA	TMEM247	rs116871724	rs116983452	rs112416191	rs67739992	NA	NA
UA	TMEM247	rs7595513	rs1868079	rs112416191	rs67739992	0.128218	0.999482
UA	TMEM247	rs7595513	rs79542054	rs112416191	rs67739992	0.306123	0.999482
UA	TMEM247	rs7595513	rs116983452	rs112416191	rs67739992	0.133047	0.999482
UA	TMEM247	rs1868079	rs79542054	rs112416191	rs67739992	0.534877	0.999482
UA	TMEM247	rs1868079	rs116983452	rs112416191	rs67739992	0.531783	0.999482
UA	TMEM247	rs79542054	rs116983452	rs112416191	rs67739992	0.0477879	0.999482
UA	TMEM247	rs116871724	rs7595513	rs112416191	rs11125079	0.125453	0.999482
UA	TMEM247	rs116871724	rs1868079	rs112416191	rs11125079	NA	NA
UA	TMEM247	rs116871724	rs79542054	rs112416191	rs11125079	NA	NA
UA	TMEM247	rs116871724	rs116983452	rs112416191	rs11125079	NA	NA
UA	TMEM247	rs7595513	rs1868079	rs112416191	rs11125079	0.000800622	0.999482
UA	TMEM247	rs7595513	rs79542054	rs112416191	rs11125079	0.0914793	0.999482
UA	TMEM247	rs7595513	rs116983452	rs112416191	rs11125079	0.00132982	0.999482
UA	TMEM247	rs1868079	rs79542054	rs112416191	rs11125079	0.81803	0.999482
UA	TMEM247	rs1868079	rs116983452	rs112416191	rs11125079	0.686563	0.999482
UA	TMEM247	rs79542054	rs116983452	rs112416191	rs11125079	0.218123	0.999482
UA	TMEM247	rs116871724	rs7595513	rs112416191	rs2346419	0.039906	0.999482
UA	TMEM247	rs116871724	rs1868079	rs112416191	rs2346419	NA	NA
UA	TMEM247	rs116871724	rs79542054	rs112416191	rs2346419	NA	NA
UA	TMEM247	rs116871724	rs116983452	rs112416191	rs2346419	NA	NA
UA	TMEM247	rs7595513	rs1868079	rs112416191	rs2346419	0.0410751	0.999482
UA	TMEM247	rs7595513	rs79542054	rs112416191	rs2346419	0.0350964	0.999482
UA	TMEM247	rs7595513	rs116983452	rs112416191	rs2346419	0.0585957	0.999482
UA	TMEM247	rs1868079	rs79542054	rs112416191	rs2346419	0.737409	0.999482
UA	TMEM247	rs1868079	rs116983452	rs112416191	rs2346419	0.909743	0.999482
UA	TMEM247	rs79542054	rs116983452	rs112416191	rs2346419	0.568176	0.999482
UA	TMEM247	rs116871724	rs7595513	rs112416191	rs12105006	0.0267234	0.999482
UA	TMEM247	rs116871724	rs1868079	rs112416191	rs12105006	NA	NA
UA	TMEM247	rs116871724	rs79542054	rs112416191	rs12105006	NA	NA
UA	TMEM247	rs116871724	rs116983452	rs112416191	rs12105006	NA	NA
UA	TMEM247	rs7595513	rs1868079	rs112416191	rs12105006	0.0912743	0.999482
UA	TMEM247	rs7595513	rs79542054	rs112416191	rs12105006	0.0736519	0.999482
UA	TMEM247	rs7595513	rs116983452	rs112416191	rs12105006	0.122824	0.999482
UA	TMEM247	rs1868079	rs79542054	rs112416191	rs12105006	0.614357	0.999482
UA	TMEM247	rs1868079	rs116983452	rs112416191	rs12105006	0.980496	0.999482
UA	TMEM247	rs79542054	rs116983452	rs112416191	rs12105006	0.708694	0.999482
UA	TMEM247	rs116871724	rs7595513	rs112416191	rs4953408	0.99026	0.999482
UA	TMEM247	rs116871724	rs1868079	rs112416191	rs4953408	NA	NA
UA	TMEM247	rs116871724	rs79542054	rs112416191	rs4953408	NA	NA
UA	TMEM247	rs116871724	rs116983452	rs112416191	rs4953408	NA	NA
UA	TMEM247	rs7595513	rs1868079	rs112416191	rs4953408	0.345312	0.999482
UA	TMEM247	rs7595513	rs79542054	rs112416191	rs4953408	0.592773	0.999482
UA	TMEM247	rs7595513	rs116983452	rs112416191	rs4953408	0.340646	0.999482
UA	TMEM247	rs1868079	rs79542054	rs112416191	rs4953408	0.31487	0.999482
UA	TMEM247	rs1868079	rs116983452	rs112416191	rs4953408	0.357734	0.999482
UA	TMEM247	rs79542054	rs116983452	rs112416191	rs4953408	0.144695	0.999482
UA	TMEM247	rs116871724	rs7595513	rs112416191	rs12328738	0.887564	0.999482
UA	TMEM247	rs116871724	rs1868079	rs112416191	rs12328738	NA	NA
UA	TMEM247	rs116871724	rs79542054	rs112416191	rs12328738	NA	NA
UA	TMEM247	rs116871724	rs116983452	rs112416191	rs12328738	NA	NA
UA	TMEM247	rs7595513	rs1868079	rs112416191	rs12328738	0.293825	0.999482
UA	TMEM247	rs7595513	rs79542054	rs112416191	rs12328738	0.521195	0.999482
UA	TMEM247	rs7595513	rs116983452	rs112416191	rs12328738	0.291195	0.999482
UA	TMEM247	rs1868079	rs79542054	rs112416191	rs12328738	0.378195	0.999482
UA	TMEM247	rs1868079	rs116983452	rs112416191	rs12328738	0.410842	0.999482
UA	TMEM247	rs79542054	rs116983452	rs112416191	rs12328738	0.12379	0.999482
UA	TMEM247	rs116871724	rs7595513	rs116871724	rs12612916	0.635917	0.999482
UA	TMEM247	rs116871724	rs1868079	rs116871724	rs12612916	NA	NA
UA	TMEM247	rs116871724	rs79542054	rs116871724	rs12612916	NA	NA
UA	TMEM247	rs116871724	rs116983452	rs116871724	rs12612916	NA	NA
UA	TMEM247	rs7595513	rs1868079	rs116871724	rs12612916	0.155973	0.999482
UA	TMEM247	rs7595513	rs79542054	rs116871724	rs12612916	0.343027	0.999482
UA	TMEM247	rs7595513	rs116983452	rs116871724	rs12612916	0.15951	0.999482
UA	TMEM247	rs1868079	rs79542054	rs116871724	rs12612916	0.50488	0.999482
UA	TMEM247	rs1868079	rs116983452	rs116871724	rs12612916	0.510978	0.999482
UA	TMEM247	rs79542054	rs116983452	rs116871724	rs12612916	0.0605355	0.999482
UA	TMEM247	rs116871724	rs7595513	rs116871724	rs79542054	NA	NA
UA	TMEM247	rs116871724	rs1868079	rs116871724	rs79542054	NA	NA
UA	TMEM247	rs116871724	rs79542054	rs116871724	rs79542054	NA	NA
UA	TMEM247	rs116871724	rs116983452	rs116871724	rs79542054	NA	NA
UA	TMEM247	rs7595513	rs1868079	rs116871724	rs79542054	NA	NA
UA	TMEM247	rs7595513	rs79542054	rs116871724	rs79542054	NA	NA
UA	TMEM247	rs7595513	rs116983452	rs116871724	rs79542054	NA	NA
UA	TMEM247	rs1868079	rs79542054	rs116871724	rs79542054	NA	NA
UA	TMEM247	rs1868079	rs116983452	rs116871724	rs79542054	NA	NA
UA	TMEM247	rs79542054	rs116983452	rs116871724	rs79542054	NA	NA
UA	TMEM247	rs116871724	rs7595513	rs116871724	rs1551123	0.595255	0.999482
UA	TMEM247	rs116871724	rs1868079	rs116871724	rs1551123	NA	NA
UA	TMEM247	rs116871724	rs79542054	rs116871724	rs1551123	NA	NA
UA	TMEM247	rs116871724	rs116983452	rs116871724	rs1551123	NA	NA
UA	TMEM247	rs7595513	rs1868079	rs116871724	rs1551123	0.129767	0.999482
UA	TMEM247	rs7595513	rs79542054	rs116871724	rs1551123	0.314033	0.999482
UA	TMEM247	rs7595513	rs116983452	rs116871724	rs1551123	0.135161	0.999482
UA	TMEM247	rs1868079	rs79542054	rs116871724	rs1551123	0.518582	0.999482
UA	TMEM247	rs1868079	rs116983452	rs116871724	rs1551123	0.521556	0.999482
UA	TMEM247	rs79542054	rs116983452	rs116871724	rs1551123	0.0474163	0.999482
UA	TMEM247	rs116871724	rs7595513	rs116871724	rs67739992	0.576913	0.999482
UA	TMEM247	rs116871724	rs1868079	rs116871724	rs67739992	NA	NA
UA	TMEM247	rs116871724	rs79542054	rs116871724	rs67739992	NA	NA
UA	TMEM247	rs116871724	rs116983452	rs116871724	rs67739992	NA	NA
UA	TMEM247	rs7595513	rs1868079	rs116871724	rs67739992	0.12506	0.999482
UA	TMEM247	rs7595513	rs79542054	rs116871724	rs67739992	0.304084	0.999482
UA	TMEM247	rs7595513	rs116983452	rs116871724	rs67739992	0.130271	0.999482
UA	TMEM247	rs1868079	rs79542054	rs116871724	rs67739992	0.532563	0.999482
UA	TMEM247	rs1868079	rs116983452	rs116871724	rs67739992	0.53059	0.999482
UA	TMEM247	rs79542054	rs116983452	rs116871724	rs67739992	0.0459777	0.999482
UA	TMEM247	rs116871724	rs7595513	rs116871724	rs11125079	0.130052	0.999482
UA	TMEM247	rs116871724	rs1868079	rs116871724	rs11125079	NA	NA
UA	TMEM247	rs116871724	rs79542054	rs116871724	rs11125079	NA	NA
UA	TMEM247	rs116871724	rs116983452	rs116871724	rs11125079	NA	NA
UA	TMEM247	rs7595513	rs1868079	rs116871724	rs11125079	0.000673144	0.999482
UA	TMEM247	rs7595513	rs79542054	rs116871724	rs11125079	0.0939375	0.999482
UA	TMEM247	rs7595513	rs116983452	rs116871724	rs11125079	0.00112524	0.999482
UA	TMEM247	rs1868079	rs79542054	rs116871724	rs11125079	0.805762	0.999482
UA	TMEM247	rs1868079	rs116983452	rs116871724	rs11125079	0.680693	0.999482
UA	TMEM247	rs79542054	rs116983452	rs116871724	rs11125079	0.211423	0.999482
UA	TMEM247	rs116871724	rs7595513	rs116871724	rs2346419	0.0384935	0.999482
UA	TMEM247	rs116871724	rs1868079	rs116871724	rs2346419	NA	NA
UA	TMEM247	rs116871724	rs79542054	rs116871724	rs2346419	NA	NA
UA	TMEM247	rs116871724	rs116983452	rs116871724	rs2346419	NA	NA
UA	TMEM247	rs7595513	rs1868079	rs116871724	rs2346419	0.037997	0.999482
UA	TMEM247	rs7595513	rs79542054	rs116871724	rs2346419	0.0327894	0.999482
UA	TMEM247	rs7595513	rs116983452	rs116871724	rs2346419	0.0548151	0.999482
UA	TMEM247	rs1868079	rs79542054	rs116871724	rs2346419	0.739797	0.999482
UA	TMEM247	rs1868079	rs116983452	rs116871724	rs2346419	0.907989	0.999482
UA	TMEM247	rs79542054	rs116983452	rs116871724	rs2346419	0.56367	0.999482
UA	TMEM247	rs116871724	rs7595513	rs116871724	rs12105006	0.0248321	0.999482
UA	TMEM247	rs116871724	rs1868079	rs116871724	rs12105006	NA	NA
UA	TMEM247	rs116871724	rs79542054	rs116871724	rs12105006	NA	NA
UA	TMEM247	rs116871724	rs116983452	rs116871724	rs12105006	NA	NA
UA	TMEM247	rs7595513	rs1868079	rs116871724	rs12105006	0.089252	0.999482
UA	TMEM247	rs7595513	rs79542054	rs116871724	rs12105006	0.0723525	0.999482
UA	TMEM247	rs7595513	rs116983452	rs116871724	rs12105006	0.120935	0.999482
UA	TMEM247	rs1868079	rs79542054	rs116871724	rs12105006	0.609759	0.999482
UA	TMEM247	rs1868079	rs116983452	rs116871724	rs12105006	0.982601	0.999482
UA	TMEM247	rs79542054	rs116983452	rs116871724	rs12105006	0.711963	0.999482
UA	TMEM247	rs116871724	rs7595513	rs116871724	rs4953408	0.998722	0.999773
UA	TMEM247	rs116871724	rs1868079	rs116871724	rs4953408	NA	NA
UA	TMEM247	rs116871724	rs79542054	rs116871724	rs4953408	NA	NA
UA	TMEM247	rs116871724	rs116983452	rs116871724	rs4953408	NA	NA
UA	TMEM247	rs7595513	rs1868079	rs116871724	rs4953408	0.349395	0.999482
UA	TMEM247	rs7595513	rs79542054	rs116871724	rs4953408	0.59969	0.999482
UA	TMEM247	rs7595513	rs116983452	rs116871724	rs4953408	0.344646	0.999482
UA	TMEM247	rs1868079	rs79542054	rs116871724	rs4953408	0.307165	0.999482
UA	TMEM247	rs1868079	rs116983452	rs116871724	rs4953408	0.35126	0.999482
UA	TMEM247	rs79542054	rs116983452	rs116871724	rs4953408	0.145808	0.999482
UA	TMEM247	rs116871724	rs7595513	rs116871724	rs12328738	0.898035	0.999482
UA	TMEM247	rs116871724	rs1868079	rs116871724	rs12328738	NA	NA
UA	TMEM247	rs116871724	rs79542054	rs116871724	rs12328738	NA	NA
UA	TMEM247	rs116871724	rs116983452	rs116871724	rs12328738	NA	NA
UA	TMEM247	rs7595513	rs1868079	rs116871724	rs12328738	0.297062	0.999482
UA	TMEM247	rs7595513	rs79542054	rs116871724	rs12328738	0.52739	0.999482
UA	TMEM247	rs7595513	rs116983452	rs116871724	rs12328738	0.294433	0.999482
UA	TMEM247	rs1868079	rs79542054	rs116871724	rs12328738	0.370042	0.999482
UA	TMEM247	rs1868079	rs116983452	rs116871724	rs12328738	0.404506	0.999482
UA	TMEM247	rs79542054	rs116983452	rs116871724	rs12328738	0.124548	0.999482
UA	TMEM247	rs116871724	rs7595513	rs12612916	rs79542054	0.290011	0.999482
UA	TMEM247	rs116871724	rs1868079	rs12612916	rs79542054	NA	NA
UA	TMEM247	rs116871724	rs79542054	rs12612916	rs79542054	NA	NA
UA	TMEM247	rs116871724	rs116983452	rs12612916	rs79542054	NA	NA
UA	TMEM247	rs7595513	rs1868079	rs12612916	rs79542054	0.840647	0.999482
UA	TMEM247	rs7595513	rs79542054	rs12612916	rs79542054	0.628094	0.999482
UA	TMEM247	rs7595513	rs116983452	rs12612916	rs79542054	0.894258	0.999482
UA	TMEM247	rs1868079	rs79542054	rs12612916	rs79542054	0.177521	0.999482
UA	TMEM247	rs1868079	rs116983452	rs12612916	rs79542054	0.645172	0.999482
UA	TMEM247	rs79542054	rs116983452	rs12612916	rs79542054	0.553522	0.999482
UA	TMEM247	rs116871724	rs7595513	rs12612916	rs1551123	0.293038	0.999482
UA	TMEM247	rs116871724	rs1868079	rs12612916	rs1551123	NA	NA
UA	TMEM247	rs116871724	rs79542054	rs12612916	rs1551123	NA	NA
UA	TMEM247	rs116871724	rs116983452	rs12612916	rs1551123	NA	NA
UA	TMEM247	rs7595513	rs1868079	rs12612916	rs1551123	0.434721	0.999482
UA	TMEM247	rs7595513	rs79542054	rs12612916	rs1551123	0.324012	0.999482
UA	TMEM247	rs7595513	rs116983452	rs12612916	rs1551123	0.477226	0.999482
UA	TMEM247	rs1868079	rs79542054	rs12612916	rs1551123	0.838462	0.999482
UA	TMEM247	rs1868079	rs116983452	rs12612916	rs1551123	0.950943	0.999482
UA	TMEM247	rs79542054	rs116983452	rs12612916	rs1551123	0.810805	0.999482
UA	TMEM247	rs116871724	rs7595513	rs12612916	rs67739992	0.424018	0.999482
UA	TMEM247	rs116871724	rs1868079	rs12612916	rs67739992	NA	NA
UA	TMEM247	rs116871724	rs79542054	rs12612916	rs67739992	NA	NA
UA	TMEM247	rs116871724	rs116983452	rs12612916	rs67739992	NA	NA
UA	TMEM247	rs7595513	rs1868079	rs12612916	rs67739992	0.273809	0.999482
UA	TMEM247	rs7595513	rs79542054	rs12612916	rs67739992	0.210717	0.999482
UA	TMEM247	rs7595513	rs116983452	rs12612916	rs67739992	0.306203	0.999482
UA	TMEM247	rs1868079	rs79542054	rs12612916	rs67739992	0.926524	0.999482
UA	TMEM247	rs1868079	rs116983452	rs12612916	rs67739992	0.774193	0.999482
UA	TMEM247	rs79542054	rs116983452	rs12612916	rs67739992	0.585461	0.999482
UA	TMEM247	rs116871724	rs7595513	rs12612916	rs11125079	0.605662	0.999482
UA	TMEM247	rs116871724	rs1868079	rs12612916	rs11125079	NA	NA
UA	TMEM247	rs116871724	rs79542054	rs12612916	rs11125079	NA	NA
UA	TMEM247	rs116871724	rs116983452	rs12612916	rs11125079	NA	NA
UA	TMEM247	rs7595513	rs1868079	rs12612916	rs11125079	0.236361	0.999482
UA	TMEM247	rs7595513	rs79542054	rs12612916	rs11125079	0.379847	0.999482
UA	TMEM247	rs7595513	rs116983452	rs12612916	rs11125079	0.232752	0.999482
UA	TMEM247	rs1868079	rs79542054	rs12612916	rs11125079	0.683512	0.999482
UA	TMEM247	rs1868079	rs116983452	rs12612916	rs11125079	0.612522	0.999482
UA	TMEM247	rs79542054	rs116983452	rs12612916	rs11125079	0.176267	0.999482
UA	TMEM247	rs116871724	rs7595513	rs12612916	rs2346419	0.373657	0.999482
UA	TMEM247	rs116871724	rs1868079	rs12612916	rs2346419	NA	NA
UA	TMEM247	rs116871724	rs79542054	rs12612916	rs2346419	NA	NA
UA	TMEM247	rs116871724	rs116983452	rs12612916	rs2346419	NA	NA
UA	TMEM247	rs7595513	rs1868079	rs12612916	rs2346419	0.93305	0.999482
UA	TMEM247	rs7595513	rs79542054	rs12612916	rs2346419	0.79127	0.999482
UA	TMEM247	rs7595513	rs116983452	rs12612916	rs2346419	0.886966	0.999482
UA	TMEM247	rs1868079	rs79542054	rs12612916	rs2346419	0.123829	0.999482
UA	TMEM247	rs1868079	rs116983452	rs12612916	rs2346419	0.533638	0.999482
UA	TMEM247	rs79542054	rs116983452	rs12612916	rs2346419	0.401302	0.999482
UA	TMEM247	rs116871724	rs7595513	rs12612916	rs12105006	0.286202	0.999482
UA	TMEM247	rs116871724	rs1868079	rs12612916	rs12105006	NA	NA
UA	TMEM247	rs116871724	rs79542054	rs12612916	rs12105006	NA	NA
UA	TMEM247	rs116871724	rs116983452	rs12612916	rs12105006	NA	NA
UA	TMEM247	rs7595513	rs1868079	rs12612916	rs12105006	0.888061	0.999482
UA	TMEM247	rs7595513	rs79542054	rs12612916	rs12105006	0.652598	0.999482
UA	TMEM247	rs7595513	rs116983452	rs12612916	rs12105006	0.944296	0.999482
UA	TMEM247	rs1868079	rs79542054	rs12612916	rs12105006	0.158712	0.999482
UA	TMEM247	rs1868079	rs116983452	rs12612916	rs12105006	0.615275	0.999482
UA	TMEM247	rs79542054	rs116983452	rs12612916	rs12105006	0.505025	0.999482
UA	TMEM247	rs116871724	rs7595513	rs12612916	rs4953408	0.00111392	0.999482
UA	TMEM247	rs116871724	rs1868079	rs12612916	rs4953408	NA	NA
UA	TMEM247	rs116871724	rs79542054	rs12612916	rs4953408	NA	NA
UA	TMEM247	rs116871724	rs116983452	rs12612916	rs4953408	NA	NA
UA	TMEM247	rs7595513	rs1868079	rs12612916	rs4953408	0.0184303	0.999482
UA	TMEM247	rs7595513	rs79542054	rs12612916	rs4953408	0.0209299	0.999482
UA	TMEM247	rs7595513	rs116983452	rs12612916	rs4953408	0.0350003	0.999482
UA	TMEM247	rs1868079	rs79542054	rs12612916	rs4953408	0.529403	0.999482
UA	TMEM247	rs1868079	rs116983452	rs12612916	rs4953408	0.989166	0.999482
UA	TMEM247	rs79542054	rs116983452	rs12612916	rs4953408	0.742881	0.999482
UA	TMEM247	rs116871724	rs7595513	rs12612916	rs12328738	0.00243867	0.999482
UA	TMEM247	rs116871724	rs1868079	rs12612916	rs12328738	NA	NA
UA	TMEM247	rs116871724	rs79542054	rs12612916	rs12328738	NA	NA
UA	TMEM247	rs116871724	rs116983452	rs12612916	rs12328738	NA	NA
UA	TMEM247	rs7595513	rs1868079	rs12612916	rs12328738	0.0177975	0.999482
UA	TMEM247	rs7595513	rs79542054	rs12612916	rs12328738	0.0193149	0.999482
UA	TMEM247	rs7595513	rs116983452	rs12612916	rs12328738	0.0323572	0.999482
UA	TMEM247	rs1868079	rs79542054	rs12612916	rs12328738	0.564098	0.999482
UA	TMEM247	rs1868079	rs116983452	rs12612916	rs12328738	0.991578	0.999482
UA	TMEM247	rs79542054	rs116983452	rs12612916	rs12328738	0.702782	0.999482
UA	TMEM247	rs116871724	rs7595513	rs79542054	rs1551123	0.564093	0.999482
UA	TMEM247	rs116871724	rs1868079	rs79542054	rs1551123	NA	NA
UA	TMEM247	rs116871724	rs79542054	rs79542054	rs1551123	NA	NA
UA	TMEM247	rs116871724	rs116983452	rs79542054	rs1551123	NA	NA
UA	TMEM247	rs7595513	rs1868079	rs79542054	rs1551123	0.121039	0.999482
UA	TMEM247	rs7595513	rs79542054	rs79542054	rs1551123	0.296945	0.999482
UA	TMEM247	rs7595513	rs116983452	rs79542054	rs1551123	0.126266	0.999482
UA	TMEM247	rs1868079	rs79542054	rs79542054	rs1551123	0.542271	0.999482
UA	TMEM247	rs1868079	rs116983452	rs79542054	rs1551123	0.536752	0.999482
UA	TMEM247	rs79542054	rs116983452	rs79542054	rs1551123	0.0444314	0.999482
UA	TMEM247	rs116871724	rs7595513	rs79542054	rs67739992	0.546499	0.999482
UA	TMEM247	rs116871724	rs1868079	rs79542054	rs67739992	NA	NA
UA	TMEM247	rs116871724	rs79542054	rs79542054	rs67739992	NA	NA
UA	TMEM247	rs116871724	rs116983452	rs79542054	rs67739992	NA	NA
UA	TMEM247	rs7595513	rs1868079	rs79542054	rs67739992	0.116717	0.999482
UA	TMEM247	rs7595513	rs79542054	rs79542054	rs67739992	0.287517	0.999482
UA	TMEM247	rs7595513	rs116983452	rs79542054	rs67739992	0.121747	0.999482
UA	TMEM247	rs1868079	rs79542054	rs79542054	rs67739992	0.556004	0.999482
UA	TMEM247	rs1868079	rs116983452	rs79542054	rs67739992	0.545363	0.999482
UA	TMEM247	rs79542054	rs116983452	rs79542054	rs67739992	0.0431258	0.999482
UA	TMEM247	rs116871724	rs7595513	rs79542054	rs11125079	0.129232	0.999482
UA	TMEM247	rs116871724	rs1868079	rs79542054	rs11125079	NA	NA
UA	TMEM247	rs116871724	rs79542054	rs79542054	rs11125079	NA	NA
UA	TMEM247	rs116871724	rs116983452	rs79542054	rs11125079	NA	NA
UA	TMEM247	rs7595513	rs1868079	rs79542054	rs11125079	0.000707237	0.999482
UA	TMEM247	rs7595513	rs79542054	rs79542054	rs11125079	0.0935757	0.999482
UA	TMEM247	rs7595513	rs116983452	rs79542054	rs11125079	0.00118549	0.999482
UA	TMEM247	rs1868079	rs79542054	rs79542054	rs11125079	0.807634	0.999482
UA	TMEM247	rs1868079	rs116983452	rs79542054	rs11125079	0.681584	0.999482
UA	TMEM247	rs79542054	rs116983452	rs79542054	rs11125079	0.212642	0.999482
UA	TMEM247	rs116871724	rs7595513	rs79542054	rs2346419	0.0367493	0.999482
UA	TMEM247	rs116871724	rs1868079	rs79542054	rs2346419	NA	NA
UA	TMEM247	rs116871724	rs79542054	rs79542054	rs2346419	NA	NA
UA	TMEM247	rs116871724	rs116983452	rs79542054	rs2346419	NA	NA
UA	TMEM247	rs7595513	rs1868079	rs79542054	rs2346419	0.0458268	0.999482
UA	TMEM247	rs7595513	rs79542054	rs79542054	rs2346419	0.0389408	0.999482
UA	TMEM247	rs7595513	rs116983452	rs79542054	rs2346419	0.0650732	0.999482
UA	TMEM247	rs1868079	rs79542054	rs79542054	rs2346419	0.719259	0.999482
UA	TMEM247	rs1868079	rs116983452	rs79542054	rs2346419	0.919669	0.999482
UA	TMEM247	rs79542054	rs116983452	rs79542054	rs2346419	0.587056	0.999482
UA	TMEM247	rs116871724	rs7595513	rs79542054	rs12105006	0.0241924	0.999482
UA	TMEM247	rs116871724	rs1868079	rs79542054	rs12105006	NA	NA
UA	TMEM247	rs116871724	rs79542054	rs79542054	rs12105006	NA	NA
UA	TMEM247	rs116871724	rs116983452	rs79542054	rs12105006	NA	NA
UA	TMEM247	rs7595513	rs1868079	rs79542054	rs12105006	0.101064	0.999482
UA	TMEM247	rs7595513	rs79542054	rs79542054	rs12105006	0.0810764	0.999482
UA	TMEM247	rs7595513	rs116983452	rs79542054	rs12105006	0.135302	0.999482
UA	TMEM247	rs1868079	rs79542054	rs79542054	rs12105006	0.594807	0.999482
UA	TMEM247	rs1868079	rs116983452	rs79542054	rs12105006	0.992306	0.999482
UA	TMEM247	rs79542054	rs116983452	rs79542054	rs12105006	0.732858	0.999482
UA	TMEM247	rs116871724	rs7595513	rs79542054	rs4953408	0.941372	0.999482
UA	TMEM247	rs116871724	rs1868079	rs79542054	rs4953408	NA	NA
UA	TMEM247	rs116871724	rs79542054	rs79542054	rs4953408	NA	NA
UA	TMEM247	rs116871724	rs116983452	rs79542054	rs4953408	NA	NA
UA	TMEM247	rs7595513	rs1868079	rs79542054	rs4953408	0.396547	0.999482
UA	TMEM247	rs7595513	rs79542054	rs79542054	rs4953408	0.649768	0.999482
UA	TMEM247	rs7595513	rs116983452	rs79542054	rs4953408	0.388847	0.999482
UA	TMEM247	rs1868079	rs79542054	rs79542054	rs4953408	0.281888	0.999482
UA	TMEM247	rs1868079	rs116983452	rs79542054	rs4953408	0.327155	0.999482
UA	TMEM247	rs79542054	rs116983452	rs79542054	rs4953408	0.170098	0.999482
UA	TMEM247	rs116871724	rs7595513	rs79542054	rs12328738	0.950192	0.999482
UA	TMEM247	rs116871724	rs1868079	rs79542054	rs12328738	NA	NA
UA	TMEM247	rs116871724	rs79542054	rs79542054	rs12328738	NA	NA
UA	TMEM247	rs116871724	rs116983452	rs79542054	rs12328738	NA	NA
UA	TMEM247	rs7595513	rs1868079	rs79542054	rs12328738	0.334528	0.999482
UA	TMEM247	rs7595513	rs79542054	rs79542054	rs12328738	0.569533	0.999482
UA	TMEM247	rs7595513	rs116983452	rs79542054	rs12328738	0.329752	0.999482
UA	TMEM247	rs1868079	rs79542054	rs79542054	rs12328738	0.344641	0.999482
UA	TMEM247	rs1868079	rs116983452	rs79542054	rs12328738	0.382287	0.999482
UA	TMEM247	rs79542054	rs116983452	rs79542054	rs12328738	0.143478	0.999482
UA	TMEM247	rs116871724	rs7595513	rs1551123	rs67739992	0.935637	0.999482
UA	TMEM247	rs116871724	rs1868079	rs1551123	rs67739992	NA	NA
UA	TMEM247	rs116871724	rs79542054	rs1551123	rs67739992	NA	NA
UA	TMEM247	rs116871724	rs116983452	rs1551123	rs67739992	NA	NA
UA	TMEM247	rs7595513	rs1868079	rs1551123	rs67739992	0.462777	0.999482
UA	TMEM247	rs7595513	rs79542054	rs1551123	rs67739992	0.448459	0.999482
UA	TMEM247	rs7595513	rs116983452	rs1551123	rs67739992	0.476825	0.999482
UA	TMEM247	rs1868079	rs79542054	rs1551123	rs67739992	0.688916	0.999482
UA	TMEM247	rs1868079	rs116983452	rs1551123	rs67739992	0.632617	0.999482
UA	TMEM247	rs79542054	rs116983452	rs1551123	rs67739992	0.580805	0.999482
UA	TMEM247	rs116871724	rs7595513	rs1551123	rs11125079	0.471095	0.999482
UA	TMEM247	rs116871724	rs1868079	rs1551123	rs11125079	NA	NA
UA	TMEM247	rs116871724	rs79542054	rs1551123	rs11125079	NA	NA
UA	TMEM247	rs116871724	rs116983452	rs1551123	rs11125079	NA	NA
UA	TMEM247	rs7595513	rs1868079	rs1551123	rs11125079	0.185647	0.999482
UA	TMEM247	rs7595513	rs79542054	rs1551123	rs11125079	0.29659	0.999482
UA	TMEM247	rs7595513	rs116983452	rs1551123	rs11125079	0.182965	0.999482
UA	TMEM247	rs1868079	rs79542054	rs1551123	rs11125079	0.810719	0.999482
UA	TMEM247	rs1868079	rs116983452	rs1551123	rs11125079	0.682269	0.999482
UA	TMEM247	rs79542054	rs116983452	rs1551123	rs11125079	0.221442	0.999482
UA	TMEM247	rs116871724	rs7595513	rs1551123	rs2346419	0.297618	0.999482
UA	TMEM247	rs116871724	rs1868079	rs1551123	rs2346419	NA	NA
UA	TMEM247	rs116871724	rs79542054	rs1551123	rs2346419	NA	NA
UA	TMEM247	rs116871724	rs116983452	rs1551123	rs2346419	NA	NA
UA	TMEM247	rs7595513	rs1868079	rs1551123	rs2346419	0.949543	0.999482
UA	TMEM247	rs7595513	rs79542054	rs1551123	rs2346419	0.691321	0.999482
UA	TMEM247	rs7595513	rs116983452	rs1551123	rs2346419	0.994779	0.999482
UA	TMEM247	rs1868079	rs79542054	rs1551123	rs2346419	0.14036	0.999482
UA	TMEM247	rs1868079	rs116983452	rs1551123	rs2346419	0.582567	0.999482
UA	TMEM247	rs79542054	rs116983452	rs1551123	rs2346419	0.455912	0.999482
UA	TMEM247	rs116871724	rs7595513	rs1551123	rs12105006	0.212708	0.999482
UA	TMEM247	rs116871724	rs1868079	rs1551123	rs12105006	NA	NA
UA	TMEM247	rs116871724	rs79542054	rs1551123	rs12105006	NA	NA
UA	TMEM247	rs116871724	rs116983452	rs1551123	rs12105006	NA	NA
UA	TMEM247	rs7595513	rs1868079	rs1551123	rs12105006	0.748178	0.999482
UA	TMEM247	rs7595513	rs79542054	rs1551123	rs12105006	0.541173	0.999482
UA	TMEM247	rs7595513	rs116983452	rs1551123	rs12105006	0.81357	0.999482
UA	TMEM247	rs1868079	rs79542054	rs1551123	rs12105006	0.180181	0.999482
UA	TMEM247	rs1868079	rs116983452	rs1551123	rs12105006	0.665004	0.999482
UA	TMEM247	rs79542054	rs116983452	rs1551123	rs12105006	0.573152	0.999482
UA	TMEM247	rs116871724	rs7595513	rs1551123	rs4953408	0.00718064	0.999482
UA	TMEM247	rs116871724	rs1868079	rs1551123	rs4953408	NA	NA
UA	TMEM247	rs116871724	rs79542054	rs1551123	rs4953408	NA	NA
UA	TMEM247	rs116871724	rs116983452	rs1551123	rs4953408	NA	NA
UA	TMEM247	rs7595513	rs1868079	rs1551123	rs4953408	0.0218097	0.999482
UA	TMEM247	rs7595513	rs79542054	rs1551123	rs4953408	0.0249932	0.999482
UA	TMEM247	rs7595513	rs116983452	rs1551123	rs4953408	0.0419595	0.999482
UA	TMEM247	rs1868079	rs79542054	rs1551123	rs4953408	0.499784	0.999482
UA	TMEM247	rs1868079	rs116983452	rs1551123	rs4953408	0.971725	0.999482
UA	TMEM247	rs79542054	rs116983452	rs1551123	rs4953408	0.781408	0.999482
UA	TMEM247	rs116871724	rs7595513	rs1551123	rs12328738	0.00666118	0.999482
UA	TMEM247	rs116871724	rs1868079	rs1551123	rs12328738	NA	NA
UA	TMEM247	rs116871724	rs79542054	rs1551123	rs12328738	NA	NA
UA	TMEM247	rs116871724	rs116983452	rs1551123	rs12328738	NA	NA
UA	TMEM247	rs7595513	rs1868079	rs1551123	rs12328738	0.0208161	0.999482
UA	TMEM247	rs7595513	rs79542054	rs1551123	rs12328738	0.0232475	0.999482
UA	TMEM247	rs7595513	rs116983452	rs1551123	rs12328738	0.0390389	0.999482
UA	TMEM247	rs1868079	rs79542054	rs1551123	rs12328738	0.522545	0.999482
UA	TMEM247	rs1868079	rs116983452	rs1551123	rs12328738	0.984837	0.999482
UA	TMEM247	rs79542054	rs116983452	rs1551123	rs12328738	0.753057	0.999482
UA	TMEM247	rs116871724	rs7595513	rs67739992	rs11125079	0.51106	0.999482
UA	TMEM247	rs116871724	rs1868079	rs67739992	rs11125079	NA	NA
UA	TMEM247	rs116871724	rs79542054	rs67739992	rs11125079	NA	NA
UA	TMEM247	rs116871724	rs116983452	rs67739992	rs11125079	NA	NA
UA	TMEM247	rs7595513	rs1868079	rs67739992	rs11125079	0.210078	0.999482
UA	TMEM247	rs7595513	rs79542054	rs67739992	rs11125079	0.326565	0.999482
UA	TMEM247	rs7595513	rs116983452	rs67739992	rs11125079	0.206541	0.999482
UA	TMEM247	rs1868079	rs79542054	rs67739992	rs11125079	0.786552	0.999482
UA	TMEM247	rs1868079	rs116983452	rs67739992	rs11125079	0.669615	0.999482
UA	TMEM247	rs79542054	rs116983452	rs67739992	rs11125079	0.213857	0.999482
UA	TMEM247	rs116871724	rs7595513	rs67739992	rs2346419	0.328478	0.999482
UA	TMEM247	rs116871724	rs1868079	rs67739992	rs2346419	NA	NA
UA	TMEM247	rs116871724	rs79542054	rs67739992	rs2346419	NA	NA
UA	TMEM247	rs116871724	rs116983452	rs67739992	rs2346419	NA	NA
UA	TMEM247	rs7595513	rs1868079	rs67739992	rs2346419	0.995266	0.999482
UA	TMEM247	rs7595513	rs79542054	rs67739992	rs2346419	0.735933	0.999482
UA	TMEM247	rs7595513	rs116983452	rs67739992	rs2346419	0.943692	0.999482
UA	TMEM247	rs1868079	rs79542054	rs67739992	rs2346419	0.131509	0.999482
UA	TMEM247	rs1868079	rs116983452	rs67739992	rs2346419	0.559252	0.999482
UA	TMEM247	rs79542054	rs116983452	rs67739992	rs2346419	0.427926	0.999482
UA	TMEM247	rs116871724	rs7595513	rs67739992	rs12105006	0.245351	0.999482
UA	TMEM247	rs116871724	rs1868079	rs67739992	rs12105006	NA	NA
UA	TMEM247	rs116871724	rs79542054	rs67739992	rs12105006	NA	NA
UA	TMEM247	rs116871724	rs116983452	rs67739992	rs12105006	NA	NA
UA	TMEM247	rs7595513	rs1868079	rs67739992	rs12105006	0.820703	0.999482
UA	TMEM247	rs7595513	rs79542054	rs67739992	rs12105006	0.59635	0.999482
UA	TMEM247	rs7595513	rs116983452	rs67739992	rs12105006	0.882343	0.999482
UA	TMEM247	rs1868079	rs79542054	rs67739992	rs12105006	0.167115	0.999482
UA	TMEM247	rs1868079	rs116983452	rs67739992	rs12105006	0.638322	0.999482
UA	TMEM247	rs79542054	rs116983452	rs67739992	rs12105006	0.533909	0.999482
UA	TMEM247	rs116871724	rs7595513	rs67739992	rs4953408	0.00775571	0.999482
UA	TMEM247	rs116871724	rs1868079	rs67739992	rs4953408	NA	NA
UA	TMEM247	rs116871724	rs79542054	rs67739992	rs4953408	NA	NA
UA	TMEM247	rs116871724	rs116983452	rs67739992	rs4953408	NA	NA
UA	TMEM247	rs7595513	rs1868079	rs67739992	rs4953408	0.0239764	0.999482
UA	TMEM247	rs7595513	rs79542054	rs67739992	rs4953408	0.0271899	0.999482
UA	TMEM247	rs7595513	rs116983452	rs67739992	rs4953408	0.0457963	0.999482
UA	TMEM247	rs1868079	rs79542054	rs67739992	rs4953408	0.490847	0.999482
UA	TMEM247	rs1868079	rs116983452	rs67739992	rs4953408	0.966107	0.999482
UA	TMEM247	rs79542054	rs116983452	rs67739992	rs4953408	0.794169	0.999482
UA	TMEM247	rs116871724	rs7595513	rs67739992	rs12328738	0.00720212	0.999482
UA	TMEM247	rs116871724	rs1868079	rs67739992	rs12328738	NA	NA
UA	TMEM247	rs116871724	rs79542054	rs67739992	rs12328738	NA	NA
UA	TMEM247	rs116871724	rs116983452	rs67739992	rs12328738	NA	NA
UA	TMEM247	rs7595513	rs1868079	rs67739992	rs12328738	0.0228669	0.999482
UA	TMEM247	rs7595513	rs79542054	rs67739992	rs12328738	0.0253022	0.999482
UA	TMEM247	rs7595513	rs116983452	rs67739992	rs12328738	0.0426132	0.999482
UA	TMEM247	rs1868079	rs79542054	rs67739992	rs12328738	0.513349	0.999482
UA	TMEM247	rs1868079	rs116983452	rs67739992	rs12328738	0.979167	0.999482
UA	TMEM247	rs79542054	rs116983452	rs67739992	rs12328738	0.765734	0.999482
UA	TMEM247	rs116871724	rs7595513	rs11125079	rs2346419	0.0197528	0.999482
UA	TMEM247	rs116871724	rs1868079	rs11125079	rs2346419	NA	NA
UA	TMEM247	rs116871724	rs79542054	rs11125079	rs2346419	NA	NA
UA	TMEM247	rs116871724	rs116983452	rs11125079	rs2346419	NA	NA
UA	TMEM247	rs7595513	rs1868079	rs11125079	rs2346419	0.0786333	0.999482
UA	TMEM247	rs7595513	rs79542054	rs11125079	rs2346419	0.075499	0.999482
UA	TMEM247	rs7595513	rs116983452	rs11125079	rs2346419	0.132298	0.999482
UA	TMEM247	rs1868079	rs79542054	rs11125079	rs2346419	0.392931	0.999482
UA	TMEM247	rs1868079	rs116983452	rs11125079	rs2346419	0.896565	0.999482
UA	TMEM247	rs79542054	rs116983452	rs11125079	rs2346419	0.95599	0.999482
UA	TMEM247	rs116871724	rs7595513	rs11125079	rs12105006	0.0266568	0.999482
UA	TMEM247	rs116871724	rs1868079	rs11125079	rs12105006	NA	NA
UA	TMEM247	rs116871724	rs79542054	rs11125079	rs12105006	NA	NA
UA	TMEM247	rs116871724	rs116983452	rs11125079	rs12105006	NA	NA
UA	TMEM247	rs7595513	rs1868079	rs11125079	rs12105006	0.116149	0.999482
UA	TMEM247	rs7595513	rs79542054	rs11125079	rs12105006	0.104098	0.999482
UA	TMEM247	rs7595513	rs116983452	rs11125079	rs12105006	0.184127	0.999482
UA	TMEM247	rs1868079	rs79542054	rs11125079	rs12105006	0.354152	0.999482
UA	TMEM247	rs1868079	rs116983452	rs11125079	rs12105006	0.866853	0.999482
UA	TMEM247	rs79542054	rs116983452	rs11125079	rs12105006	0.975392	0.999482
UA	TMEM247	rs116871724	rs7595513	rs11125079	rs4953408	0.267781	0.999482
UA	TMEM247	rs116871724	rs1868079	rs11125079	rs4953408	NA	NA
UA	TMEM247	rs116871724	rs79542054	rs11125079	rs4953408	NA	NA
UA	TMEM247	rs116871724	rs116983452	rs11125079	rs4953408	NA	NA
UA	TMEM247	rs7595513	rs1868079	rs11125079	rs4953408	0.941117	0.999482
UA	TMEM247	rs7595513	rs79542054	rs11125079	rs4953408	0.674605	0.999482
UA	TMEM247	rs7595513	rs116983452	rs11125079	rs4953408	0.999899	0.999949
UA	TMEM247	rs1868079	rs79542054	rs11125079	rs4953408	0.138722	0.999482
UA	TMEM247	rs1868079	rs116983452	rs11125079	rs4953408	0.581406	0.999482
UA	TMEM247	rs79542054	rs116983452	rs11125079	rs4953408	0.451834	0.999482
UA	TMEM247	rs116871724	rs7595513	rs11125079	rs12328738	0.266957	0.999482
UA	TMEM247	rs116871724	rs1868079	rs11125079	rs12328738	NA	NA
UA	TMEM247	rs116871724	rs79542054	rs11125079	rs12328738	NA	NA
UA	TMEM247	rs116871724	rs116983452	rs11125079	rs12328738	NA	NA
UA	TMEM247	rs7595513	rs1868079	rs11125079	rs12328738	0.931964	0.999482
UA	TMEM247	rs7595513	rs79542054	rs11125079	rs12328738	0.669552	0.999482
UA	TMEM247	rs7595513	rs116983452	rs11125079	rs12328738	0.990832	0.999482
UA	TMEM247	rs1868079	rs79542054	rs11125079	rs12328738	0.141876	0.999482
UA	TMEM247	rs1868079	rs116983452	rs11125079	rs12328738	0.586672	0.999482
UA	TMEM247	rs79542054	rs116983452	rs11125079	rs12328738	0.460061	0.999482
UA	TMEM247	rs116871724	rs7595513	rs2346419	rs12105006	0.0865402	0.999482
UA	TMEM247	rs116871724	rs1868079	rs2346419	rs12105006	NA	NA
UA	TMEM247	rs116871724	rs79542054	rs2346419	rs12105006	NA	NA
UA	TMEM247	rs116871724	rs116983452	rs2346419	rs12105006	NA	NA
UA	TMEM247	rs7595513	rs1868079	rs2346419	rs12105006	0.698438	0.999482
UA	TMEM247	rs7595513	rs79542054	rs2346419	rs12105006	0.927513	0.999482
UA	TMEM247	rs7595513	rs116983452	rs2346419	rs12105006	0.671572	0.999482
UA	TMEM247	rs1868079	rs79542054	rs2346419	rs12105006	0.26262	0.999482
UA	TMEM247	rs1868079	rs116983452	rs2346419	rs12105006	0.446174	0.999482
UA	TMEM247	rs79542054	rs116983452	rs2346419	rs12105006	0.420862	0.999482
UA	TMEM247	rs116871724	rs7595513	rs2346419	rs4953408	0.788449	0.999482
UA	TMEM247	rs116871724	rs1868079	rs2346419	rs4953408	NA	NA
UA	TMEM247	rs116871724	rs79542054	rs2346419	rs4953408	NA	NA
UA	TMEM247	rs116871724	rs116983452	rs2346419	rs4953408	NA	NA
UA	TMEM247	rs7595513	rs1868079	rs2346419	rs4953408	0.263448	0.999482
UA	TMEM247	rs7595513	rs79542054	rs2346419	rs4953408	0.463216	0.999482
UA	TMEM247	rs7595513	rs116983452	rs2346419	rs4953408	0.260896	0.999482
UA	TMEM247	rs1868079	rs79542054	rs2346419	rs4953408	0.455126	0.999482
UA	TMEM247	rs1868079	rs116983452	rs2346419	rs4953408	0.468905	0.999482
UA	TMEM247	rs79542054	rs116983452	rs2346419	rs4953408	0.115204	0.999482
UA	TMEM247	rs116871724	rs7595513	rs2346419	rs12328738	0.707052	0.999482
UA	TMEM247	rs116871724	rs1868079	rs2346419	rs12328738	NA	NA
UA	TMEM247	rs116871724	rs79542054	rs2346419	rs12328738	NA	NA
UA	TMEM247	rs116871724	rs116983452	rs2346419	rs12328738	NA	NA
UA	TMEM247	rs7595513	rs1868079	rs2346419	rs12328738	0.226365	0.999482
UA	TMEM247	rs7595513	rs79542054	rs2346419	rs12328738	0.409354	0.999482
UA	TMEM247	rs7595513	rs116983452	rs2346419	rs12328738	0.224929	0.999482
UA	TMEM247	rs1868079	rs79542054	rs2346419	rs12328738	0.510923	0.999482
UA	TMEM247	rs1868079	rs116983452	rs2346419	rs12328738	0.50889	0.999482
UA	TMEM247	rs79542054	rs116983452	rs2346419	rs12328738	0.0993481	0.999482
UA	TMEM247	rs116871724	rs7595513	rs12105006	rs4953408	0.528967	0.999482
UA	TMEM247	rs116871724	rs1868079	rs12105006	rs4953408	NA	NA
UA	TMEM247	rs116871724	rs79542054	rs12105006	rs4953408	NA	NA
UA	TMEM247	rs116871724	rs116983452	rs12105006	rs4953408	NA	NA
UA	TMEM247	rs7595513	rs1868079	rs12105006	rs4953408	0.152518	0.999482
UA	TMEM247	rs7595513	rs79542054	rs12105006	rs4953408	0.297495	0.999482
UA	TMEM247	rs7595513	rs116983452	rs12105006	rs4953408	0.152943	0.999482
UA	TMEM247	rs1868079	rs79542054	rs12105006	rs4953408	0.641445	0.999482
UA	TMEM247	rs1868079	rs116983452	rs12105006	rs4953408	0.592325	0.999482
UA	TMEM247	rs79542054	rs116983452	rs12105006	rs4953408	0.0664922	0.999482
UA	TMEM247	rs116871724	rs7595513	rs12105006	rs12328738	0.433337	0.999482
UA	TMEM247	rs116871724	rs1868079	rs12105006	rs12328738	NA	NA
UA	TMEM247	rs116871724	rs79542054	rs12105006	rs12328738	NA	NA
UA	TMEM247	rs116871724	rs116983452	rs12105006	rs12328738	NA	NA
UA	TMEM247	rs7595513	rs1868079	rs12105006	rs12328738	0.116336	0.999482
UA	TMEM247	rs7595513	rs79542054	rs12105006	rs12328738	0.239706	0.999482
UA	TMEM247	rs7595513	rs116983452	rs12105006	rs12328738	0.117356	0.999482
UA	TMEM247	rs1868079	rs79542054	rs12105006	rs12328738	0.712684	0.999482
UA	TMEM247	rs1868079	rs116983452	rs12105006	rs12328738	0.632572	0.999482
UA	TMEM247	rs79542054	rs116983452	rs12105006	rs12328738	0.0506149	0.999482
UA	TMEM247	rs116871724	rs7595513	rs4953408	rs12328738	0.0540047	0.999482
UA	TMEM247	rs116871724	rs1868079	rs4953408	rs12328738	NA	NA
UA	TMEM247	rs116871724	rs79542054	rs4953408	rs12328738	NA	NA
UA	TMEM247	rs116871724	rs116983452	rs4953408	rs12328738	NA	NA
UA	TMEM247	rs7595513	rs1868079	rs4953408	rs12328738	0.26137	0.999482
UA	TMEM247	rs7595513	rs79542054	rs4953408	rs12328738	0.80725	0.999482
UA	TMEM247	rs7595513	rs116983452	rs4953408	rs12328738	0.315099	0.999482
UA	TMEM247	rs1868079	rs79542054	rs4953408	rs12328738	0.113656	0.999482
UA	TMEM247	rs1868079	rs116983452	rs4953408	rs12328738	0.165648	0.999482
UA	TMEM247	rs79542054	rs116983452	rs4953408	rs12328738	0.157549	0.999482
RBC	TMEM247	rs116871724	rs7595513	rs1868079	rs57720200	0.403418	0.999482
RBC	TMEM247	rs116871724	rs1868079	rs1868079	rs57720200	NA	NA
RBC	TMEM247	rs116871724	rs79542054	rs1868079	rs57720200	NA	NA
RBC	TMEM247	rs116871724	rs116983452	rs1868079	rs57720200	NA	NA
RBC	TMEM247	rs7595513	rs1868079	rs1868079	rs57720200	0.84304	0.999482
RBC	TMEM247	rs7595513	rs79542054	rs1868079	rs57720200	0.888782	0.999482
RBC	TMEM247	rs7595513	rs116983452	rs1868079	rs57720200	0.810264	0.999482
RBC	TMEM247	rs1868079	rs79542054	rs1868079	rs57720200	0.215043	0.999482
RBC	TMEM247	rs1868079	rs116983452	rs1868079	rs57720200	0.527884	0.999482
RBC	TMEM247	rs79542054	rs116983452	rs1868079	rs57720200	0.47461	0.999482
RBC	TMEM247	rs116871724	rs7595513	rs1868079	rs112416191	0.894999	0.999482
RBC	TMEM247	rs116871724	rs1868079	rs1868079	rs112416191	NA	NA
RBC	TMEM247	rs116871724	rs79542054	rs1868079	rs112416191	NA	NA
RBC	TMEM247	rs116871724	rs116983452	rs1868079	rs112416191	NA	NA
RBC	TMEM247	rs7595513	rs1868079	rs1868079	rs112416191	0.974162	0.999482
RBC	TMEM247	rs7595513	rs79542054	rs1868079	rs112416191	0.929364	0.999482
RBC	TMEM247	rs7595513	rs116983452	rs1868079	rs112416191	0.977629	0.999482
RBC	TMEM247	rs1868079	rs79542054	rs1868079	rs112416191	0.97322	0.999482
RBC	TMEM247	rs1868079	rs116983452	rs1868079	rs112416191	0.988605	0.999482
RBC	TMEM247	rs79542054	rs116983452	rs1868079	rs112416191	0.996815	0.999482
RBC	TMEM247	rs116871724	rs7595513	rs1868079	rs116871724	0.892546	0.999482
RBC	TMEM247	rs116871724	rs1868079	rs1868079	rs116871724	NA	NA
RBC	TMEM247	rs116871724	rs79542054	rs1868079	rs116871724	NA	NA
RBC	TMEM247	rs116871724	rs116983452	rs1868079	rs116871724	NA	NA
RBC	TMEM247	rs7595513	rs1868079	rs1868079	rs116871724	0.970959	0.999482
RBC	TMEM247	rs7595513	rs79542054	rs1868079	rs116871724	0.924409	0.999482
RBC	TMEM247	rs7595513	rs116983452	rs1868079	rs116871724	0.974579	0.999482
RBC	TMEM247	rs1868079	rs79542054	rs1868079	rs116871724	0.974089	0.999482
RBC	TMEM247	rs1868079	rs116983452	rs1868079	rs116871724	0.990156	0.999482
RBC	TMEM247	rs79542054	rs116983452	rs1868079	rs116871724	0.998733	0.999773
RBC	TMEM247	rs116871724	rs7595513	rs1868079	rs3814047	0.411473	0.999482
RBC	TMEM247	rs116871724	rs1868079	rs1868079	rs3814047	NA	NA
RBC	TMEM247	rs116871724	rs79542054	rs1868079	rs3814047	NA	NA
RBC	TMEM247	rs116871724	rs116983452	rs1868079	rs3814047	NA	NA
RBC	TMEM247	rs7595513	rs1868079	rs1868079	rs3814047	0.89718	0.999482
RBC	TMEM247	rs7595513	rs79542054	rs1868079	rs3814047	0.864748	0.999482
RBC	TMEM247	rs7595513	rs116983452	rs1868079	rs3814047	0.865132	0.999482
RBC	TMEM247	rs1868079	rs79542054	rs1868079	rs3814047	0.256747	0.999482
RBC	TMEM247	rs1868079	rs116983452	rs1868079	rs3814047	0.573032	0.999482
RBC	TMEM247	rs79542054	rs116983452	rs1868079	rs3814047	0.538535	0.999482
RBC	TMEM247	rs116871724	rs7595513	rs1868079	rs192690066	0.220223	0.999482
RBC	TMEM247	rs116871724	rs1868079	rs1868079	rs192690066	NA	NA
RBC	TMEM247	rs116871724	rs79542054	rs1868079	rs192690066	NA	NA
RBC	TMEM247	rs116871724	rs116983452	rs1868079	rs192690066	NA	NA
RBC	TMEM247	rs7595513	rs1868079	rs1868079	rs192690066	0.123471	0.999482
RBC	TMEM247	rs7595513	rs79542054	rs1868079	rs192690066	0.118404	0.999482
RBC	TMEM247	rs7595513	rs116983452	rs1868079	rs192690066	0.135361	0.999482
RBC	TMEM247	rs1868079	rs79542054	rs1868079	rs192690066	0.996797	0.999482
RBC	TMEM247	rs1868079	rs116983452	rs1868079	rs192690066	0.782322	0.999482
RBC	TMEM247	rs79542054	rs116983452	rs1868079	rs192690066	0.422843	0.999482
RBC	TMEM247	rs116871724	rs7595513	rs1868079	rs116983452	0.430183	0.999482
RBC	TMEM247	rs116871724	rs1868079	rs1868079	rs116983452	NA	NA
RBC	TMEM247	rs116871724	rs79542054	rs1868079	rs116983452	NA	NA
RBC	TMEM247	rs116871724	rs116983452	rs1868079	rs116983452	NA	NA
RBC	TMEM247	rs7595513	rs1868079	rs1868079	rs116983452	0.493367	0.999482
RBC	TMEM247	rs7595513	rs79542054	rs1868079	rs116983452	0.904404	0.999482
RBC	TMEM247	rs7595513	rs116983452	rs1868079	rs116983452	0.479299	0.999482
RBC	TMEM247	rs1868079	rs79542054	rs1868079	rs116983452	0.247918	0.999482
RBC	TMEM247	rs1868079	rs116983452	rs1868079	rs116983452	0.343725	0.999482
RBC	TMEM247	rs79542054	rs116983452	rs1868079	rs116983452	0.338354	0.999482
RBC	TMEM247	rs116871724	rs7595513	rs1868079	rs79542054	0.794774	0.999482
RBC	TMEM247	rs116871724	rs1868079	rs1868079	rs79542054	NA	NA
RBC	TMEM247	rs116871724	rs79542054	rs1868079	rs79542054	NA	NA
RBC	TMEM247	rs116871724	rs116983452	rs1868079	rs79542054	NA	NA
RBC	TMEM247	rs7595513	rs1868079	rs1868079	rs79542054	0.975381	0.999482
RBC	TMEM247	rs7595513	rs79542054	rs1868079	rs79542054	0.9597	0.999482
RBC	TMEM247	rs7595513	rs116983452	rs1868079	rs79542054	0.97041	0.999482
RBC	TMEM247	rs1868079	rs79542054	rs1868079	rs79542054	0.900106	0.999482
RBC	TMEM247	rs1868079	rs116983452	rs1868079	rs79542054	0.922275	0.999482
RBC	TMEM247	rs79542054	rs116983452	rs1868079	rs79542054	0.933754	0.999482
RBC	TMEM247	rs116871724	rs7595513	rs1868079	rs13018477	0.371611	0.999482
RBC	TMEM247	rs116871724	rs1868079	rs1868079	rs13018477	NA	NA
RBC	TMEM247	rs116871724	rs79542054	rs1868079	rs13018477	NA	NA
RBC	TMEM247	rs116871724	rs116983452	rs1868079	rs13018477	NA	NA
RBC	TMEM247	rs7595513	rs1868079	rs1868079	rs13018477	0.862346	0.999482
RBC	TMEM247	rs7595513	rs79542054	rs1868079	rs13018477	0.858201	0.999482
RBC	TMEM247	rs7595513	rs116983452	rs1868079	rs13018477	0.826319	0.999482
RBC	TMEM247	rs1868079	rs79542054	rs1868079	rs13018477	0.19124	0.999482
RBC	TMEM247	rs1868079	rs116983452	rs1868079	rs13018477	0.527443	0.999482
RBC	TMEM247	rs79542054	rs116983452	rs1868079	rs13018477	0.459388	0.999482
RBC	TMEM247	rs116871724	rs7595513	rs1868079	rs12473626	0.494382	0.999482
RBC	TMEM247	rs116871724	rs1868079	rs1868079	rs12473626	NA	NA
RBC	TMEM247	rs116871724	rs79542054	rs1868079	rs12473626	NA	NA
RBC	TMEM247	rs116871724	rs116983452	rs1868079	rs12473626	NA	NA
RBC	TMEM247	rs7595513	rs1868079	rs1868079	rs12473626	0.663762	0.999482
RBC	TMEM247	rs7595513	rs79542054	rs1868079	rs12473626	0.968763	0.999482
RBC	TMEM247	rs7595513	rs116983452	rs1868079	rs12473626	0.639856	0.999482
RBC	TMEM247	rs1868079	rs79542054	rs1868079	rs12473626	0.151262	0.999482
RBC	TMEM247	rs1868079	rs116983452	rs1868079	rs12473626	0.417915	0.999482
RBC	TMEM247	rs79542054	rs116983452	rs1868079	rs12473626	0.348833	0.999482
RBC	TMEM247	rs116871724	rs7595513	rs1868079	rs12986653	0.351229	0.999482
RBC	TMEM247	rs116871724	rs1868079	rs1868079	rs12986653	NA	NA
RBC	TMEM247	rs116871724	rs79542054	rs1868079	rs12986653	NA	NA
RBC	TMEM247	rs116871724	rs116983452	rs1868079	rs12986653	NA	NA
RBC	TMEM247	rs7595513	rs1868079	rs1868079	rs12986653	0.834882	0.999482
RBC	TMEM247	rs7595513	rs79542054	rs1868079	rs12986653	0.910615	0.999482
RBC	TMEM247	rs7595513	rs116983452	rs1868079	rs12986653	0.811684	0.999482
RBC	TMEM247	rs1868079	rs79542054	rs1868079	rs12986653	0.48916	0.999482
RBC	TMEM247	rs1868079	rs116983452	rs1868079	rs12986653	0.611995	0.999482
RBC	TMEM247	rs79542054	rs116983452	rs1868079	rs12986653	0.632013	0.999482
RBC	TMEM247	rs116871724	rs7595513	rs1868079	rs67739992	0.971789	0.999482
RBC	TMEM247	rs116871724	rs1868079	rs1868079	rs67739992	NA	NA
RBC	TMEM247	rs116871724	rs79542054	rs1868079	rs67739992	NA	NA
RBC	TMEM247	rs116871724	rs116983452	rs1868079	rs67739992	NA	NA
RBC	TMEM247	rs7595513	rs1868079	rs1868079	rs67739992	0.593805	0.999482
RBC	TMEM247	rs7595513	rs79542054	rs1868079	rs67739992	0.726433	0.999482
RBC	TMEM247	rs7595513	rs116983452	rs1868079	rs67739992	0.579463	0.999482
RBC	TMEM247	rs1868079	rs79542054	rs1868079	rs67739992	0.491465	0.999482
RBC	TMEM247	rs1868079	rs116983452	rs1868079	rs67739992	0.476043	0.999482
RBC	TMEM247	rs79542054	rs116983452	rs1868079	rs67739992	0.373326	0.999482
RBC	TMEM247	rs116871724	rs7595513	rs1868079	rs79117809	0.754312	0.999482
RBC	TMEM247	rs116871724	rs1868079	rs1868079	rs79117809	NA	NA
RBC	TMEM247	rs116871724	rs79542054	rs1868079	rs79117809	NA	NA
RBC	TMEM247	rs116871724	rs116983452	rs1868079	rs79117809	NA	NA
RBC	TMEM247	rs7595513	rs1868079	rs1868079	rs79117809	0.748707	0.999482
RBC	TMEM247	rs7595513	rs79542054	rs1868079	rs79117809	0.64026	0.999482
RBC	TMEM247	rs7595513	rs116983452	rs1868079	rs79117809	0.762675	0.999482
RBC	TMEM247	rs1868079	rs79542054	rs1868079	rs79117809	0.96796	0.999482
RBC	TMEM247	rs1868079	rs116983452	rs1868079	rs79117809	0.905044	0.999482
RBC	TMEM247	rs79542054	rs116983452	rs1868079	rs79117809	0.866986	0.999482
RBC	TMEM247	rs116871724	rs7595513	rs1868079	rs11125079	0.196612	0.999482
RBC	TMEM247	rs116871724	rs1868079	rs1868079	rs11125079	NA	NA
RBC	TMEM247	rs116871724	rs79542054	rs1868079	rs11125079	NA	NA
RBC	TMEM247	rs116871724	rs116983452	rs1868079	rs11125079	NA	NA
RBC	TMEM247	rs7595513	rs1868079	rs1868079	rs11125079	0.0204754	0.999482
RBC	TMEM247	rs7595513	rs79542054	rs1868079	rs11125079	0.115199	0.999482
RBC	TMEM247	rs7595513	rs116983452	rs1868079	rs11125079	0.0253878	0.999482
RBC	TMEM247	rs1868079	rs79542054	rs1868079	rs11125079	0.839926	0.999482
RBC	TMEM247	rs1868079	rs116983452	rs1868079	rs11125079	0.697069	0.999482
RBC	TMEM247	rs79542054	rs116983452	rs1868079	rs11125079	0.26843	0.999482
RBC	TMEM247	rs116871724	rs7595513	rs1868079	rs117128262	0.978739	0.999482
RBC	TMEM247	rs116871724	rs1868079	rs1868079	rs117128262	NA	NA
RBC	TMEM247	rs116871724	rs79542054	rs1868079	rs117128262	NA	NA
RBC	TMEM247	rs116871724	rs116983452	rs1868079	rs117128262	NA	NA
RBC	TMEM247	rs7595513	rs1868079	rs1868079	rs117128262	0.324516	0.999482
RBC	TMEM247	rs7595513	rs79542054	rs1868079	rs117128262	0.481964	0.999482
RBC	TMEM247	rs7595513	rs116983452	rs1868079	rs117128262	0.335907	0.999482
RBC	TMEM247	rs1868079	rs79542054	rs1868079	rs117128262	0.534551	0.999482
RBC	TMEM247	rs1868079	rs116983452	rs1868079	rs117128262	0.48696	0.999482
RBC	TMEM247	rs79542054	rs116983452	rs1868079	rs117128262	0.426911	0.999482
RBC	TMEM247	rs116871724	rs7595513	rs1868079	rs13024546	0.653363	0.999482
RBC	TMEM247	rs116871724	rs1868079	rs1868079	rs13024546	NA	NA
RBC	TMEM247	rs116871724	rs79542054	rs1868079	rs13024546	NA	NA
RBC	TMEM247	rs116871724	rs116983452	rs1868079	rs13024546	NA	NA
RBC	TMEM247	rs7595513	rs1868079	rs1868079	rs13024546	0.432431	0.999482
RBC	TMEM247	rs7595513	rs79542054	rs1868079	rs13024546	0.345098	0.999482
RBC	TMEM247	rs7595513	rs116983452	rs1868079	rs13024546	0.454204	0.999482
RBC	TMEM247	rs1868079	rs79542054	rs1868079	rs13024546	0.844297	0.999482
RBC	TMEM247	rs1868079	rs116983452	rs1868079	rs13024546	0.740172	0.999482
RBC	TMEM247	rs79542054	rs116983452	rs1868079	rs13024546	0.633564	0.999482
RBC	TMEM247	rs116871724	rs7595513	rs1868079	rs2346415	0.351443	0.999482
RBC	TMEM247	rs116871724	rs1868079	rs1868079	rs2346415	NA	NA
RBC	TMEM247	rs116871724	rs79542054	rs1868079	rs2346415	NA	NA
RBC	TMEM247	rs116871724	rs116983452	rs1868079	rs2346415	NA	NA
RBC	TMEM247	rs7595513	rs1868079	rs1868079	rs2346415	0.565487	0.999482
RBC	TMEM247	rs7595513	rs79542054	rs1868079	rs2346415	0.970768	0.999482
RBC	TMEM247	rs7595513	rs116983452	rs1868079	rs2346415	0.557061	0.999482
RBC	TMEM247	rs1868079	rs79542054	rs1868079	rs2346415	0.0986056	0.999482
RBC	TMEM247	rs1868079	rs116983452	rs1868079	rs2346415	0.324912	0.999482
RBC	TMEM247	rs79542054	rs116983452	rs1868079	rs2346415	0.226031	0.999482
RBC	TMEM247	rs116871724	rs7595513	rs1868079	rs6544900	0.576723	0.999482
RBC	TMEM247	rs116871724	rs1868079	rs1868079	rs6544900	NA	NA
RBC	TMEM247	rs116871724	rs79542054	rs1868079	rs6544900	NA	NA
RBC	TMEM247	rs116871724	rs116983452	rs1868079	rs6544900	NA	NA
RBC	TMEM247	rs7595513	rs1868079	rs1868079	rs6544900	0.899536	0.999482
RBC	TMEM247	rs7595513	rs79542054	rs1868079	rs6544900	0.934764	0.999482
RBC	TMEM247	rs7595513	rs116983452	rs1868079	rs6544900	0.877077	0.999482
RBC	TMEM247	rs1868079	rs79542054	rs1868079	rs6544900	0.312947	0.999482
RBC	TMEM247	rs1868079	rs116983452	rs1868079	rs6544900	0.620688	0.999482
RBC	TMEM247	rs79542054	rs116983452	rs1868079	rs6544900	0.616148	0.999482
RBC	TMEM247	rs116871724	rs7595513	rs1868079	rs78082841	0.468953	0.999482
RBC	TMEM247	rs116871724	rs1868079	rs1868079	rs78082841	NA	NA
RBC	TMEM247	rs116871724	rs79542054	rs1868079	rs78082841	NA	NA
RBC	TMEM247	rs116871724	rs116983452	rs1868079	rs78082841	NA	NA
RBC	TMEM247	rs7595513	rs1868079	rs1868079	rs78082841	0.315431	0.999482
RBC	TMEM247	rs7595513	rs79542054	rs1868079	rs78082841	0.848248	0.999482
RBC	TMEM247	rs7595513	rs116983452	rs1868079	rs78082841	0.357763	0.999482
RBC	TMEM247	rs1868079	rs79542054	rs1868079	rs78082841	0.036042	0.999482
RBC	TMEM247	rs1868079	rs116983452	rs1868079	rs78082841	0.142788	0.999482
RBC	TMEM247	rs79542054	rs116983452	rs1868079	rs78082841	0.0787404	0.999482
RBC	TMEM247	rs116871724	rs7595513	rs1868079	rs11676473	0.39695	0.999482
RBC	TMEM247	rs116871724	rs1868079	rs1868079	rs11676473	NA	NA
RBC	TMEM247	rs116871724	rs79542054	rs1868079	rs11676473	NA	NA
RBC	TMEM247	rs116871724	rs116983452	rs1868079	rs11676473	NA	NA
RBC	TMEM247	rs7595513	rs1868079	rs1868079	rs11676473	0.570685	0.999482
RBC	TMEM247	rs7595513	rs79542054	rs1868079	rs11676473	0.507722	0.999482
RBC	TMEM247	rs7595513	rs116983452	rs1868079	rs11676473	0.584555	0.999482
RBC	TMEM247	rs1868079	rs79542054	rs1868079	rs11676473	0.473853	0.999482
RBC	TMEM247	rs1868079	rs116983452	rs1868079	rs11676473	0.933817	0.999482
RBC	TMEM247	rs79542054	rs116983452	rs1868079	rs11676473	0.899506	0.999482
RBC	TMEM247	rs116871724	rs7595513	rs1868079	rs60604300	0.451607	0.999482
RBC	TMEM247	rs116871724	rs1868079	rs1868079	rs60604300	NA	NA
RBC	TMEM247	rs116871724	rs79542054	rs1868079	rs60604300	NA	NA
RBC	TMEM247	rs116871724	rs116983452	rs1868079	rs60604300	NA	NA
RBC	TMEM247	rs7595513	rs1868079	rs1868079	rs60604300	0.231481	0.999482
RBC	TMEM247	rs7595513	rs79542054	rs1868079	rs60604300	0.225604	0.999482
RBC	TMEM247	rs7595513	rs116983452	rs1868079	rs60604300	0.251335	0.999482
RBC	TMEM247	rs1868079	rs79542054	rs1868079	rs60604300	0.860485	0.999482
RBC	TMEM247	rs1868079	rs116983452	rs1868079	rs60604300	0.719652	0.999482
RBC	TMEM247	rs79542054	rs116983452	rs1868079	rs60604300	0.485511	0.999482
RBC	TMEM247	rs116871724	rs7595513	rs1868079	rs75498296	0.364438	0.999482
RBC	TMEM247	rs116871724	rs1868079	rs1868079	rs75498296	NA	NA
RBC	TMEM247	rs116871724	rs79542054	rs1868079	rs75498296	NA	NA
RBC	TMEM247	rs116871724	rs116983452	rs1868079	rs75498296	NA	NA
[truncated: 29,856 more rows]
