# Supplementary material for: Prioritizing natural-selection signals from the deep-sequencing genomic data suggests multi-variant adaptation in Tibetan highlanders
Source: Natl Sci Rev. 2019 Aug 7;6(6):1201–22. doi: 10.1093/nsr/nwz108 (PMC8291452; doi:10.1093/nsr/nwz108)
Supplement: Table_S13_nwz108 [file table_s13_nwz108.xlsx]

## Sheet: RBC
Locus 1 at EPAS1	Locus 2 at TMEM247	Model 1 (Locus 1)			Model 1 (Locus 2)			Model 2					Model 3							Model 1 (Locus 1) vs Model2, p	Model 1 (Locus 2) vs Model2, p	Model 2 vs Model 3, p
		beta1	p1	Genetic contribution	beta2	p2	Genetic contribution	beta1	p1	beta2	p2	Genetic contribution	beta1	p1	beta2	p2	beta1_2	p1_2	Genetic contribution
rs149594770	rs112416191	-0.0786764	8.38548e-07	0.100399	-0.124123	8.45991e-12	0.107823	-0.0125955	0.549622	-0.114689	1.85593e-06	0.107942	-0.00675951	0.820033	-0.105601	0.00920358	-0.00702576	0.780724	0.107967	1.85593e-06	0.549622	0.780724
rs375418933	rs112416191	-0.0832942	3.36262e-07	0.100985	-0.124123	8.45991e-12	0.107823	-0.0128497	0.565249	-0.114272	4.71459e-06	0.107933	-0.0149134	0.618889	-0.11794	0.00659973	0.00269125	0.917751	0.107936	4.71459e-06	0.565249	0.917751
rs1562453	rs112416191	0.0933903	3.53461e-08	0.102435	-0.124123	8.45991e-12	0.107823	0.016783	0.505072	-0.110723	4.36643e-05	0.10797	0.0194749	0.517802	-0.108777	0.000238535	-0.00477525	0.870463	0.107979	4.36643e-05	0.505072	0.870463
rs141366568	rs112416191	-0.110864	6.65737e-11	0.106488	-0.124123	8.45991e-12	0.107823	-0.0525543	0.0495116	-0.0805088	0.00495582	0.109097	-0.0564588	0.0722614	-0.0914443	0.0918268	0.00686297	0.812297	0.109116	0.00495582	0.0495116	0.812297
rs4953361	rs112416191	0.0994734	2.27498e-07	0.101236	-0.124123	8.45991e-12	0.107823	0.0286104	0.243054	-0.107148	4.07871e-06	0.108273	0.0424331	0.14308	-0.100592	3.68831e-05	-0.0322005	0.371039	0.108538	4.07871e-06	0.243054	0.371039
rs369097672	rs112416191	-0.111083	1.10496e-10	0.106161	-0.124123	8.45991e-12	0.107823	-0.048715	0.0798564	-0.0836022	0.00443668	0.108836	-0.0583743	0.0717736	-0.109723	0.0412851	0.0165229	0.561767	0.108947	0.00443668	0.0798564	0.561767
rs3088359	rs112416191	-0.105018	8.46186e-09	0.103357	-0.124123	8.45991e-12	0.107823	-0.0369506	0.138987	-0.0987741	7.52367e-05	0.108546	-0.046554	0.116893	-0.131633	0.0291128	0.0191968	0.549597	0.108665	7.52367e-05	0.138987	0.549597
rs1900592	rs112416191	-0.0999471	4.67124e-08	0.102255	-0.124123	8.45991e-12	0.107823	-0.0188499	0.479237	-0.110421	3.18864e-05	0.107989	-0.0309384	0.314991	-0.152341	0.0107779	0.0245573	0.433364	0.108192	3.18864e-05	0.479237	0.433364
rs4953354	rs112416191	-0.0862796	1.63563e-06	0.0999704	-0.124123	8.45991e-12	0.107823	-0.00327566	0.894443	-0.121838	1.13553e-06	0.107829	-0.0204554	0.493848	-0.175248	0.00256491	0.0319913	0.308277	0.108172	1.13553e-06	0.894443	0.308277
rs372272284	rs112416191	-0.106706	3.23215e-10	0.105467	-0.124123	8.45991e-12	0.107823	-0.0434557	0.0981484	-0.0884532	0.00168922	0.108727	-0.0403444	0.194172	-0.0799009	0.13595	-0.0053997	0.851185	0.108738	0.00168922	0.0981484	0.851185
rs149594770	rs116871724	-0.0786764	8.38548e-07	0.100399	-0.124463	7.33344e-12	0.107916	-0.0121844	0.562812	-0.115336	1.62382e-06	0.108026	-0.00594119	0.841536	-0.105615	0.00919063	-0.00751416	0.765883	0.108056	1.62382e-06	0.562812	0.765883
rs375418933	rs116871724	-0.0832942	3.36262e-07	0.100985	-0.124463	7.33344e-12	0.107916	-0.0123788	0.579678	-0.114972	4.125e-06	0.108017	-0.0140832	0.638603	-0.118	0.00656961	0.00222217	0.93204	0.10802	4.125e-06	0.579678	0.93204
rs1562453	rs116871724	0.0933903	3.53461e-08	0.102435	-0.124463	7.33344e-12	0.107916	0.016173	0.52079	-0.111549	3.83154e-05	0.108052	0.0186555	0.535649	-0.109755	0.000209472	-0.00440324	0.880462	0.10806	3.83154e-05	0.52079	0.880462
rs141366568	rs116871724	-0.110864	6.65737e-11	0.106488	-0.124463	7.33344e-12	0.107916	-0.0518648	0.0526683	-0.0814184	0.00449567	0.109155	-0.0555672	0.0769672	-0.0917869	0.0906218	0.00650678	0.821853	0.109172	0.00449567	0.0526683	0.821853
rs4953361	rs116871724	0.0994734	2.27498e-07	0.101236	-0.124463	7.33344e-12	0.107916	0.0281832	0.250219	-0.107741	3.60024e-06	0.108352	0.0418876	0.14832	-0.101244	3.27525e-05	-0.0319245	0.375116	0.108612	3.60024e-06	0.250219	0.375116
rs369097672	rs116871724	-0.111083	1.10496e-10	0.106161	-0.124463	7.33344e-12	0.107916	-0.0479634	0.0847609	-0.0845643	0.00401035	0.108897	-0.0574154	0.0766695	-0.110121	0.0405605	0.0161655	0.570219	0.109003	0.00401035	0.0847609	0.570219
rs3088359	rs116871724	-0.105018	8.46186e-09	0.103357	-0.124463	7.33344e-12	0.107916	-0.0364444	0.144553	-0.0994607	6.69916e-05	0.108619	-0.0458922	0.122226	-0.131789	0.0289186	0.0188852	0.556057	0.108733	6.69916e-05	0.144553	0.556057
rs1900592	rs116871724	-0.0999471	4.67124e-08	0.102255	-0.124463	7.33344e-12	0.107916	-0.0182266	0.494006	-0.111213	2.79991e-05	0.10807	-0.0301675	0.32729	-0.152623	0.0106318	0.0242565	0.438969	0.108268	2.79991e-05	0.494006	0.438969
rs4953354	rs116871724	-0.0862796	1.63563e-06	0.0999704	-0.124463	7.33344e-12	0.107916	-0.00275106	0.911291	-0.122544	9.84492e-07	0.10792	-0.0197466	0.508995	-0.175381	0.00254472	0.0316461	0.313471	0.108256	9.84492e-07	0.911291	0.313471
rs372272284	rs116871724	-0.106706	3.23215e-10	0.105467	-0.124463	7.33344e-12	0.107916	-0.0427903	0.103529	-0.0893371	0.00151955	0.108791	-0.0394705	0.204131	-0.0802125	0.134432	-0.00576072	0.841345	0.108804	0.00151955	0.103529	0.841345
rs149594770	rs116983452	-0.0786764	8.38548e-07	0.100399	-0.122122	1.00384e-11	0.107713	-0.0179558	0.376819	-0.109503	1.77291e-06	0.107971	-0.0118021	0.673945	-0.0988324	0.014956	-0.00790701	0.750323	0.108004	1.77291e-06	0.376819	0.750323
rs375418933	rs116983452	-0.0832942	3.36262e-07	0.100985	-0.122122	1.00384e-11	0.107713	-0.0187016	0.383672	-0.10864	4.49098e-06	0.107963	-0.0194351	0.491778	-0.110097	0.0114198	0.00102743	0.968183	0.107964	4.49098e-06	0.383672	0.968183
rs1562453	rs116983452	0.0933903	3.53461e-08	0.102435	-0.122122	1.00384e-11	0.107713	0.0224104	0.353336	-0.105092	4.18159e-05	0.107997	0.0154679	0.589987	-0.110069	8.29058e-05	0.0131466	0.654636	0.108063	4.18159e-05	0.353336	0.654636
rs141366568	rs116983452	-0.110864	6.65737e-11	0.106488	-0.122122	1.00384e-11	0.107713	-0.0552176	0.0311261	-0.0782608	0.00386016	0.109246	-0.0546385	0.0684682	-0.076511	0.159034	-0.00108155	0.970359	0.109247	0.00386016	0.0311261	0.970359
rs4953361	rs116983452	0.0994734	2.27498e-07	0.101236	-0.122122	1.00384e-11	0.107713	0.0326616	0.172379	-0.10372	3.74385e-06	0.108328	0.0421776	0.13487	-0.0992296	2.42208e-05	-0.0230962	0.52363	0.108462	3.74385e-06	0.172379	0.52363
rs369097672	rs116983452	-0.111083	1.10496e-10	0.106161	-0.122122	1.00384e-11	0.107713	-0.0516978	0.0523969	-0.0808357	0.00363848	0.108955	-0.0542179	0.0793083	-0.0883408	0.103194	0.00465206	0.871876	0.108964	0.00363848	0.0523969	0.871876
rs3088359	rs116983452	-0.105018	8.46186e-09	0.103357	-0.122122	1.00384e-11	0.107713	-0.0406786	0.0932855	-0.0955316	6.44611e-05	0.108643	-0.0413316	0.149269	-0.097914	0.106658	0.00137906	0.96593	0.108643	6.44611e-05	0.0932855	0.96593
rs1900592	rs116983452	-0.0999471	4.67124e-08	0.102255	-0.122122	1.00384e-11	0.107713	-0.0243555	0.342706	-0.105241	3.08212e-05	0.10801	-0.0304434	0.303096	-0.127858	0.0331611	0.0131237	0.677831	0.108067	3.08212e-05	0.342706	0.677831
rs4953354	rs116983452	-0.0862796	1.63563e-06	0.0999704	-0.122122	1.00384e-11	0.107713	-0.00904878	0.705388	-0.116114	1.26634e-06	0.10776	-0.0200025	0.487156	-0.152612	0.00901058	0.0215983	0.493318	0.107915	1.26634e-06	0.705388	0.493318
rs372272284	rs116983452	-0.106706	3.23215e-10	0.105467	-0.122122	1.00384e-11	0.107713	-0.0471096	0.0603156	-0.0852752	0.00131733	0.108878	-0.039152	0.184882	-0.0614691	0.251969	-0.0147569	0.609725	0.108964	0.00131733	0.0603156	0.609725
rs149594770	rs13018477	-0.0786764	8.38548e-07	0.100399	-0.110972	1.87415e-06	0.0998832	-0.0628482	0.000142025	-0.0865574	0.000323637	0.104695	-0.0241725	0.598652	-0.0610587	0.0999169	-0.0246831	0.366884	0.104965	0.000323637	0.000142025	0.366884
rs375418933	rs13018477	-0.0832942	3.36262e-07	0.100985	-0.110972	1.87415e-06	0.0998832	-0.0666149	8.64323e-05	-0.0841322	0.000503167	0.105006	-0.0258116	0.577977	-0.0567182	0.133114	-0.0262065	0.344819	0.105302	0.000503167	8.64323e-05	0.344819
rs1562453	rs13018477	0.0933903	3.53461e-08	0.102435	-0.110972	1.87415e-06	0.0998832	0.0755842	2.10723e-05	-0.0787347	0.0012444	0.105893	0.0404222	0.38624	-0.0993262	0.00468836	0.0230031	0.4151	0.106113	0.0012444	2.10723e-05	0.4151
rs141366568	rs13018477	-0.110864	6.65737e-11	0.106488	-0.110972	1.87415e-06	0.0998832	-0.0939679	2.065e-07	-0.0657659	0.00778859	0.108828	-0.0889927	0.0668604	-0.0624522	0.108228	-0.00319286	0.91209	0.108832	0.00778859	2.065e-07	0.91209
rs4953361	rs13018477	0.0994734	2.27498e-07	0.101236	-0.110972	1.87415e-06	0.0998832	0.0930868	1.25195e-06	-0.102466	1.04192e-05	0.107681	0.105142	0.0428237	-0.0985711	0.000427309	-0.00790072	0.802596	0.107701	1.04192e-05	1.25195e-06	0.802596
rs369097672	rs13018477	-0.111083	1.10496e-10	0.106161	-0.110972	1.87415e-06	0.0998832	-0.0936818	3.45354e-07	-0.0658947	0.00780149	0.108501	-0.0928309	0.0609019	-0.0653403	0.0928636	-0.000544391	0.985241	0.108501	0.00780149	3.45354e-07	0.985241
rs3088359	rs13018477	-0.105018	8.46186e-09	0.103357	-0.110972	1.87415e-06	0.0998832	-0.0906261	1.10656e-06	-0.0864185	0.000266677	0.107759	-0.110711	0.0231588	-0.103779	0.0228534	0.0133017	0.655767	0.107825	0.000266677	1.10656e-06	0.655767
rs1900592	rs13018477	-0.0999471	4.67124e-08	0.102255	-0.110972	1.87415e-06	0.0998832	-0.0860434	3.74215e-06	-0.0893043	0.000158663	0.106986	-0.105266	0.0320678	-0.105474	0.0189576	0.012698	0.672267	0.107045	0.000158663	3.74215e-06	0.672267
rs4953354	rs13018477	-0.0862796	1.63563e-06	0.0999704	-0.110972	1.87415e-06	0.0998832	-0.0675125	0.000304543	-0.086448	0.000350212	0.10422	-0.0336069	0.4944	-0.0592364	0.176114	-0.0222401	0.456149	0.104404	0.000350212	0.000304543	0.456149
rs372272284	rs13018477	-0.106706	3.23215e-10	0.105467	-0.110972	1.87415e-06	0.0998832	-0.0896081	6.13323e-07	-0.0697902	0.00450785	0.108135	-0.0732686	0.12646	-0.0586828	0.131885	-0.0105472	0.713206	0.108179	0.00450785	6.13323e-07	0.713206
rs149594770	rs1868079	-0.0786764	8.38548e-07	0.100399	-0.12322	1.20923e-11	0.107592	-0.013581	0.518749	-0.113051	2.5916e-06	0.10773	-0.00701944	0.813214	-0.102831	0.0112172	-0.00790099	0.754284	0.107762	2.5916e-06	0.518749	0.754284
rs375418933	rs1868079	-0.0832942	3.36262e-07	0.100985	-0.12322	1.20923e-11	0.107592	-0.0139826	0.531367	-0.112503	6.58113e-06	0.107722	-0.0152285	0.611446	-0.114718	0.0082414	0.00162509	0.950288	0.107723	6.58113e-06	0.531367	0.950288
rs1562453	rs1868079	0.0933903	3.53461e-08	0.102435	-0.12322	1.20923e-11	0.107592	0.0181358	0.471721	-0.108729	6.07517e-05	0.107763	0.0200553	0.505236	-0.10734	0.000289978	-0.00341733	0.907139	0.107768	6.07517e-05	0.471721	0.907139
rs141366568	rs1868079	-0.110864	6.65737e-11	0.106488	-0.12322	1.20923e-11	0.107592	-0.0542037	0.0429782	-0.078204	0.00639975	0.108945	-0.0572883	0.0680872	-0.0868842	0.109605	0.00544328	0.850665	0.108957	0.00639975	0.0429782	0.850665
rs4953361	rs1868079	0.0994734	2.27498e-07	0.101236	-0.12322	1.20923e-11	0.107592	0.0295372	0.228438	-0.105677	5.6137e-06	0.108071	0.042079	0.146039	-0.0997248	4.32923e-05	-0.0294044	0.414519	0.108291	5.6137e-06	0.228438	0.414519
rs369097672	rs1868079	-0.111083	1.10496e-10	0.106161	-0.12322	1.20923e-11	0.107592	-0.0504963	0.0697075	-0.0811876	0.00577806	0.108679	-0.0593376	0.067138	-0.105214	0.0506334	0.0151852	0.593983	0.108773	0.00577806	0.0697075	0.593983
rs3088359	rs1868079	-0.105018	8.46186e-09	0.103357	-0.12322	1.20923e-11	0.107592	-0.0380995	0.127387	-0.0970605	0.000101445	0.10836	-0.046643	0.115929	-0.126454	0.0362888	0.0171608	0.592932	0.108454	0.000101445	0.127387	0.592932
rs1900592	rs1868079	-0.0999471	4.67124e-08	0.102255	-0.12322	1.20923e-11	0.107592	-0.0200739	0.45205	-0.108602	4.45455e-05	0.107779	-0.0307364	0.318044	-0.145988	0.0149132	0.021855	0.486537	0.107939	4.45455e-05	0.45205	0.486537
rs4953354	rs1868079	-0.0862796	1.63563e-06	0.0999704	-0.12322	1.20923e-11	0.107592	-0.00437099	0.859575	-0.120168	1.62212e-06	0.107603	-0.0205624	0.491301	-0.170757	0.00333414	0.0302819	0.335091	0.10791	1.62212e-06	0.859575	0.335091
rs372272284	rs1868079	-0.106706	3.23215e-10	0.105467	-0.12322	1.20923e-11	0.107592	-0.0450129	0.0869646	-0.0862447	0.00222437	0.10856	-0.0411272	0.185513	-0.0755159	0.159215	-0.00676895	0.814134	0.108578	0.00222437	0.0869646	0.814134
rs149594770	rs192690066	-0.0786764	8.38548e-07	0.100399	-0.0853039	7.8834e-06	0.0989652	-0.0582991	0.00110789	-0.053748	0.0118157	0.102508	-0.0577422	0.00492619	-0.0509803	0.350239	-0.00169598	0.956055	0.102509	0.0118157	0.00110789	0.956055
rs375418933	rs192690066	-0.0832942	3.36262e-07	0.100985	-0.0853039	7.8834e-06	0.0989652	-0.0626353	0.000768832	-0.0498521	0.0218987	0.102733	-0.0634701	0.00215366	-0.0552539	0.374317	0.00317381	0.926132	0.102735	0.0218987	0.000768832	0.926132
rs1562453	rs192690066	0.0933903	3.53461e-08	0.102435	-0.0853039	7.8834e-06	0.0989652	0.0742203	9.94711e-05	-0.0466347	0.02969	0.104005	0.069337	0.00103163	-0.0518302	0.0276533	0.0194264	0.591383	0.1041	0.02969	9.94711e-05	0.591383
rs141366568	rs192690066	-0.110864	6.65737e-11	0.106488	-0.0853039	7.8834e-06	0.0989652	-0.0968666	6.337e-07	-0.0320281	0.141267	0.107204	-0.092845	1.5766e-05	-0.00486357	0.940974	-0.0157634	0.661143	0.107268	0.141267	6.337e-07	0.661143
rs4953361	rs192690066	0.0994734	2.27498e-07	0.101236	-0.0853039	7.8834e-06	0.0989652	0.0779096	0.000178225	-0.0554534	0.00716111	0.10364	0.0768788	0.000871959	-0.0562042	0.0102292	0.00449734	0.918355	0.103644	0.00716111	0.000178225	0.918355
rs369097672	rs192690066	-0.111083	1.10496e-10	0.106161	-0.0853039	7.8834e-06	0.0989652	-0.0965453	1.02026e-06	-0.0326285	0.134728	0.106901	-0.0943346	1.7563e-05	-0.0188028	0.768798	-0.00811325	0.818151	0.106918	0.134728	1.02026e-06	0.818151
rs3088359	rs192690066	-0.105018	8.46186e-09	0.103357	-0.0853039	7.8834e-06	0.0989652	-0.0858483	1.95901e-05	-0.0471127	0.0248603	0.105027	-0.0846061	0.000164575	-0.0384619	0.596588	-0.00487019	0.901031	0.105032	0.0248603	1.95901e-05	0.901031
rs1900592	rs192690066	-0.0999471	4.67124e-08	0.102255	-0.0853039	7.8834e-06	0.0989652	-0.0793433	9.25647e-05	-0.0491444	0.0200956	0.10405	-0.0833037	0.0002443	-0.0748903	0.280935	0.0147163	0.697155	0.1041	0.0200956	9.25647e-05	0.697155
rs4953354	rs192690066	-0.0862796	1.63563e-06	0.0999704	-0.0853039	7.8834e-06	0.0989652	-0.0632856	0.00149797	-0.0561719	0.00785333	0.102323	-0.0677479	0.00225295	-0.0877556	0.222509	0.0178679	0.645988	0.102393	0.00785333	0.00149797	0.645988
rs372272284	rs192690066	-0.106706	3.23215e-10	0.105467	-0.0853039	7.8834e-06	0.0989652	-0.0912684	2.28588e-06	-0.0361026	0.0952963	0.106388	-0.0875484	4.32676e-05	-0.0114593	0.859958	-0.0143384	0.687393	0.106441	0.0952963	2.28588e-06	0.687393
rs149594770	rs3814047	-0.0786764	8.38548e-07	0.100399	-0.10552	5.71445e-06	0.0991705	-0.0640996	0.000102579	-0.0811016	0.000732729	0.10419	-0.0314945	0.493451	-0.0598759	0.104129	-0.020738	0.447607	0.104381	0.000732729	0.000102579	0.447607
rs375418933	rs3814047	-0.0832942	3.36262e-07	0.100985	-0.10552	5.71445e-06	0.0991705	-0.0679613	6.07219e-05	-0.0786583	0.00111016	0.104518	-0.0333301	0.473108	-0.0556965	0.137186	-0.0221599	0.423459	0.104731	0.00111016	6.07219e-05	0.423459
rs1562453	rs3814047	0.0933903	3.53461e-08	0.102435	-0.10552	5.71445e-06	0.0991705	0.0770141	1.44689e-05	-0.0730225	0.00269669	0.105422	0.0488488	0.295423	-0.0896573	0.0110056	0.0183632	0.514283	0.105563	0.00269669	1.44689e-05	0.514283
rs141366568	rs3814047	-0.110864	6.65737e-11	0.106488	-0.10552	5.71445e-06	0.0991705	-0.0955948	1.20329e-07	-0.0602854	0.0144006	0.108468	-0.0944341	0.0519544	-0.0595226	0.12253	-0.000742275	0.979471	0.108468	0.0144006	1.20329e-07	0.979471
rs4953361	rs3814047	0.0994734	2.27498e-07	0.101236	-0.10552	5.71445e-06	0.0991705	0.0937183	1.06204e-06	-0.0974219	2.70879e-05	0.107079	0.119222	0.0213192	-0.0891228	0.00145301	-0.0166758	0.595812	0.107172	2.70879e-05	1.06204e-06	0.595812
rs369097672	rs3814047	-0.111083	1.10496e-10	0.106161	-0.10552	5.71445e-06	0.0991705	-0.0953598	2.01746e-07	-0.0603698	0.0144744	0.108138	-0.0986711	0.0465234	-0.0624984	0.104942	0.00211125	0.942671	0.108139	0.0144744	2.01746e-07	0.942671
rs3088359	rs3814047	-0.105018	8.46186e-09	0.103357	-0.10552	5.71445e-06	0.0991705	-0.0917193	8.11412e-07	-0.0811119	0.000608171	0.10725	-0.126874	0.0093038	-0.111214	0.0140718	0.0232036	0.435576	0.107451	0.000608171	8.11412e-07	0.435576
rs1900592	rs3814047	-0.0999471	4.67124e-08	0.102255	-0.10552	5.71445e-06	0.0991705	-0.0871623	2.75177e-06	-0.0841501	0.000362032	0.106474	-0.12169	0.0133205	-0.112915	0.0114673	0.02272	0.447974	0.106664	0.000362032	2.75177e-06	0.447974
rs4953354	rs3814047	-0.0862796	1.63563e-06	0.0999704	-0.10552	5.71445e-06	0.0991705	-0.0691058	0.000212767	-0.0810856	0.000768538	0.103734	-0.0354105	0.47125	-0.0544177	0.208966	-0.0219902	0.458761	0.103916	0.000768538	0.000212767	0.458761
rs372272284	rs3814047	-0.106706	3.23215e-10	0.105467	-0.10552	5.71445e-06	0.0991705	-0.091179	3.71425e-07	-0.0643339	0.00863458	0.107748	-0.0782989	0.102593	-0.0556925	0.149213	-0.00828545	0.772187	0.107776	0.00863458	3.71425e-07	0.772187
rs149594770	rs57720200	-0.0786764	8.38548e-07	0.100399	-0.106654	2.22628e-06	0.099773	-0.0620082	0.000193064	-0.0813593	0.000526311	0.104394	-0.0300506	0.495579	-0.0602901	0.0913739	-0.0207699	0.43401	0.104597	0.000526311	0.000193064	0.43401
rs375418933	rs57720200	-0.0832942	3.36262e-07	0.100985	-0.106654	2.22628e-06	0.099773	-0.0656597	0.000125465	-0.0785894	0.000877433	0.104663	-0.0286257	0.521647	-0.0537659	0.139289	-0.0242184	0.36954	0.10493	0.000877433	0.000125465	0.36954
rs1562453	rs57720200	0.0933903	3.53461e-08	0.102435	-0.106654	2.22628e-06	0.099773	0.0752536	2.53134e-05	-0.0740922	0.0017995	0.105668	0.0418542	0.349067	-0.0943423	0.00605549	0.0223163	0.41508	0.105888	0.0017995	2.53134e-05	0.41508
rs141366568	rs57720200	-0.110864	6.65737e-11	0.106488	-0.106654	2.22628e-06	0.099773	-0.0938576	2.85863e-07	-0.0598319	0.0133476	0.108512	-0.0901602	0.0534326	-0.0573593	0.126602	-0.00241738	0.931397	0.108514	0.0133476	2.85863e-07	0.931397
rs4953361	rs57720200	0.0994734	2.27498e-07	0.101236	-0.106654	2.22628e-06	0.099773	0.0929244	1.31546e-06	-0.0981322	1.30232e-05	0.10754	0.115251	0.0178331	-0.0904573	0.000900991	-0.0150332	0.617332	0.107623	1.30232e-05	1.31546e-06	0.617332
rs369097672	rs57720200	-0.111083	1.10496e-10	0.106161	-0.106654	2.22628e-06	0.099773	-0.0935071	5.1408e-07	-0.0594106	0.0144671	0.108138	-0.0895516	0.061092	-0.0568346	0.130535	-0.00257209	0.928434	0.108141	0.0144671	5.1408e-07	0.928434
rs3088359	rs57720200	-0.105018	8.46186e-09	0.103357	-0.106654	2.22628e-06	0.099773	-0.0904823	1.19001e-06	-0.0822802	0.000342847	0.107604	-0.122205	0.00831639	-0.110201	0.0119168	0.0215532	0.454173	0.107789	0.000342847	1.19001e-06	0.454173
rs1900592	rs57720200	-0.0999471	4.67124e-08	0.102255	-0.106654	2.22628e-06	0.099773	-0.0861169	3.69424e-06	-0.0855475	0.000186685	0.106884	-0.106343	0.0220803	-0.102887	0.016937	0.0137114	0.634626	0.106959	0.000186685	3.69424e-06	0.634626
rs4953354	rs57720200	-0.0862796	1.63563e-06	0.0999704	-0.106654	2.22628e-06	0.099773	-0.0665819	0.000406298	-0.0813788	0.000558087	0.103931	-0.0356967	0.450434	-0.0564031	0.182114	-0.0206607	0.476668	0.104099	0.000558087	0.000406298	0.476668
rs372272284	rs57720200	-0.106706	3.23215e-10	0.105467	-0.106654	2.22628e-06	0.099773	-0.0892285	9.28538e-07	-0.0634167	0.00844149	0.107762	-0.0687554	0.136643	-0.0494816	0.188396	-0.0134586	0.629762	0.107838	0.00844149	9.28538e-07	0.629762
rs149594770	rs79542054	-0.0786764	8.38548e-07	0.100399	-0.123991	7.71215e-12	0.107883	-0.012772	0.542836	-0.114491	1.67809e-06	0.108006	-0.00932537	0.753406	-0.109143	0.00690213	-0.00413432	0.869562	0.108014	1.67809e-06	0.542836	0.869562
rs375418933	rs79542054	-0.0832942	3.36262e-07	0.100985	-0.123991	7.71215e-12	0.107883	-0.0132911	0.549854	-0.113892	4.22922e-06	0.108001	-0.0165819	0.579664	-0.119685	0.0055105	0.00426251	0.869638	0.10801	4.22922e-06	0.549854	0.869638
rs1562453	rs79542054	0.0933903	3.53461e-08	0.102435	-0.123991	7.71215e-12	0.107883	0.0176154	0.479864	-0.110081	3.85544e-05	0.108048	0.0213345	0.47774	-0.107362	0.000263387	-0.0064381	0.824478	0.108064	3.85544e-05	0.479864	0.824478
rs141366568	rs79542054	-0.110864	6.65737e-11	0.106488	-0.123991	7.71215e-12	0.107883	-0.052576	0.0471721	-0.0807809	0.00428694	0.109184	-0.0574338	0.0667666	-0.0939414	0.0785502	0.00833451	0.771368	0.109212	0.00428694	0.0471721	0.771368
rs4953361	rs79542054	0.0994734	2.27498e-07	0.101236	-0.123991	7.71215e-12	0.107883	0.0284213	0.245948	-0.107191	3.74298e-06	0.108328	0.0440893	0.128831	-0.0997047	4.18132e-05	-0.0360226	0.314404	0.108662	3.74298e-06	0.245948	0.314404
rs369097672	rs79542054	-0.111083	1.10496e-10	0.106161	-0.123991	7.71215e-12	0.107883	-0.048804	0.0761617	-0.0837821	0.00384781	0.108922	-0.0594486	0.0658639	-0.111615	0.035008	0.0177702	0.529718	0.109052	0.00384781	0.0761617	0.529718
rs3088359	rs79542054	-0.105018	8.46186e-09	0.103357	-0.123991	7.71215e-12	0.107883	-0.0372632	0.133404	-0.09867	6.61131e-05	0.108627	-0.0482934	0.103878	-0.135344	0.0229759	0.0215487	0.498062	0.108779	6.61131e-05	0.133404	0.498062
rs1900592	rs79542054	-0.0999471	4.67124e-08	0.102255	-0.123991	7.71215e-12	0.107883	-0.0195205	0.460216	-0.109942	2.8311e-05	0.108063	-0.0322026	0.295368	-0.152101	0.00944284	0.0249497	0.420792	0.108278	2.8311e-05	0.460216	0.420792
rs4953354	rs79542054	-0.0862796	1.63563e-06	0.0999704	-0.123991	7.71215e-12	0.107883	-0.00441245	0.856957	-0.120951	1.0255e-06	0.107894	-0.022725	0.446903	-0.175879	0.00205143	0.0331888	0.285067	0.108272	1.0255e-06	0.856957	0.285067
rs372272284	rs79542054	-0.106706	3.23215e-10	0.105467	-0.123991	7.71215e-12	0.107883	-0.0436634	0.0933948	-0.0885	0.00146617	0.108813	-0.0413638	0.182115	-0.0823733	0.118663	-0.0039016	0.891378	0.108819	0.00146617	0.0933948	0.891378

## Sheet: HGB
Locus 1 at EPAS1	Locus 2 at TMEM247	Model 1 (Locus 1)			Model 1 (Locus 2)			Model 2					Model 3							Model 1 (Locus 1) vs Model2, p	Model 1 (Locus 2) vs Model2, p	Model 2 vs Model 3, p
		beta1	p1	Genetic contribution	beta2	p2	Genetic contribution	beta1	p1	beta2	p2	Genetic contribution	beta1	p1	beta2	p2	beta1_2	p1_2	Genetic contribution
rs141366568	rs112416191	-3.69769	1.47653e-08	0.146982	-4.05143	6.63812e-09	0.147473	-1.9116	0.0635659	-2.465	0.0254155	0.148561	-2.73696	0.0236183	-4.77822	0.0221625	1.45162	0.192088	0.149098	0.0254155	0.0635659	0.192088
rs149594770	rs112416191	-2.63906	1.69374e-05	0.142679	-4.05143	6.63812e-09	0.147473	-0.54162	0.503266	-3.64635	7.93156e-05	0.147615	-1.53245	0.180421	-5.17676	0.000867115	1.18722	0.220533	0.148089	7.93156e-05	0.503266	0.220533
rs1562453	rs112416191	3.00436	3.95126e-06	0.143563	-4.05143	6.63812e-09	0.147473	0.447053	0.644749	-3.69448	0.000394574	0.147541	1.55168	0.180579	-2.89576	0.0109664	-1.96094	0.0819795	0.148496	0.000394574	0.644749	0.0819795
rs1900592	rs112416191	-3.4704	7.93427e-07	0.144542	-4.05143	6.63812e-09	0.147473	-1.05894	0.301974	-3.28168	0.00131146	0.14781	-2.38156	0.0443914	-7.87456	0.000618183	2.69009	0.0257789	0.14938	0.00131146	0.301974	0.0257789
rs3088359	rs112416191	-3.34522	1.82525e-06	0.144033	-4.05143	6.63812e-09	0.147473	-1.04702	0.276302	-3.33319	0.000518343	0.147848	-2.46491	0.0309496	-8.19137	0.000422977	2.83774	0.0216058	0.149514	0.000518343	0.276302	0.0216058
rs369097672	rs112416191	-3.77885	1.12688e-08	0.147148	-4.05143	6.63812e-09	0.147473	-1.99138	0.0629893	-2.39498	0.034184	0.148565	-2.85813	0.0220229	-4.74028	0.0220188	1.48343	0.176022	0.149143	0.034184	0.0629893	0.176022
rs372272284	rs112416191	-3.73502	1.02221e-08	0.147208	-4.05143	6.63812e-09	0.147473	-2.02697	0.0451114	-2.38761	0.0275873	0.148741	-2.48225	0.0379905	-3.63989	0.0776732	0.790595	0.47552	0.148902	0.0275873	0.0451114	0.47552
rs375418933	rs112416191	-2.60965	3.17294e-05	0.1423	-4.05143	6.63812e-09	0.147473	-0.22126	0.796609	-3.88207	5.16347e-05	0.147494	-1.70534	0.139395	-6.49467	9.41933e-05	1.92417	0.05433	0.148664	5.16347e-05	0.796609	0.05433
rs4953354	rs112416191	-3.13101	5.93238e-06	0.143316	-4.05143	6.63812e-09	0.147473	-0.703895	0.459056	-3.56037	0.000217735	0.147647	-1.81618	0.114532	-7.01939	0.00169818	2.07184	0.0864634	0.148575	0.000217735	0.459056	0.0864634
rs141366568	rs116871724	-3.69769	1.47653e-08	0.146982	-4.06179	6.02301e-09	0.147533	-1.89057	0.0666456	-2.49273	0.0238378	0.148596	-2.70978	0.0250841	-4.78849	0.0218818	1.44058	0.19545	0.149125	0.0238378	0.0666456	0.19545
rs149594770	rs116871724	-2.63906	1.69374e-05	0.142679	-4.06179	6.02301e-09	0.147533	-0.529053	0.513319	-3.66606	7.25603e-05	0.147668	-1.50746	0.187711	-5.17702	0.000866328	1.17207	0.226432	0.148131	7.25603e-05	0.513319	0.226432
rs1562453	rs116871724	3.00436	3.95126e-06	0.143563	-4.06179	6.02301e-09	0.147533	0.428191	0.65886	-3.71989	0.000360003	0.147595	1.5264	0.187878	-2.9261	0.0101583	-1.94931	0.0837795	0.148539	0.000360003	0.65886	0.0837795
rs1900592	rs116871724	-3.4704	7.93427e-07	0.144542	-4.06179	6.02301e-09	0.147533	-1.04001	0.310837	-3.30577	0.00120864	0.147858	-2.35806	0.046576	-7.88293	0.000610003	2.68069	0.0262884	0.149416	0.00120864	0.310837	0.0262884
rs3088359	rs116871724	-3.34522	1.82525e-06	0.144033	-4.06179	6.02301e-09	0.147533	-1.03137	0.283637	-3.35427	0.000477389	0.147896	-2.44442	0.0323933	-8.19607	0.000419699	2.82798	0.02205	0.149551	0.000477389	0.283637	0.02205
rs369097672	rs116871724	-3.77885	1.12688e-08	0.147148	-4.06179	6.02301e-09	0.147533	-1.96866	0.0661829	-2.42412	0.0321039	0.148599	-2.82913	0.0234579	-4.75212	0.0216959	1.47241	0.179213	0.149169	0.0321039	0.0661829	0.179213
rs372272284	rs116871724	-3.73502	1.02221e-08	0.147208	-4.06179	6.02301e-09	0.147533	-2.007	0.0473548	-2.41427	0.0259247	0.148775	-2.45594	0.040133	-3.64903	0.076937	0.779488	0.481703	0.148931	0.0259247	0.0473548	0.481703
rs375418933	rs116871724	-2.60965	3.17294e-05	0.1423	-4.06179	6.02301e-09	0.147533	-0.2067	0.809774	-3.90356	4.69428e-05	0.147552	-1.67976	0.145507	-6.49631	9.37814e-05	1.90945	0.0561752	0.148704	4.69428e-05	0.809774	0.0561752
rs4953354	rs116871724	-3.13101	5.93238e-06	0.143316	-4.06179	6.02301e-09	0.147533	-0.688014	0.469356	-3.58178	0.00019949	0.147699	-1.79465	0.118947	-7.02326	0.00168792	2.06119	0.0880635	0.148618	0.00019949	0.469356	0.0880635
rs141366568	rs116983452	-3.69769	1.47653e-08	0.146982	-4.01453	5.86667e-09	0.147549	-1.93574	0.0497123	-2.47692	0.017506	0.148766	-2.52176	0.0289508	-4.24918	0.0422632	1.09528	0.328457	0.149067	0.017506	0.0497123	0.328457
rs149594770	rs116983452	-2.63906	1.69374e-05	0.142679	-4.01453	5.86667e-09	0.147549	-0.681791	0.382636	-3.53616	5.91725e-05	0.14779	-1.39135	0.197632	-4.75698	0.00224594	0.907437	0.341423	0.148076	5.91725e-05	0.382636	0.341423
rs1562453	rs116983452	3.00436	3.95126e-06	0.143563	-4.01453	5.86667e-09	0.147549	0.59954	0.518988	-3.55894	0.000311279	0.147681	1.26919	0.250687	-3.07873	0.00420377	-1.26918	0.262055	0.148078	0.000311279	0.518988	0.262055
rs1900592	rs116983452	-3.4704	7.93427e-07	0.144542	-4.01453	5.86667e-09	0.147549	-1.16625	0.237974	-3.20621	0.00096493	0.147989	-2.18753	0.0544505	-7.0061	0.00243357	2.20453	0.0698649	0.149027	0.00096493	0.237974	0.0698649
rs3088359	rs116983452	-3.34522	1.82525e-06	0.144033	-4.01453	5.86667e-09	0.147549	-1.14381	0.220369	-3.2669	0.000384611	0.148024	-2.1713	0.0489971	-7.02134	0.00267149	2.17281	0.0805354	0.148988	0.000384611	0.220369	0.0805354
rs369097672	rs116983452	-3.77885	1.12688e-08	0.147148	-4.01453	5.86667e-09	0.147549	-2.00535	0.0506685	-2.41304	0.0240913	0.148755	-2.5939	0.0292024	-4.16725	0.0458764	1.08722	0.327574	0.149058	0.0240913	0.0506685	0.327574
rs372272284	rs116983452	-3.73502	1.02221e-08	0.147208	-4.01453	5.86667e-09	0.147549	-2.04828	0.0338765	-2.41248	0.0181628	0.148971	-2.30219	0.0428458	-3.17273	0.124599	0.471207	0.672	0.149027	0.0181628	0.0338765	0.672
rs375418933	rs116983452	-2.60965	3.17294e-05	0.1423	-4.01453	5.86667e-09	0.147549	-0.397621	0.629761	-3.72839	4.16796e-05	0.147623	-1.57004	0.148976	-6.03504	0.000294577	1.63269	0.0984746	0.148485	4.16796e-05	0.629761	0.0984746
rs4953354	rs116983452	-3.13101	5.93238e-06	0.143316	-4.01453	5.86667e-09	0.147549	-0.822764	0.371957	-3.46818	0.000167844	0.147801	-1.64287	0.138139	-6.20202	0.00581866	1.61772	0.182459	0.148363	0.000167844	0.371957	0.182459
rs141366568	rs1868079	-3.69769	1.47653e-08	0.146982	-4.03843	7.47076e-09	0.147401	-1.93583	0.0605022	-2.43071	0.0276886	0.148514	-2.76399	0.0222262	-4.76282	0.0227424	1.46232	0.188972	0.149059	0.0276886	0.0605022	0.188972
rs149594770	rs1868079	-2.63906	1.69374e-05	0.142679	-4.03843	7.47076e-09	0.147401	-0.55698	0.491108	-3.62197	8.83413e-05	0.147551	-1.54571	0.176587	-5.14952	0.000923635	1.18499	0.221451	0.148023	8.83413e-05	0.491108	0.221451
rs1562453	rs1868079	3.00436	3.95126e-06	0.143563	-4.03843	7.47076e-09	0.147401	0.465591	0.631338	-3.66641	0.000442021	0.147474	1.57482	0.173956	-2.86348	0.0119219	-1.97627	0.0797221	0.148444	0.000442021	0.631338	0.0797221
rs1900592	rs1868079	-3.4704	7.93427e-07	0.144542	-4.03843	7.47076e-09	0.147401	-1.07446	0.295849	-3.25601	0.00146356	0.147746	-2.38571	0.0439495	-7.86008	0.000662106	2.69101	0.0260168	0.149311	0.00146356	0.295849	0.0260168
rs3088359	rs1868079	-3.34522	1.82525e-06	0.144033	-4.03843	7.47076e-09	0.147401	-1.06279	0.269442	-3.30874	0.000575644	0.147786	-2.47998	0.0298045	-8.19144	0.000429196	2.85016	0.0211041	0.149465	0.000575644	0.269442	0.0211041
rs369097672	rs1868079	-3.77885	1.12688e-08	0.147148	-4.03843	7.47076e-09	0.147401	-2.0178	0.0598017	-2.3588	0.0371892	0.14852	-2.8871	0.020669	-4.7226	0.0226661	1.49385	0.173112	0.149106	0.0371892	0.0598017	0.173112
rs372272284	rs1868079	-3.73502	1.02221e-08	0.147208	-4.03843	7.47076e-09	0.147401	-2.05021	0.0428745	-2.35428	0.0299912	0.148696	-2.50962	0.0358456	-3.62363	0.0793132	0.800779	0.469982	0.148861	0.0299912	0.0428745	0.469982
rs375418933	rs1868079	-2.60965	3.17294e-05	0.1423	-4.03843	7.47076e-09	0.147401	-0.239088	0.780553	-3.85547	5.79478e-05	0.147425	-1.71962	0.136026	-6.46235	0.000102075	1.91997	0.0548854	0.14859	5.79478e-05	0.780553	0.0548854
rs4953354	rs1868079	-3.13101	5.93238e-06	0.143316	-4.03843	7.47076e-09	0.147401	-0.719018	0.449773	-3.53636	0.000243086	0.147581	-1.8337	0.110797	-7.02015	0.00171456	2.08535	0.0845582	0.148521	0.000243086	0.449773	0.0845582
rs141366568	rs79542054	-3.69769	1.47653e-08	0.146982	-3.93339	1.63493e-08	0.14692	-2.11031	0.0386307	-2.19899	0.0434155	0.148271	-2.98436	0.013377	-4.56842	0.0263295	1.50045	0.174351	0.148854	0.0434155	0.0386307	0.174351
rs149594770	rs79542054	-2.63906	1.69374e-05	0.142679	-3.93339	1.63493e-08	0.14692	-0.660597	0.413042	-3.44273	0.000178479	0.147132	-1.79165	0.117108	-5.18368	0.00081922	1.35046	0.162538	0.147748	0.000178479	0.413042	0.162538
rs1562453	rs79542054	3.00436	3.95126e-06	0.143563	-3.93339	1.63493e-08	0.14692	0.647912	0.499915	-3.42177	0.000887435	0.147064	1.78678	0.122477	-2.58887	0.022153	-1.97282	0.0776112	0.148048	0.000887435	0.499915	0.0776112
rs1900592	rs79542054	-3.4704	7.93427e-07	0.144542	-3.93339	1.63493e-08	0.14692	-1.24988	0.219609	-3.03382	0.00267571	0.147396	-2.56008	0.0306674	-7.39492	0.00104839	2.58045	0.0305853	0.148873	0.00267571	0.219609	0.0305853
rs3088359	rs79542054	-3.34522	1.82525e-06	0.144033	-3.93339	1.63493e-08	0.14692	-1.20565	0.207483	-3.11417	0.0010709	0.147422	-2.71427	0.0175476	-8.13674	0.000387251	2.95069	0.0159983	0.149255	0.0010709	0.207483	0.0159983
rs369097672	rs79542054	-3.77885	1.12688e-08	0.147148	-3.93339	1.63493e-08	0.14692	-2.20431	0.0375789	-2.11724	0.0577392	0.148286	-3.1241	0.0120697	-4.52352	0.026473	1.53623	0.158271	0.148915	0.0577392	0.0375789	0.158271
rs372272284	rs79542054	-3.73502	1.02221e-08	0.147208	-3.93339	1.63493e-08	0.14692	-2.21494	0.0271172	-2.13299	0.0462871	0.148463	-2.71768	0.0228163	-3.47319	0.0874949	0.853423	0.43788	0.148653	0.0462871	0.0271172	0.43788
rs375418933	rs79542054	-2.60965	3.17294e-05	0.1423	-3.93339	1.63493e-08	0.14692	-0.368148	0.6665	-3.6541	0.000122422	0.146978	-1.94744	0.0910684	-6.40857	0.000105038	2.03415	0.0413089	0.148294	0.000122422	0.6665	0.0413089
rs4953354	rs79542054	-3.13101	5.93238e-06	0.143316	-3.93339	1.63493e-08	0.14692	-0.875487	0.353191	-3.33017	0.000469307	0.147192	-2.01598	0.0797333	-6.75186	0.00210976	2.06748	0.0836836	0.148138	0.000469307	0.353191	0.0836836

## Sheet: HCT
Locus 1 at EPAS1	Locus 2 at TMEM247	Model 1 (Locus 1)			Model 1 (Locus 2)			Model 2					Model 3							Model 1 (Locus 1) vs Model2, p	Model 1 (Locus 2) vs Model2, p	Model 2 vs Model 3, p
		beta1	p1	Genetic contribution	beta2	p2	Genetic contribution	beta1	p1	beta2	p2	Genetic contribution	beta1	p1	beta2	p2	beta1_2	p1_2	Genetic contribution
rs141366568	rs112416191	-1.11667	3.31115e-10	0.140891	-1.23474	8.4555e-11	0.141739	-0.557449	0.0466104	-0.772119	0.0100499	0.142996	-0.821364	0.0124933	-1.51128	0.00778831	0.463887	0.125196	0.143742	0.0100499	0.0466104	0.125196
rs149594770	rs112416191	-0.827247	7.37605e-07	0.136118	-1.23474	8.4555e-11	0.141739	-0.20375	0.355259	-1.08213	1.71403e-05	0.14201	-0.493137	0.112866	-1.53277	0.000306502	0.348381	0.187278	0.142563	1.71403e-05	0.355259	0.187278
rs1562453	rs112416191	0.928095	1.64827e-07	0.137042	-1.23474	8.4555e-11	0.141739	0.164888	0.531692	-1.10308	0.000100455	0.141863	0.489692	0.120219	-0.868294	0.00504068	-0.576173	0.0601382	0.142986	0.000100455	0.531692	0.0601382
rs1900592	rs112416191	-1.04999	4.10238e-08	0.137902	-1.23474	8.4555e-11	0.141739	-0.307105	0.270896	-1.0115	0.000271591	0.142124	-0.66756	0.0382666	-2.26148	0.000298833	0.732247	0.0255933	0.143706	0.000271591	0.270896	0.0255933
rs3088359	rs112416191	-1.03844	5.28226e-08	0.137746	-1.23474	8.4555e-11	0.141739	-0.355727	0.173713	-0.990702	0.000148974	0.142327	-0.722236	0.0201072	-2.24476	0.000379666	0.73263	0.0291263	0.143838	0.000148974	0.173713	0.0291263
rs369097672	rs112416191	-1.13722	2.74373e-10	0.141008	-1.23474	8.4555e-11	0.141739	-0.569452	0.0505138	-0.761072	0.0133361	0.142953	-0.857191	0.0115384	-1.53918	0.00624259	0.4922	0.0986665	0.143819	0.0133361	0.0505138	0.0986665
rs372272284	rs112416191	-1.11645	3.21713e-10	0.140909	-1.23474	8.4555e-11	0.141739	-0.565367	0.0398433	-0.770666	0.00893915	0.14308	-0.734303	0.0239948	-1.23503	0.0276925	0.29319	0.33043	0.143381	0.00893915	0.0398433	0.33043
rs375418933	rs112416191	-0.837228	9.53773e-07	0.135959	-1.23474	8.4555e-11	0.141739	-0.144211	0.537632	-1.12418	1.69593e-05	0.141859	-0.551952	0.0785652	-1.84881	4.77596e-05	0.531715	0.0512587	0.143067	1.69593e-05	0.537632	0.0512587
rs4953354	rs112416191	-0.933024	7.19339e-07	0.136133	-1.23474	8.4555e-11	0.141739	-0.175005	0.498368	-1.11266	2.16449e-05	0.141884	-0.566485	0.0701944	-2.32973	0.000128213	0.728995	0.0265314	0.143447	2.16449e-05	0.498368	0.0265314
rs141366568	rs116871724	-1.11667	3.31115e-10	0.140891	-1.23857	7.31308e-11	0.141829	-0.549801	0.049791	-0.78227	0.00912147	0.143051	-0.811442	0.0136255	-1.51499	0.00763974	0.459822	0.128501	0.143784	0.00912147	0.049791	0.128501
rs149594770	rs116871724	-0.827247	7.37605e-07	0.136118	-1.23857	7.31308e-11	0.141829	-0.199244	0.366102	-1.08932	1.50649e-05	0.142088	-0.484112	0.119668	-1.53285	0.000306145	0.342861	0.194311	0.142624	1.50649e-05	0.366102	0.194311
rs1562453	rs116871724	0.928095	1.64827e-07	0.137042	-1.23857	7.31308e-11	0.141829	0.158121	0.548776	-1.11231	8.7902e-05	0.141943	0.480567	0.127359	-0.879314	0.00451131	-0.571921	0.062026	0.143049	8.7902e-05	0.548776	0.062026
rs1900592	rs116871724	-1.04999	4.10238e-08	0.137902	-1.23857	7.31308e-11	0.141829	-0.300269	0.281835	-1.02029	0.000240273	0.142197	-0.659041	0.0408381	-2.26448	0.000293321	0.728803	0.02628	0.143764	0.000240273	0.281835	0.02628
rs3088359	rs116871724	-1.03844	5.28226e-08	0.137746	-1.23857	7.31308e-11	0.141829	-0.350097	0.180701	-0.99839	0.0001322	0.142398	-0.714831	0.0214333	-2.24642	0.000375763	0.729062	0.0299048	0.143895	0.0001322	0.180701	0.0299048
rs369097672	rs116871724	-1.13722	2.74373e-10	0.141008	-1.23857	7.31308e-11	0.141829	-0.561173	0.0540704	-0.771755	0.0121151	0.143007	-0.846588	0.0126377	-1.54348	0.00610144	0.488136	0.101445	0.143858	0.0121151	0.0540704	0.101445
rs372272284	rs116871724	-1.11645	3.21713e-10	0.140909	-1.23857	7.31308e-11	0.141829	-0.558077	0.042548	-0.780455	0.00811716	0.143135	-0.724672	0.0259474	-1.23835	0.0272793	0.289087	0.337193	0.143427	0.00811716	0.042548	0.337193
rs375418933	rs116871724	-0.837228	9.53773e-07	0.135959	-1.23857	7.31308e-11	0.141829	-0.13901	0.552498	-1.13199	1.4823e-05	0.141941	-0.542747	0.0837337	-1.84938	4.74776e-05	0.526377	0.0536106	0.143124	1.4823e-05	0.552498	0.0536106
rs4953354	rs116871724	-0.933024	7.19339e-07	0.136133	-1.23857	7.31308e-11	0.141829	-0.169277	0.512624	-1.12048	1.89415e-05	0.141965	-0.558673	0.0741896	-2.33108	0.000127014	0.725064	0.0273401	0.143511	1.89415e-05	0.512624	0.0273401
rs141366568	rs116983452	-1.11667	3.31115e-10	0.140891	-1.22054	8.05569e-11	0.141769	-0.571728	0.0330344	-0.7664	0.00687509	0.143212	-0.760813	0.0153877	-1.33775	0.0186877	0.353143	0.246467	0.143638	0.00687509	0.0330344	0.246467
rs149594770	rs116983452	-0.827247	7.37605e-07	0.136118	-1.22054	8.05569e-11	0.141769	-0.246506	0.246484	-1.0473	1.26242e-05	0.142196	-0.463716	0.114309	-1.42395	0.000813491	0.2791	0.283243	0.142561	1.26242e-05	0.246484	0.283243
rs1562453	rs116983452	0.928095	1.64827e-07	0.137042	-1.22054	8.05569e-11	0.141769	0.213112	0.399218	-1.05859	8.06777e-05	0.141995	0.411989	0.170386	-0.916015	0.00174273	-0.376602	0.220921	0.142471	8.06777e-05	0.399218	0.220921
rs1900592	rs116983452	-1.04999	4.10238e-08	0.137902	-1.22054	8.05569e-11	0.141769	-0.345127	0.199031	-0.981331	0.000204555	0.142293	-0.624863	0.0434003	-2.02057	0.00130031	0.603029	0.0681455	0.143349	0.000204555	0.199031	0.0681455
rs3088359	rs116983452	-1.03844	5.28226e-08	0.137746	-1.22054	8.05569e-11	0.141769	-0.386632	0.127621	-0.967812	0.000110373	0.142506	-0.641663	0.0324555	-1.89829	0.0028169	0.538589	0.111026	0.143313	0.000110373	0.127621	0.111026
rs369097672	rs116983452	-1.13722	2.74373e-10	0.141008	-1.22054	8.05569e-11	0.141769	-0.582031	0.0369675	-0.755726	0.0093945	0.143151	-0.78061	0.015806	-1.34712	0.0176092	0.366574	0.224699	0.143619	0.0093945	0.0369675	0.224699
rs372272284	rs116983452	-1.11645	3.21713e-10	0.140909	-1.22054	8.05569e-11	0.141769	-0.581077	0.0268708	-0.766052	0.00582332	0.143324	-0.683853	0.0269697	-1.07352	0.0559946	0.190593	0.528765	0.14345	0.00582332	0.0268708	0.528765
rs375418933	rs116983452	-0.837228	9.53773e-07	0.135959	-1.22054	8.05569e-11	0.141769	-0.195222	0.385071	-1.07981	1.32603e-05	0.142009	-0.522239	0.0775654	-1.72913	0.000148314	0.458072	0.0893115	0.142926	1.32603e-05	0.385071	0.0893115
rs4953354	rs116983452	-0.933024	7.19339e-07	0.136133	-1.22054	8.05569e-11	0.141769	-0.217068	0.386334	-1.07641	1.76675e-05	0.142007	-0.518108	0.085479	-2.07948	0.000674701	0.593583	0.0720319	0.143035	1.76675e-05	0.386334	0.0720319
rs141366568	rs13018477	-1.11667	3.31115e-10	0.140891	-0.964308	7.60219e-05	0.13328	-0.991464	1.68474e-07	-0.487337	0.0596738	0.142018	-1.1955	0.0187769	-0.623231	0.12593	0.130939	0.665558	0.142078	0.0596738	1.68474e-07	0.665558
rs149594770	rs13018477	-0.827247	7.37605e-07	0.136118	-0.964308	7.60219e-05	0.13328	-0.700684	5.12307e-05	-0.692117	0.00601522	0.138528	-0.731979	0.128125	-0.71275	0.0667047	0.0199729	0.944416	0.13853	0.00601522	5.12307e-05	0.944416
rs1562453	rs13018477	0.928095	1.64827e-07	0.137042	-0.964308	7.60219e-05	0.13328	0.785809	2.43129e-05	-0.629157	0.013753	0.13898	0.786868	0.107492	-0.628537	0.0875099	-0.000692514	0.998131	0.13898	0.013753	2.43129e-05	0.998131
rs1900592	rs13018477	-1.04999	4.10238e-08	0.137902	-0.964308	7.60219e-05	0.13328	-0.936575	1.53354e-06	-0.728461	0.0032436	0.140664	-1.41384	0.00597907	-1.12992	0.0163678	0.315263	0.31584	0.140984	0.0032436	1.53354e-06	0.31584
rs3088359	rs13018477	-1.03844	5.28226e-08	0.137746	-0.964308	7.60219e-05	0.13328	-0.919328	2.39323e-06	-0.715235	0.00396482	0.140392	-1.34741	0.0083538	-1.08525	0.0231103	0.28351	0.364518	0.140654	0.00396482	2.39323e-06	0.364518
rs369097672	rs13018477	-1.13722	2.74373e-10	0.141008	-0.964308	7.60219e-05	0.13328	-1.01104	1.50609e-07	-0.477826	0.0653457	0.142087	-1.29773	0.0123691	-0.66464	0.102589	0.183439	0.551669	0.1422	0.0653457	1.50609e-07	0.551669
rs372272284	rs13018477	-1.11645	3.21713e-10	0.140909	-0.964308	7.60219e-05	0.13328	-0.991879	1.35643e-07	-0.508466	0.0480156	0.142152	-1.1062	0.0275794	-0.58618	0.150566	0.0737944	0.805974	0.142171	0.0480156	1.35643e-07	0.805974
rs375418933	rs13018477	-0.837228	9.53773e-07	0.135959	-0.964308	7.60219e-05	0.13328	-0.702137	7.80799e-05	-0.681413	0.00711855	0.138274	-0.783836	0.106903	-0.736304	0.0627631	0.0524722	0.856713	0.138284	0.00711855	7.80799e-05	0.856713
rs4953354	rs13018477	-0.933024	7.19339e-07	0.136133	-0.964308	7.60219e-05	0.13328	-0.785635	5.99569e-05	-0.678929	0.00729266	0.138433	-0.776022	0.13188	-0.671214	0.143202	-0.00630533	0.983901	0.138433	0.00729266	5.99569e-05	0.983901
rs141366568	rs1868079	-1.11667	3.31115e-10	0.140891	-1.22832	1.06801e-10	0.141594	-0.569252	0.0423416	-0.755556	0.0118606	0.142903	-0.831237	0.0114469	-1.49279	0.00864807	0.462314	0.126613	0.143643	0.0118606	0.0423416	0.126613
rs149594770	rs1868079	-0.827247	7.37605e-07	0.136118	-1.22832	1.06801e-10	0.141594	-0.210907	0.33849	-1.07039	2.10895e-05	0.141885	-0.499429	0.108287	-1.51979	0.00034494	0.347421	0.188561	0.142434	2.10895e-05	0.33849	0.188561
rs1562453	rs1868079	0.928095	1.64827e-07	0.137042	-1.22832	1.06801e-10	0.141594	0.174375	0.50867	-1.08899	0.0001249	0.141732	0.497753	0.11408	-0.854973	0.00577604	-0.575723	0.0604396	0.142853	0.0001249	0.50867	0.0604396
rs1900592	rs1868079	-1.04999	4.10238e-08	0.137902	-1.22832	1.06801e-10	0.141594	-0.315662	0.258677	-0.998451	0.000334984	0.141999	-0.667436	0.0382481	-2.23186	0.000376687	0.721034	0.0282508	0.143527	0.000334984	0.258677	0.0282508
rs3088359	rs1868079	-1.03844	5.28226e-08	0.137746	-1.22832	1.06801e-10	0.141594	-0.363788	0.164453	-0.978537	0.000181765	0.142208	-0.726806	0.0192408	-2.22751	0.000427458	0.729177	0.0299836	0.143703	0.000181765	0.164453	0.0299836
rs369097672	rs1868079	-1.13722	2.74373e-10	0.141008	-1.22832	1.06801e-10	0.141594	-0.58227	0.0457436	-0.743644	0.0157183	0.142861	-0.868027	0.0105077	-1.5202	0.00697506	0.490796	0.0997267	0.143721	0.0157183	0.0457436	0.0997267
rs372272284	rs1868079	-1.11645	3.21713e-10	0.140909	-1.22832	1.06801e-10	0.141594	-0.576622	0.0362154	-0.754657	0.0105428	0.142987	-0.74404	0.0221393	-1.21692	0.0302285	0.291648	0.333135	0.143284	0.0105428	0.0362154	0.333135
rs375418933	rs1868079	-0.837228	9.53773e-07	0.135959	-1.22832	1.06801e-10	0.141594	-0.152478	0.514449	-1.11145	2.10483e-05	0.141729	-0.558638	0.0749614	-1.83341	5.52312e-05	0.529761	0.0521544	0.142927	2.10483e-05	0.514449	0.0521544
rs4953354	rs1868079	-0.933024	7.19339e-07	0.136133	-1.22832	1.06801e-10	0.141594	-0.182752	0.479865	-1.10073	2.6931e-05	0.141752	-0.571461	0.0675655	-2.3152	0.000143516	0.726981	0.0270212	0.143305	2.6931e-05	0.479865	0.0270212
rs141366568	rs3814047	-1.11667	3.31115e-10	0.140891	-0.917983	0.000163006	0.132818	-1.00456	1.0932e-07	-0.442639	0.0861621	0.141827	-1.2548	0.0136907	-0.607083	0.132614	0.160034	0.596316	0.141916	0.0861621	1.0932e-07	0.596316
rs149594770	rs3814047	-0.827247	7.37605e-07	0.136118	-0.917983	0.000163006	0.132818	-0.710929	3.88971e-05	-0.647161	0.0100294	0.138236	-0.802874	0.0955451	-0.707017	0.0668817	0.0584805	0.837947	0.138249	0.0100294	3.88971e-05	0.837947
rs1562453	rs3814047	0.928095	1.64827e-07	0.137042	-0.917983	0.000163006	0.132818	0.797715	1.79928e-05	-0.581376	0.0225316	0.138704	0.869676	0.0754263	-0.538874	0.144465	-0.046917	0.873613	0.138712	0.0225316	1.79928e-05	0.873613
rs1900592	rs3814047	-1.04999	4.10238e-08	0.137902	-0.917983	0.000163006	0.132818	-0.945749	1.1872e-06	-0.686113	0.0054643	0.140363	-1.56458	0.0023744	-1.20167	0.0101702	0.407211	0.193954	0.1409	0.0054643	1.1872e-06	0.193954
rs3088359	rs3814047	-1.03844	5.28226e-08	0.137746	-0.917983	0.000163006	0.132818	-0.928442	1.87516e-06	-0.670911	0.00678152	0.140083	-1.4958	0.00342859	-1.15673	0.0147706	0.374478	0.229709	0.140542	0.00678152	1.87516e-06	0.229709
rs369097672	rs3814047	-1.13722	2.74373e-10	0.141008	-0.917983	0.000163006	0.132818	-1.02446	9.71492e-08	-0.432932	0.0939033	0.1419	-1.36125	0.00873755	-0.649425	0.107596	0.214735	0.484838	0.142055	0.0939033	9.71492e-08	0.484838
rs372272284	rs3814047	-1.11645	3.21713e-10	0.140909	-0.917983	0.000163006	0.132818	-1.00439	8.93004e-08	-0.464296	0.0701287	0.141952	-1.16226	0.0206625	-0.570213	0.15835	0.101554	0.73463	0.141988	0.0701287	8.93004e-08	0.73463
rs375418933	rs3814047	-0.837228	9.53773e-07	0.135959	-0.917983	0.000163006	0.132818	-0.713236	5.8704e-05	-0.636079	0.0117774	0.137987	-0.855847	0.0787014	-0.730635	0.0627159	0.0912542	0.752998	0.138018	0.0117774	5.8704e-05	0.752998
rs4953354	rs3814047	-0.933024	7.19339e-07	0.136133	-0.917983	0.000163006	0.132818	-0.798385	4.38829e-05	-0.635693	0.0117216	0.138163	-0.796352	0.121784	-0.634084	0.162017	-0.00132683	0.996593	0.138163	0.0117216	4.38829e-05	0.996593
rs141366568	rs72618627	-1.11667	3.31115e-10	0.140891	0.896766	8.30532e-05	0.133226	-1.0603	8.68824e-07	0.127097	0.644138	0.140959	-1.12293	3.08044e-05	0.0116668	0.977046	0.118783	0.698309	0.141007	0.644138	8.68824e-07	0.698309
rs149594770	rs72618627	-0.827247	7.37605e-07	0.136118	0.896766	8.30532e-05	0.133226	-0.66438	0.000598231	0.437676	0.0967687	0.137	-0.722348	0.00331808	0.332763	0.38193	0.111356	0.702379	0.137046	0.0967687	0.000598231	0.702379
rs1562453	rs72618627	0.928095	1.64827e-07	0.137042	0.896766	8.30532e-05	0.133226	0.787861	0.000285856	0.310872	0.264377	0.13744	0.829059	0.00265956	0.383208	0.348173	-0.0739017	0.808666	0.137459	0.264377	0.000285856	0.808666
rs1900592	rs72618627	-1.04999	4.10238e-08	0.137902	0.896766	8.30532e-05	0.133226	-1.00481	0.000128006	0.0784238	0.801232	0.137922	-1.20023	0.000136441	-0.305457	0.508302	0.373535	0.260143	0.138327	0.801232	0.000128006	0.260143
rs3088359	rs72618627	-1.03844	5.28226e-08	0.137746	0.896766	8.30532e-05	0.133226	-0.926247	0.000126775	0.21759	0.449654	0.137928	-1.18127	0.000187623	-0.263405	0.583296	0.405605	0.21084	0.138428	0.449654	0.000126775	0.21084
rs369097672	rs72618627	-1.13722	2.74373e-10	0.141008	0.896766	8.30532e-05	0.133226	-1.08666	7.3731e-07	0.111428	0.686801	0.141059	-1.10714	3.75716e-05	0.0726089	0.857043	0.0414712	0.894731	0.141065	0.686801	7.3731e-07	0.894731
rs372272284	rs72618627	-1.11645	3.21713e-10	0.140909	0.896766	8.30532e-05	0.133226	-1.06036	8.44465e-07	0.126637	0.645278	0.140976	-1.16331	1.57159e-05	-0.0632538	0.876134	0.194681	0.524418	0.141105	0.645278	8.44465e-07	0.524418
rs375418933	rs72618627	-0.837228	9.53773e-07	0.135959	0.896766	8.30532e-05	0.133226	-0.668141	0.000853051	0.429691	0.107303	0.136789	-0.665172	0.00888673	0.435072	0.263829	-0.00561204	0.984859	0.136789	0.107303	0.000853051	0.984859
rs4953354	rs72618627	-0.933024	7.19339e-07	0.136133	0.896766	8.30532e-05	0.133226	-0.751463	0.000737722	0.409785	0.127724	0.136875	-0.809311	0.00672253	0.302144	0.509051	0.0902634	0.771177	0.136902	0.127724	0.000737722	0.771177
rs141366568	rs7595513	-1.11667	3.31115e-10	0.140891	0.916436	6.10352e-05	0.133413	-1.04662	1.10298e-06	0.159596	0.561865	0.140998	-1.09922	4.33411e-05	0.0619272	0.879072	0.0999511	0.744691	0.141032	0.561865	1.10298e-06	0.744691
rs149594770	rs7595513	-0.827247	7.37605e-07	0.136118	0.916436	6.10352e-05	0.133413	-0.656061	0.000681469	0.464408	0.0783787	0.137108	-0.707687	0.00399111	0.370397	0.332738	0.0991544	0.734116	0.137145	0.0783787	0.000681469	0.734116
rs1562453	rs7595513	0.928095	1.64827e-07	0.137042	0.916436	6.10352e-05	0.133413	0.775217	0.000337331	0.342879	0.217893	0.137527	0.809062	0.00327379	0.40209	0.323583	-0.0608273	0.842191	0.13754	0.217893	0.000337331	0.842191
rs1900592	rs7595513	-1.04999	4.10238e-08	0.137902	0.916436	6.10352e-05	0.133413	-0.98398	0.000167706	0.115396	0.711063	0.137946	-1.16875	0.000203532	-0.248969	0.592075	0.351787	0.290587	0.138303	0.711063	0.000167706	0.290587
rs3088359	rs7595513	-1.03844	5.28226e-08	0.137746	0.916436	6.10352e-05	0.133413	-0.909897	0.000155598	0.251968	0.380785	0.137991	-1.15176	0.000268888	-0.20639	0.669177	0.384166	0.237757	0.138436	0.380785	0.000155598	0.237757
rs369097672	rs7595513	-1.13722	2.74373e-10	0.141008	0.916436	6.10352e-05	0.133413	-1.07237	9.42033e-07	0.14441	0.601225	0.141094	-1.0838	5.24974e-05	0.122588	0.761948	0.0231731	0.941155	0.141096	0.601225	9.42033e-07	0.941155
rs372272284	rs7595513	-1.11645	3.21713e-10	0.140909	0.916436	6.10352e-05	0.133413	-1.04669	1.07221e-06	0.159146	0.562897	0.141015	-1.13954	2.2336e-05	-0.0133907	0.973775	0.175925	0.565737	0.14112	0.562897	1.07221e-06	0.565737
rs375418933	rs7595513	-0.837228	9.53773e-07	0.135959	0.916436	6.10352e-05	0.133413	-0.659075	0.000968864	0.457684	0.0864059	0.1369	-0.64726	0.0107369	0.479251	0.22014	-0.0223712	0.939778	0.136901	0.0864059	0.000968864	0.939778
rs4953354	rs7595513	-0.933024	7.19339e-07	0.136133	0.916436	6.10352e-05	0.133413	-0.740875	0.000839619	0.438896	0.10275	0.136984	-0.780084	0.00877363	0.365262	0.426673	0.0615216	0.843314	0.136997	0.10275	0.000839619	0.843314
rs141366568	rs79542054	-1.11667	3.31115e-10	0.140891	-1.20597	2.03103e-10	0.141194	-0.605654	0.0290331	-0.70821	0.016773	0.142709	-0.88174	0.00719438	-1.45618	0.00921124	0.473688	0.11471	0.143498	0.016773	0.0290331	0.11471
rs149594770	rs79542054	-0.827247	7.37605e-07	0.136118	-1.20597	2.03103e-10	0.141194	-0.232677	0.289825	-1.0329	3.66621e-05	0.141551	-0.561065	0.0710719	-1.54245	0.000267309	0.393913	0.135093	0.14226	3.66621e-05	0.289825	0.135093
rs1562453	rs79542054	0.928095	1.64827e-07	0.137042	-1.20597	2.03103e-10	0.141194	0.214611	0.411178	-1.0365	0.000214448	0.141409	0.54946	0.0807281	-0.791692	0.0101023	-0.579654	0.0564952	0.142565	0.000214448	0.411178	0.0564952
rs1900592	rs79542054	-1.04999	4.10238e-08	0.137902	-1.20597	2.03103e-10	0.141194	-0.354332	0.200562	-0.950949	0.00054047	0.141715	-0.706211	0.028363	-2.12072	0.000546805	0.692256	0.0328593	0.143162	0.00054047	0.200562	0.0328593
rs3088359	rs79542054	-1.03844	5.28226e-08	0.137746	-1.20597	2.03103e-10	0.141194	-0.394317	0.129449	-0.938026	0.000291953	0.141925	-0.779769	0.0121262	-2.21961	0.000369606	0.753025	0.0237272	0.143549	0.000291953	0.129449	0.0237272
rs369097672	rs79542054	-1.13722	2.74373e-10	0.141008	-1.20597	2.03103e-10	0.141194	-0.62122	0.0311247	-0.694158	0.0221569	0.142671	-0.922349	0.00641861	-1.48154	0.00751567	0.502711	0.0894675	0.143586	0.0221569	0.0311247	0.0894675
rs372272284	rs79542054	-1.11645	3.21713e-10	0.140909	-1.20597	2.03103e-10	0.141194	-0.611379	0.0248744	-0.709022	0.0148793	0.142793	-0.791896	0.0147146	-1.18996	0.0313192	0.306275	0.305838	0.143126	0.0148793	0.0248744	0.305838
rs375418933	rs79542054	-0.837228	9.53773e-07	0.135959	-1.20597	2.03103e-10	0.141194	-0.18009	0.439174	-1.06914	3.71897e-05	0.141385	-0.615876	0.0494069	-1.83626	4.78818e-05	0.56446	0.0379048	0.142754	3.71897e-05	0.439174	0.0379048
rs4953354	rs79542054	-0.933024	7.19339e-07	0.136133	-1.20597	2.03103e-10	0.141194	-0.218751	0.393541	-1.05527	4.62471e-05	0.141426	-0.6197	0.0475607	-2.25789	0.000156904	0.726662	0.0253704	0.143014	4.62471e-05	0.393541	0.0253704
